# Supplementary material for: Allele-aware chromosome-level genome assembly and efficient transgene-free genome editing for the autotetraploid cultivated alfalfa
Source: Nat Commun. 2020 May 19;11:2494. doi: 10.1038/s41467-020-16338-x (PMC7237683; doi:10.1038/s41467-020-16338-x)
Supplement: Supplementary file 5 — Supplementary Data 1 [file 41467_2020_16338_MOESM5_ESM.xlsx]

## Sheet: Sheet1
Unique mapped & inter-contig read pairs
		chr1.1	chr1.2	chr1.3	chr1.4	chr2.1	chr2.2	chr2.3	chr2.4	chr3.1	chr3.2	chr3.3	chr3.4	chr4.1	chr4.2	chr4.3	chr4.4	chr5.1	chr5.2	chr5.3	chr5.4	chr6.1	chr6.2	chr6.3	chr6.4	chr7.1	chr7.2	chr7.3	chr7.4	chr8.1	chr8.2	chr8.3	chr8.4
Reads number	chr1.1	287887	43026	61833	60763	9595	9714	9662	9930	11581	11551	11711	11878	11230	11707	11409	12158	10070	10661	9633	10472	10584	14249	15230	8774	11462	12452	10468	11948	10400	10378	11162	9087
	chr1.2		337313	58005	51631	10197	10366	10419	10410	11895	11995	12599	12263	11740	12144	11719	12708	10791	11181	10434	11190	11244	15174	16104	9443	11689	13095	11238	12311	10952	11075	11921	9830
	chr1.3			265918	53558	9230	9313	9425	9180	10946	10983	11305	11263	10758	10834	10568	11413	9636	10123	9370	10307	10071	13272	14186	8238	10795	11633	9995	11159	10317	9793	10646	9057
	chr1.4				315489	9690.98	9752	9777	9727	11691	11509	12121	12109	11539	12226	11583	12062	10276	10612	9894	10759	10699	14522	15566	8940	11585	12799	10729	11780	10731	10308	11380	9388
	chr2.1					254371	47083	53592	63423	9995	10012	10228	10212	9984	9877	9767	10687	9229	9661	9134	9566	9759	12951	14093	8168	10339	11131	9692	10478	9618	9324	10056	8374
	chr2.2						267748	69621	61050	10000	10047	10535	10237	10065	10351	10003	10596	9461	9826	9020	9695	9950	13396	14183	8467	10373	11265	9518	10607	9679	9387	10067	8366
	chr2.3							296892	54726	10272	10342	10672	10463	10331	10282	10087	10472	9844	9856	9469	9822	9798	13080	13904	8502	11000	11327	9651	11035	10012	9852	10481	8865
	chr2.4								259341	10256	10193	10452	10320	10184	10241	10266	11057	9550	10106	9508	9980	9563	13217	13753	8090	10574	11306	9597	10915	9879	9830	10712	8612
	chr3.1									374789	64927	120577	82268	12079	12407	11842	12507	10700	11326	10224	11004	11921	15605	16464	10341	12655	13381	11550	12927	11365	10946	11677	9758
	chr3.2										462963	68946	41573	12126	12280	12036	12646	10845	11321	10505	11278	12627	16116	16791	10750	12932	13615	11856	13269	11265	10982	11909	10025
	chr3.3											433242	53887	12507	12777	12556	13069	11177	11597	10398	11349	12615	16754	17326	11059	13315	14023	12420	13636	11663	11377	12295	10044
	chr3.4												494492	12736	13144	12511	13314	10701	11519	10511	11221	12838	16820	17383	11203	13095	14020	12017	13821	11550	11221	11998	9974
	chr4.1													374574	62342	67099	59090	10720	11386	10257	10835	11228	15035	15789	9787	12324	13122	11345	12881	11192	10661	11871	9658
	chr4.2														339447	72422	91223	10650	11659	10077	10994	11886	15403	16663	10116	12580	13741	11410	12556	11214	10975	11768	9646
	chr4.3															326469	62303	10245	10740	9688	10533	11248	14910	15632	9652	11899	12920	10991	12072	10661	10490	11490	9337
	chr4.4																336043	10794	12086	10346	11437	11905	16521	17221	10062	12626	13483	11682	13126	12262	11094	11891	9884
	chr5.1																	320186	67341	56543	54559	10066	13504	14692	8395	10997	12102	9914	11410	10153	10245	11246	9227
	chr5.2																		392750	37801	36918	11030	14812	15579	9242	11774	12799	10766	12153	10681	10785	11688	9669
	chr5.3																			322716	37571	9229	12612	13713	7909	10593	11576	9641	10834	9755	9872	11004	9078
	chr5.4																				360724	10976	14538	15622	9189	11115	12514	10387	11664	10418	10089	11081	9362
	chr6.1																					556658	151936	96985	33946	13251	13804	11908	13704	11522	9970	10862	9066
	chr6.2																						805677	67968	61432	17202	18542	15883	17818	15390	13227	14569	12084
	chr6.3																							790075	120727	18035	19437	16606	18373	16248	14166	15414	12653
	chr6.4																								511457	11345	11991	10188	15294	9818	8536	9429	7568
	chr7.1																									543620	48914	55404	49917	11745	11295	12130	10075
	chr7.2																										528403	92019	47659	12668	12065	13259	10751
	chr7.3																											389052	59755	10627	10210	11124	9297
	chr7.4																												529749	12062	11720	12609	10393
	chr8.1																													368646	53544	72308	36244
	chr8.2																														310772	67614	49935
	chr8.3																															317409	82905
	chr8.4																																258537
Reads percent	chr1.1	0.0137577	0.00205614	0.0029549	0.00290377	0.00045853	0.000464216	0.000461731	0.000474539	0.000553437	0.000552004	0.00055965	0.000567631	0.000536664	0.000559459	0.000545218	0.000581011	0.000481229	0.000509472	0.000460346	0.00050044	0.000505792	0.000680937	0.000727817	0.000419295	0.000547751	0.000595061	0.000500249	0.000570976	0.000496999	0.000495948	0.000533414	0.000434253
	chr1.2		0.0161196	0.00277197	0.00246736	0.000487298	0.000495375	0.000497907	0.000497477	0.000568443	0.000573222	0.000602086	0.000586029	0.000561036	0.000580342	0.000560032	0.000607295	0.000515685	0.000534322	0.000498624	0.000534752	0.000537333	0.000725141	0.000769584	0.000451266	0.000558599	0.000625789	0.000537046	0.000588323	0.000523379	0.000529257	0.000569685	0.00046976
	chr1.3			0.0127078	0.00255945	0.000441087	0.000445053	0.000450406	0.000438697	0.000523092	0.00052486	0.000540248	0.000538241	0.000514108	0.000517739	0.000505028	0.000545409	0.000460489	0.000483762	0.000447777	0.000492555	0.000481277	0.000634248	0.000677926	0.000393681	0.000515876	0.000555922	0.000477645	0.000533271	0.000493033	0.000467992	0.000508755	0.00043282
	chr1.4				0.0150767	0.000463116	0.000466032	0.000467227	0.000464838	0.000558694	0.000549997	0.000579243	0.00057867	0.00055143	0.000584261	0.000553533	0.000576424	0.000491074	0.00050713	0.000472818	0.000514155	0.000511288	0.000693983	0.000743874	0.000427228	0.000553629	0.000611644	0.000512722	0.000562947	0.000512817	0.000492603	0.000543832	0.000448637
	chr2.1					0.012156	0.00225002	0.00256108	0.00303088	0.000477645	0.000478457	0.00048878	0.000488015	0.000477119	0.000472006	0.000466749	0.000510715	0.000441039	0.000461684	0.000436499	0.000457144	0.000466367	0.000618908	0.000673482	0.000390336	0.000494084	0.000531933	0.000463165	0.000500727	0.000459629	0.000445579	0.00048056	0.00040018
	chr2.2						0.0127952	0.00332708	0.00291748	0.000477884	0.00048013	0.000503451	0.00048921	0.00048099	0.000494658	0.000478027	0.000506366	0.000452126	0.000469569	0.000431051	0.000463309	0.000475495	0.000640173	0.000677783	0.000404624	0.000495709	0.000538336	0.00045485	0.000506892	0.000462544	0.00044859	0.000481086	0.000399798
	chr2.3							0.014188	0.00261527	0.000490882	0.000494228	0.000509998	0.00050001	0.000493702	0.00049136	0.000482042	0.00050044	0.000470429	0.000471002	0.000452508	0.000469378	0.000468231	0.000625072	0.00066445	0.000406297	0.000525672	0.000541299	0.000461206	0.000527345	0.000478457	0.000470811	0.00050087	0.000423644
	chr2.4								0.0123935	0.000490117	0.000487107	0.000499484	0.000493176	0.000486677	0.000489401	0.000490596	0.000528396	0.000456379	0.00048295	0.000454372	0.000476928	0.000457	0.000631619	0.000657234	0.000386608	0.000505315	0.000540296	0.000458625	0.00052161	0.000472102	0.00046976	0.000511909	0.000411554
	chr3.1									0.0179106	0.00310276	0.00576218	0.00393146	0.000577236	0.000592911	0.00056591	0.000597689	0.000511336	0.000541251	0.000488589	0.000525864	0.000569685	0.000745738	0.000786788	0.00049418	0.000604762	0.000639457	0.000551956	0.000617761	0.000543115	0.000523092	0.000558025	0.000466319
	chr3.2										0.0221243	0.00329482	0.00198671	0.000579482	0.000586842	0.000575181	0.000604332	0.000518265	0.000541012	0.000502017	0.000538958	0.000603424	0.000770158	0.000802415	0.000513725	0.000618	0.000650639	0.000566579	0.000634104	0.000538336	0.000524812	0.000569112	0.000479079
	chr3.3											0.0207039	0.00257517	0.000597689	0.000610592	0.000600031	0.000624547	0.000534131	0.000554202	0.000496904	0.000542351	0.000602851	0.000800647	0.000827982	0.000528492	0.000636303	0.000670137	0.000593532	0.000651643	0.000557356	0.000543689	0.000587558	0.000479987
	chr3.4												0.023631	0.000608632	0.000628131	0.000597881	0.000636255	0.000511384	0.000550475	0.000502304	0.000536234	0.000613507	0.000803801	0.000830706	0.000535373	0.000625789	0.000669993	0.000574273	0.000660483	0.000551956	0.000536234	0.000573365	0.000476641
	chr4.1													0.0179003	0.00297922	0.00320655	0.00282382	0.000512292	0.000544119	0.000490166	0.000517787	0.000536568	0.000718499	0.000754531	0.000467705	0.000588944	0.000627079	0.000542159	0.000615562	0.000534848	0.000509472	0.000567296	0.00046154
	chr4.2														0.0162216	0.00346093	0.0043594	0.000508946	0.000557165	0.000481564	0.000525386	0.000568013	0.000736085	0.000796298	0.000483427	0.000601178	0.00065666	0.000545266	0.000600031	0.000535899	0.000524478	0.000562374	0.000460967
	chr4.3															0.0156014	0.00297736	0.000489592	0.000513247	0.000462974	0.000503355	0.000537524	0.000712525	0.000747028	0.000461254	0.000568634	0.000617426	0.000525242	0.000576902	0.000509472	0.0005013	0.000549089	0.0004462
	chr4.4																0.016059	0.000515827	0.000577571	0.000494419	0.000546556	0.000568921	0.000789512	0.000822964	0.000480847	0.000603376	0.000644331	0.000558264	0.000627271	0.000585981	0.000530164	0.000568252	0.000472341
	chr5.1																	0.0153012	0.00321812	0.0027021	0.00260729	0.000481038	0.000645335	0.000702107	0.000401184	0.000525529	0.000578335	0.000473774	0.000545266	0.000485196	0.000489592	0.000537428	0.000440944
	chr5.2																		0.0187689	0.00180645	0.00176425	0.000527106	0.000707842	0.000744495	0.00044166	0.000562661	0.000611644	0.00051449	0.000580772	0.000510428	0.000515398	0.000558551	0.000462066
	chr5.3																			0.0154221	0.00179546	0.000441039	0.000602707	0.000655322	0.000377958	0.000506222	0.000553198	0.000460728	0.000517739	0.000466176	0.000471767	0.000525864	0.000433823
	chr5.4																				0.0172384	0.000524524	0.000694748	0.00074655	0.000439128	0.000531168	0.000598024	0.000496378	0.000557404	0.00049786	0.000482137	0.000529543	0.000447395
	chr6.1																					0.0266018	0.00726078	0.00463476	0.00162222	0.000633244	0.000659671	0.000569064	0.000654892	0.000550618	0.00047645	0.000519078	0.00043325
	chr6.2																						0.038502	0.00324808	0.00293574	0.000822056	0.000886092	0.000759023	0.000851494	0.000735463	0.000632097	0.000696229	0.000577475
	chr6.3																							0.0377564	0.00576935	0.000861864	0.000928863	0.000793574	0.000878016	0.000776466	0.00067697	0.00073661	0.000604667
	chr6.4																								0.0244417	0.000542158	0.000573031	0.000486868	0.000730876	0.000469186	0.000407922	0.000450597	0.000361663
	chr7.1																									0.0259787	0.00233752	0.00264767	0.00238545	0.000561275	0.00053977	0.000579673	0.000481468
	chr7.2																										0.0252515	0.00439744	0.00227755	0.000605383	0.000576567	0.000633626	0.000513773
	chr7.3																											0.0185922	0.00285559	0.000507847	0.00048792	0.000531598	0.000444289
	chr7.4																												0.0253159	0.000576422	0.00056008	0.000602564	0.000496665
	chr8.1																													0.017617	0.00255878	0.00345548	0.00173204
	chr8.2																														0.0148513	0.00323116	0.00238631
	chr8.3																															0.0151685	0.0039619
	chr8.4																																0.0123551
