# Supplementary material for: Allele-aware chromosome-level genome assembly and efficient transgene-free genome editing for the autotetraploid cultivated alfalfa
Source: Nat Commun. 2020 May 19;11:2494. doi: 10.1038/s41467-020-16338-x (PMC7237683; doi:10.1038/s41467-020-16338-x)
Supplement: Supplementary file 6 — Supplementary Data 2 [file 41467_2020_16338_MOESM6_ESM.xlsx]

## Sheet: Sheet1
Type		chr1.1	chr1.2	chr1.3	chr1.4	chr2.1	chr2.2	chr2.3	chr2.4	chr3.1	chr3.2	chr3.3	chr3.4	chr4.1	chr4.2	chr4.3	chr4.4	chr5.1	chr5.2	chr5.3	chr5.4	chr6.1	chr6.2	chr6.3	chr6.4	chr7.1	chr7.2	chr7.3	chr7.4	chr8.1	chr8.2	chr8.3	chr8.4	All
Percentage	CDS	0.0798263	0.0792476	0.0802827	0.0768238	0.0721868	0.0702903	0.0713297	0.0708191	0.0752663	0.0699509	0.0741718	0.0691841	0.0718788	0.0711433	0.0735906	0.0745686	0.0690709	0.0679112	0.0662273	0.0690373	0.0405171	0.0420282	0.04487	0.0391078	0.0640148	0.0650147	0.0654069	0.0643052	0.0734693	0.0761364	0.0768733	0.0747679	0.0683243
	Intron Gypsy	0.00218735	0.00233713	0.00240773	0.00216961	0.00225733	0.00219706	0.00250824	0.00208659	0.00301761	0.00208838	0.00219333	0.00317495	0.00217384	0.0015328	0.00189061	0.00287215	0.00256017	0.00232465	0.00234521	0.0022141	0.00282411	0.00228923	0.00223918	0.0029168	0.00191244	0.00225284	0.00270722	0.00261468	0.00250831	0.00337099	0.00204717	0.00352711	0.00242715
	Intron Copia	0.00401978	0.00384245	0.00447549	0.00394118	0.00361923	0.00396564	0.00381151	0.00363307	0.00296057	0.00410041	0.00350626	0.00321209	0.00382184	0.0037221	0.00420138	0.00363316	0.00429781	0.00477135	0.00443724	0.0033597	0.00346097	0.00343315	0.00261825	0.00356726	0.00328359	0.0042088	0.00387236	0.00513581	0.00404497	0.00469377	0.00452054	0.00488494	0.003905
	Intron non-LTR retro-TE	0.0034334	0.00322873	0.00351772	0.00346338	0.00261715	0.00302205	0.00289213	0.00331759	0.00348359	0.00324413	0.00364328	0.00253572	0.0028406	0.00257891	0.00304777	0.0033888	0.00315556	0.00334389	0.00308213	0.00325488	0.00202134	0.00228227	0.00225872	0.00236803	0.00314816	0.00323145	0.00285591	0.00342811	0.00307701	0.00303408	0.00352394	0.00324038	0.00305543
	Intron simple_repeat	0.00321066	0.00308092	0.00349605	0.00330189	0.00294056	0.00284479	0.00321326	0.00288745	0.00315068	0.00263023	0.00277794	0.00268247	0.00275001	0.00262115	0.00288223	0.00310007	0.00323231	0.00337893	0.00318959	0.00362752	0.00197613	0.00187312	0.00248736	0.00189808	0.0024715	0.00259243	0.00275987	0.002783	0.00323151	0.00340227	0.00324866	0.00355387	0.00291208
	Intron DNA-TE	0.00881843	0.00883126	0.00926106	0.00863089	0.00877397	0.00829703	0.00864022	0.00911062	0.00782084	0.00746511	0.00754219	0.00733725	0.00820128	0.00754472	0.0084227	0.0088696	0.00776891	0.00816039	0.0079848	0.0078926	0.00600489	0.00604881	0.00636128	0.00572095	0.00717671	0.00796066	0.00746047	0.00722511	0.00872854	0.00910017	0.00912008	0.00868722	0.00796242
	Intron unknown-TE	0.0055759	0.00540977	0.00584919	0.00529183	0.00518043	0.00518226	0.00533291	0.00528182	0.00485978	0.00448321	0.00488033	0.00435591	0.00500657	0.00494965	0.00514546	0.00542451	0.00480178	0.00476875	0.0048202	0.00483298	0.00311631	0.00325023	0.00350707	0.00303172	0.00459402	0.00494061	0.00450106	0.0045749	0.00543316	0.00597893	0.00589302	0.00567055	0.00487512
	Non-repeat intron	0.0882712	0.0863345	0.0911295	0.0840839	0.074605	0.0735131	0.0742881	0.0763668	0.0760526	0.0696208	0.0746271	0.0674208	0.0766528	0.0756955	0.0784604	0.0816421	0.0715627	0.0705615	0.0714871	0.072597	0.0375456	0.0380744	0.0411107	0.0360454	0.0657677	0.0669948	0.0672034	0.0649812	0.0802032	0.082621	0.0856334	0.0803955	0.0714856
	Intergenic Gypsy	0.143441	0.145685	0.139857	0.14504	0.165099	0.177911	0.171264	0.165708	0.173076	0.196915	0.18474	0.211154	0.176441	0.175058	0.174377	0.172367	0.152545	0.162042	0.154281	0.147733	0.251578	0.251361	0.24166	0.273888	0.194606	0.197097	0.197277	0.202174	0.161367	0.150518	0.151943	0.157069	0.180183
	Intergenic Copia	0.0809478	0.0791578	0.0800434	0.0789937	0.0782669	0.0804581	0.086037	0.0834292	0.0836314	0.0879362	0.0842581	0.0888023	0.0883587	0.0847707	0.087227	0.0843946	0.0811546	0.0823452	0.0808499	0.0809943	0.105305	0.109902	0.105981	0.113215	0.0950775	0.0932063	0.0879722	0.0932641	0.0800096	0.0829525	0.0776521	0.0804266	0.0870517
	Intergenic non-LTR retro-TE	0.0405464	0.0408523	0.0416646	0.0429867	0.0411339	0.0395932	0.0430033	0.0417909	0.040153	0.0401962	0.0387133	0.0374706	0.0387023	0.0399644	0.03933	0.0393893	0.0406465	0.0416272	0.0402868	0.0400659	0.0361712	0.0372991	0.0377005	0.0379799	0.041073	0.0415019	0.0410263	0.0411391	0.0391529	0.039522	0.0384195	0.039016	0.0399323
	Intergenic simple_repeat	0.0508989	0.0476717	0.0525866	0.0564779	0.0617588	0.0641437	0.052317	0.053157	0.0565947	0.0690973	0.0627692	0.0625175	0.0599185	0.0608986	0.0530383	0.0543336	0.0731198	0.0663668	0.0874825	0.0735819	0.0794694	0.0647993	0.0527557	0.0649174	0.0649053	0.0507541	0.0535876	0.0528922	0.053056	0.0483734	0.0499737	0.0534141	0.0594635
	Intergenic DNA-TE	0.0778869	0.079269	0.0782229	0.07907	0.0754715	0.0749819	0.0758381	0.0788848	0.0743885	0.0704706	0.0711082	0.0686493	0.0716733	0.075192	0.07382	0.0749039	0.0762858	0.0762027	0.075592	0.0762365	0.063431	0.0625922	0.0646972	0.0585667	0.0714108	0.0718619	0.0723022	0.0697882	0.075549	0.0765466	0.0797812	0.0745231	0.0732818
	Intergenic unknown-TE	0.0512833	0.0511018	0.0501994	0.0512711	0.0498523	0.0489182	0.0494699	0.0500542	0.0484407	0.0477891	0.0481294	0.0462064	0.0487191	0.0498005	0.0490319	0.0483968	0.0493509	0.0501985	0.0495225	0.0511182	0.0409948	0.0420136	0.0444678	0.039696	0.0503324	0.0508887	0.0501658	0.0499426	0.053222	0.0519831	0.0525101	0.0505185	0.0489715
	Non-repeat intergenic	0.319428	0.325666	0.318519	0.318027	0.313441	0.304502	0.307728	0.311763	0.304466	0.282381	0.296541	0.283181	0.30083	0.308029	0.305227	0.30365	0.319419	0.311568	0.304873	0.320186	0.26928	0.273896	0.289753	0.261489	0.284727	0.292185	0.297099	0.290657	0.315886	0.319819	0.319595	0.319975	0.302775
Length (base pair)	CDS	6582434	6887423	6413089	6823151	5519551	5216664	5447814	5435368	7012142	6531733	7132205	6946058	6486740	6683722	6639975	6777996	5609374	5715780	5345372	5428189	3253667	3764849	3798209	2523812	5659372	6080721	5989975	6086982	6409627	6416340	6337482	6116120	187071936
	Intron Gypsy	180368	203120	192333	192695	172600	163057	191567	160146	281134	195004	210906	318764	196179	144002	170587	261067	207916	195655	189288	174088	226786	205067	189545	188235	169074	210704	247928	247500	218831	284088	168770	288523	6645527
	Intron Copia	331469	333948	357508	350038	276734	294314	291105	278838	275820	382880	337155	322493	344904	349681	379084	330240	349033	401583	358141	264163	277928	307539	221633	230212	290293	393642	354631	486144	352892	395564	372676	399595	10691880
	Intron non-LTR retro-TE	283116	280609	281000	307602	200113	224284	220887	254625	324547	302924	350330	254585	256352	242282	274996	308029	256269	281440	248766	255921	162321	204444	191199	152820	278320	302232	261545	324497	268445	255695	290516	265068	8365779
	Intron simple_repeat	264749	267763	279269	293259	224841	211129	245413	221612	293531	245600	267121	269319	248176	246250	260059	281784	262502	284389	257440	285221	158690	167793	210553	122492	218499	242466	252749	263432	281924	286724	267822	290712	7973283
	Intron DNA-TE	727163	767526	739786	766558	670876	615772	659898	699240	728624	697062	725241	736657	740129	708806	759968	806212	630927	686823	644473	620571	482214	541848	538478	369200	634473	744547	683231	683912	761497	766910	751865	710627	21801114
	Intron unknown-TE	459786	470164	467241	469997	396106	384606	407302	405380	452759	418624	469282	437332	451821	465006	464267	493067	389961	401364	389050	380002	250251	291153	296871	195651	406145	462087	412208	433050	474001	503870	485824	463859	13348087
	Non-repeat intron	7278800	7503346	7279548	7467962	5704450	5455844	5673764	5861154	7085392	6500911	7175992	6769017	6917574	7111388	7079369	7420951	5811737	5938842	5769903	5708080	3015048	3410673	3479988	2326183	5814342	6265916	6154495	6150971	6997109	6962827	7059671	6576472	195727719
	Intergenic Gypsy	11828057	12661469	11171930	12881825	12623817	13203814	13080305	12718055	16124516	18387106	17764247	21199799	15922989	16446197	15733759	15667479	12388413	13638323	12452440	11615759	20202630	22516701	20456347	17675293	17204544	18434197	18066699	19137346	14078050	12684773	12526309	12848496	493341684
	Intergenic Copia	6674912	6879617	6393978	7015871	5984446	5971271	6571089	6403196	7791471	8211126	8102084	8915711	7973983	7963982	7870367	7671141	6590708	6930621	6525598	6368327	8456383	9844890	8971181	7306286	8405539	8717429	8056504	8828169	6980220	6990759	6401690	6579015	238347564
	Intergenic non-LTR retro-TE	3343431	3550483	3328227	3817892	3145183	2938443	3284387	3207451	3740835	3753355	3722594	3762032	3492713	3754545	3548686	3580334	3300976	3503570	3251649	3150259	2904676	3341224	3191321	2451025	3631155	3881607	3757196	3894137	3415789	3330687	3167330	3191563	109334755
	Intergenic simple_repeat	4197096	4143152	4200689	5016121	4722202	4760483	3995716	4079800	5272614	6452025	6035759	6276731	5407383	5721258	4785571	4938711	5938192	5585791	7060933	5785518	6381678	5804665	4465732	4189427	5738104	4746944	4907564	5006656	4628727	4076635	4119863	4369347	162811087
	Intergenic DNA-TE	6422512	6889279	6248547	7022654	5770710	5564855	5792146	6054413	6930358	6580263	6837615	6892365	6468198	7064085	6660666	6808475	6195308	6413641	6101220	5994238	5093739	5606960	5476571	3779588	6313233	6721129	6621447	6605991	6591063	6450907	6577213	6096097	200645486
	Intergenic unknown-TE	4228797	4441263	4009996	4553675	3811807	3630509	3778273	3841661	4512953	4462350	4628023	4639107	4396679	4678624	4424072	4399078	4007878	4224978	3997086	4019269	3292032	3763544	3764166	2561773	4449749	4759537	4594191	4727453	4643208	4380839	4328969	4132488	134084027
	Non-repeat intergenic	26339901	28303657	25443686	28245737	23966330	22598929	23502776	23927839	28365422	26367634	28514812	28431295	27148578	28938484	27540144	27600575	25940620	26223280	24607083	25175243	21624112	24535367	24527419	16875127	25171954	27327573	27208381	27512951	27558576	26952550	26347578	26174424	828998037
