# Supplementary material for: Allele-aware chromosome-level genome assembly and efficient transgene-free genome editing for the autotetraploid cultivated alfalfa
Source: Nat Commun. 2020 May 19;11:2494. doi: 10.1038/s41467-020-16338-x (PMC7237683; doi:10.1038/s41467-020-16338-x)
Supplement: Supplementary file 7 — Supplementary Data 3 [file 41467_2020_16338_MOESM7_ESM.xlsx]

## Sheet: 20bp
#Name	Guide sequence	Start	End	Strand	GC_per	No. of potential off-target sites with mismatches=					Total
						1	2	3	4	5
1	TTCGGAGCTACTTGCTGCTCGGG	1556	1582	+	0.541667	0	0	0	7	219	234
2	CGTGAAATCCATTCTTCGGCTGG	1252	1278	-	0.458333	0	0	0	9	396	413
3	GGAACCCCTTTCCAGTTCTCAGG	1033	1059	-	0.458333	0	0	0	10	267	285
4	TCGGAGCTACTTGCTGCTCGGGG	1557	1583	+	0.583333	0	0	0	11	165	184
5	TCACAAGCCTATATTGCTGGAGG	263	289	+	0.5	0	0	0	18	402	428
6	AAGATGGACTTCACCGCCCAAGG	878	904	-	0.458333	0	0	0	21	310	339
7	GTCGGCATATACACTTAGAAGGG	1166	1192	-	0.375	0	0	0	27	3076	3111
8	AAACCAGTCTATGTTGGAGCTGG	1217	1243	+	0.5	0	0	0	29	448	485
9	GGCATACAAAGTCTTTCAGGGGG	835	861	-	0.375	0	0	0	35	965	1008
10	AGGGGGGTTTCCGTCCAAAAAGG	818	844	-	0.5	0	0	0	36	409	453
11	GAGAACTCGGTATTAATGATCGG	400	426	+	0.333333	0	0	0	46	670	724
12	CTCGTTCTGCTAAGTGTAACAGG	37	63	+	0.416667	0	0	0	47	230	285
13	TGGTCACAAGCCTATATTGCTGG	260	286	+	0.458333	0	0	0	49	594	651
14	ACCTTGGTGTTTTAACAACGTGG	1374	1400	-	0.416667	0	0	0	53	507	568
15	GTATTAATGATCGGTTACAATGG	409	435	+	0.375	0	0	0	54	1333	1395
16	ACCACGTTGTTAAAACACCAAGG	1369	1395	+	0.375	0	0	0	58	598	664
17	CTTACAAGTTACTGACATGTCGG	1184	1210	-	0.333333	0	0	0	68	1058	1134
18	TAATGATCGGTTACAATGGAAGG	413	439	+	0.333333	0	0	0	90	746	844
19	GAGGCAAGAGATGTTCTAGGTGG	282	308	+	0.541667	0	0	0	91	920	1019
20	CTTCTTCCTGAGAACTGGAAAGG	1023	1049	+	0.458333	0	0	0	97	682	787
21	GGACGACACGGTTCACAATTTGG	1414	1440	-	0.458333	0	0	1	24	283	316
22	CTGCTAAGTGTAACAGGTTAAGG	43	69	+	0.416667	0	0	1	32	609	650
23	TCAAATCGACTAAACTCTCCAGG	472	498	-	0.333333	0	0	1	48	404	461
24	CCTAATGTGCAGAACCTATTTGG	378	404	+	0.375	0	0	1	54	855	918
25	TGTAACAGGTTAAGGAACCATGG	51	77	+	0.375	0	0	1	105	947	1061
26	TGTCGGCATATACACTTAGAAGG	1167	1193	-	0.416667	0	0	2	27	484	521
27	AGCTCCAACATAGACTGGTTTGG	1219	1245	-	0.458333	0	0	2	58	900	968
28	GCTCCAACATAGACTGGTTTGGG	1218	1244	-	0.458333	0	0	2	73	1014	1097
29	TCTTCCTGAGAACTGGAAAGGGG	1025	1051	+	0.416667	0	0	2	78	730	818
30	CTTTTTACTAACTAATGGGAAGG	947	973	+	0.291667	0	0	2	80	4156	4246
31	TCTCTTGCCTCCAGCAATATAGG	274	300	-	0.416667	0	0	2	84	869	963
32	TTTTTGCACCAGCCGAAGAATGG	1240	1266	+	0.5	0	0	2	99	1314	1423
33	CCAAATAGGTTCTGCACATTAGG	382	408	-	0.375	0	0	2	103	1185	1298
34	TTTGGCAAGTTCAGACATTGTGG	1298	1324	-	0.416667	0	0	2	107	1096	1213
35	GAACCATGGTTCTCCTTTGAAGG	65	91	+	0.416667	0	0	2	131	1637	1778
36	TTCTTCCTGAGAACTGGAAAGGG	1024	1050	+	0.416667	0	0	2	142	10434	10586
37	CCTTTGAAGGTTGTTATTGCTGG	192	218	+	0.333333	0	0	2	179	1841	2030
38	ATTCGGAGCTACTTGCTGCTCGG	1555	1581	+	0.541667	0	0	3	13	230	254
39	TCGTCCTACTAAACCTTTGAAGG	179	205	+	0.458333	0	0	3	33	721	765
40	CTGGAGGCAAGAGATGTTCTAGG	279	305	+	0.458333	0	0	3	67	495	573
41	ATTGGCATACAAAGTCTTTCAGG	838	864	-	0.333333	0	0	3	96	1157	1264
42	TCGGCATATACACTTAGAAGGGG	1165	1191	-	0.416667	0	0	4	13	438	463
43	TTTGCTATGCCAAGCAAGCCTGG	450	476	+	0.5	0	0	4	30	506	548
44	TTCTGGGAAGCTTTGTGCACAGG	1520	1546	+	0.458333	0	0	4	38	1037	1087
45	GTATCATCAAGCTCAGGACGTGG	109	135	-	0.458333	0	0	4	39	867	918
46	TGCTTTAAACCGATTTCTTCAGG	770	796	+	0.333333	0	0	4	52	1097	1161
47	TGGTCTGCAGAAATTTCATCAGG	1327	1353	-	0.416667	0	0	4	55	885	952
48	ATAGAAGGTTTCTATTTAGCTGG	1449	1475	+	0.333333	0	0	4	194	4144	4350
49	AAACCAGCTCCAACATAGACTGG	1224	1250	-	0.458333	0	0	5	58	744	815
50	GATCATATTAAGTCCTTGGGCGG	861	887	+	0.375	0	0	5	66	486	565
51	CTTGTCAACTGCAAAGTATTTGG	230	256	+	0.416667	0	0	5	72	1595	1680
52	CTAAACTCTCCAGGCTTGCTTGG	463	489	-	0.5	0	0	5	110	341	464
53	TGGAAGGTGCTGTTCTTTCTGGG	1504	1530	+	0.416667	0	0	5	118	1232	1363
54	TGTTGATCATATTAAGTCCTTGG	857	883	+	0.291667	0	0	5	197	1410	1620
55	CAAATAGGTTCTGCACATTAGGG	381	407	-	0.375	0	0	5	384	10149	10546
56	GGAGAAGCATGGTTCTAAGATGG	791	817	+	0.416667	0	0	6	77	1590	1681
57	GGTCTGCAGAAATTTCATCAGGG	1326	1352	-	0.375	0	0	6	79	1153	1246
58	TAACGGAGATGGAAGGACTTCGG	500	526	-	0.416667	0	0	6	105	964	1083
59	GGTTCCTTATTTCCAGAGATTGG	1046	1072	+	0.416667	0	0	6	110	931	1055
60	GTTGATCATATTAAGTCCTTGGG	858	884	+	0.25	0	0	6	217	1378	1609
61	TCTAAGATGGCCTTTTTGGACGG	804	830	+	0.416667	0	0	6	969	5390	6373
62	AACGGAGATGGAAGGACTTCGGG	499	525	-	0.416667	0	0	7	25	661	701
63	TTGTGCACAGGCTATTGTACAGG	1532	1558	+	0.458333	0	0	7	29	515	559
64	AGCTTCTTCTTCCTGAGAACTGG	1018	1044	+	0.458333	0	0	7	87	850	952
65	CCAGCAATAACAACCTTCAAAGG	196	222	-	0.416667	0	0	7	225	2178	2418
66	TGGCATACAAAGTCTTTCAGGGG	836	862	-	0.375	0	0	8	45	737	798
67	TAACCCAAACCAGTCTATGTTGG	1211	1237	+	0.375	0	0	8	53	793	862
68	GATCTTTGTAAGGGACGACACGG	1426	1452	-	0.458333	0	0	8	65	670	751
69	TTCAAAGGTTTAGTAGGACGAGG	181	207	-	0.416667	0	0	9	56	852	925
70	CATATGTGAACATTTATGACTGG	1090	1116	-	0.291667	0	0	9	108	1276	1401
71	CTAATGGGAAGGTGATTGAAGGG	958	984	+	0.375	0	0	9	110	1139	1266
72	TTTTAATGCGTGAATTAAGATGG	894	920	-	0.208333	0	0	9	313	9433	9763
73	GATGGAGACTGGTATGAGACGGG	330	356	+	0.458333	0	0	10	60	591	669
74	CAGAACCTATTTGGAGAACTCGG	387	413	+	0.416667	0	0	10	88	642	748
75	ACTACGTGAAATCCATTCTTCGG	1256	1282	-	0.416667	0	0	10	97	904	1019
76	TTCTATAGGAGATCTTTGTAAGG	1436	1462	-	0.333333	0	0	10	108	1549	1675
77	CATTGCATTGAAAGTTCATCAGG	742	768	-	0.291667	0	0	10	219	1627	1864
78	AAATATTTAGCTTCTATGGAAGG	1488	1514	+	0.25	0	0	10	315	2378	2711
79	AAATTTGATTTTCTCTGGCCAGG	563	589	-	0.375	0	0	11	234	1957	2210
80	ACTTCATCAGTTACACGTTCAGG	682	708	-	0.416667	0	0	12	59	701	780
81	TTAACAGTATCATCAAGCTCAGG	115	141	-	0.333333	0	0	12	75	1181	1276
82	GTCCTTCCATCTCCGTTAAATGG	501	527	+	0.458333	0	0	13	57	774	852
83	CAGTCATAAATGTTCACATATGG	1087	1113	+	0.333333	0	0	13	102	946	1069
84	ACAACCTTCAAAGGTTTAGTAGG	187	213	-	0.291667	0	0	13	190	1263	1474
85	ATGGAAGGTGCTGTTCTTTCTGG	1503	1529	+	0.416667	0	0	14	142	3913	4077
86	GCTGCATGGAAAGATGAAGATGG	312	338	+	0.416667	0	0	14	3250	2103	5375
87	TGGTTCTAAGATGGCCTTTTTGG	800	826	+	0.416667	0	0	15	142	1331	1496
88	CATCAGGGTTGATGAAGTTTAGG	726	752	-	0.375	0	0	15	214	2521	2758
89	CAGAGATTGGAGAAATTAGTTGG	1059	1085	+	0.333333	0	0	16	185	1735	1944
90	GCATACAAAGTCTTTCAGGGGGG	834	860	-	0.416667	0	0	17	49	605	679
91	CAACTAATTTCTCCAATCTCTGG	1062	1088	-	0.375	0	0	17	78	1023	1126
92	ATTGCATTGAAAGTTCATCAGGG	741	767	-	0.291667	0	0	18	226	2257	2509
93	TAATACCGAGTTCTCCAAATAGG	396	422	-	0.333333	0	0	21	56	681	766
94	GGAAAGATGAAGATGGAGACTGG	319	345	+	0.458333	0	0	35	459	3256	3758
95	CAACCTTCAAAGGAGAACCATGG	72	98	-	0.416667	0	0	43	92	1170	1313
96	TCTATAGGAGATCTTTGTAAGGG	1435	1461	-	0.333333	0	0	44	150	1223	1425
97	TGATGATTTTTGCTTTGCTTTGG	1347	1373	-	0.291667	0	0	47	650	5104	5809
98	TTACAAAGATCTCCTATAGAAGG	1434	1460	+	0.375	0	0	50	183	3578	3819
99	GACTTAATATGATCAACAATTGG	856	882	-	0.291667	0	0	64	384	5047	5503
100	TTCTCCAATCTCTGGAAATAAGG	1054	1080	-	0.291667	0	1	2	279	10690	10980
101	CGTAGTGACGAAGATATTATCGG	1269	1295	+	0.333333	0	1	5	51	787	852
102	CGACATGTCAGTAACTTGTAAGG	1181	1207	+	0.416667	0	1	7	69	724	809
103	GCTAAATAGAAACCTTCTATAGG	1450	1476	-	0.333333	0	1	10	112	955	1086
104	ATCAGGGTTGATGAAGTTTAGGG	725	751	-	0.375	0	1	12	690	3812	4523
105	GCAAAGTATTTGGCAGATGCTGG	240	266	+	0.416667	0	1	17	73	803	902
106	AGATGGAGACTGGTATGAGACGG	329	355	+	0.416667	0	1	17	146	1735	1907
107	TTGGCATACAAAGTCTTTCAGGG	837	863	-	0.333333	0	1	18	133	1088	1248
108	AGGACGAGGAGAAGCACGAAAGG	167	193	-	0.5	0	1	21	153	1621	1804
109	AGTGTTCATAGCAATGTCAAAGG	698	724	+	0.333333	0	1	21	179	1587	1796
110	TAATGGGAAGGTGATTGAAGGGG	959	985	+	0.375	0	1	56	752	4526	5343
111	CAAAGAATGGATGAGAAAACAGG	650	676	+	0.375	0	2	21	244	2938	3213
112	ACAAAAATATTTAGCTTCTATGG	1484	1510	+	0.208333	0	2	31	451	4292	4784
113	ACTAATGGGAAGGTGATTGAAGG	957	983	+	0.375	0	2	106	329	1955	2400
114	ATGGTATTTCTGTCAAAGAATGG	637	663	+	0.333333	0	4	20	229	2095	2356
115	AAGGTTGTTATTGCTGGTGCAGG	198	224	+	0.416667	0	5	30	242	2384	2669
116	AATTTCATCAGGGAAGAGTTTGG	1316	1342	-	0.375	0	8	40	150	2248	2454
117	AAAGCTTTTTACTAACTAATGGG	943	969	+	0.25	0	21	23	266	2516	2834
118	GGAATAATGAGATGCTGACCTGG	541	567	+	0.416667	1	0	0	79	949	1037
119	TGGTGGACAGGCGTATGTTGAGG	608	634	+	0.541667	1	0	6	385	996	1396
120	GCGTATGTTGAGGCTCAAGATGG	618	644	+	0.5	0	1	24	674	8554	9262
121	AGGAACCCCTTTCCAGTTCTCAGG	1033	1059	-	0.458333	0	0	0	0	86	94
122	GTCACAAGCCTATATTGCTGGAGG	263	289	+	0.5	0	0	0	0	66	74
123	CAGGGGGGTTTCCGTCCAAAAAGG	818	844	-	0.5	0	0	0	1	100	109
124	TAAGATGGACTTCACCGCCCAAGG	878	904	-	0.458333	0	0	0	3	64	75
125	GTCGGCATATACACTTAGAAGGGG	1165	1191	-	0.416667	0	0	0	4	102	114
126	ACGTGAAATCCATTCTTCGGCTGG	1252	1278	-	0.458333	0	0	0	4	199	211
127	GATTCGGAGCTACTTGCTGCTCGG	1555	1581	+	0.541667	0	0	0	4	60	72
128	ATTCGGAGCTACTTGCTGCTCGGG	1556	1582	+	0.541667	0	0	0	4	41	53
129	CTCGTCCTACTAAACCTTTGAAGG	179	205	+	0.458333	0	0	0	4	222	234
130	CAAACCAGTCTATGTTGGAGCTGG	1217	1243	+	0.5	0	0	0	5	84	97
131	TTCGGAGCTACTTGCTGCTCGGGG	1557	1583	+	0.583333	0	0	0	5	61	74
132	TGGCATACAAAGTCTTTCAGGGGG	835	861	-	0.375	0	0	0	6	425	439
133	ATGTCGGCATATACACTTAGAAGG	1167	1193	-	0.416667	0	0	0	6	220	234
134	CCCTAATGTGCAGAACCTATTTGG	378	404	+	0.375	0	0	0	7	325	340
135	CAGCTCCAACATAGACTGGTTTGG	1219	1245	-	0.458333	0	0	0	8	159	175
136	ATCAAATCGACTAAACTCTCCAGG	472	498	-	0.333333	0	0	0	8	183	199
137	GGGTTCCTTATTTCCAGAGATTGG	1046	1072	+	0.416667	0	0	0	9	312	329
*138	GCTGGAGGCAAGAGATGTTCTAGG	279	305	+	0.458333	0	0	0	9	153	170
139	GTTTTTGCACCAGCCGAAGAATGG	1240	1266	+	0.5	0	0	0	10	240	258
140	GGGACGACACGGTTCACAATTTGG	1414	1440	-	0.458333	0	0	0	10	94	112
141	TCTGCTAAGTGTAACAGGTTAAGG	43	69	+	0.416667	0	0	0	10	206	224
142	GGAGAACTCGGTATTAATGATCGG	400	426	+	0.333333	0	0	0	10	144	162
143	GCTTTTTACTAACTAATGGGAAGG	947	973	+	0.291667	0	0	0	13	295	316
144	CTTCTTCCTGAGAACTGGAAAGGG	1024	1050	+	0.416667	0	0	0	13	9550	9571
145	TTCTTCCTGAGAACTGGAAAGGGG	1025	1051	+	0.416667	0	0	0	13	271	292
146	TGTCGGCATATACACTTAGAAGGG	1166	1192	-	0.375	0	0	0	13	2862	2883
147	CCTTACAAGTTACTGACATGTCGG	1184	1210	-	0.333333	0	0	0	13	186	207
148	ATCTCTTGCCTCCAGCAATATAGG	274	300	-	0.416667	0	0	0	13	312	333
149	ACTCGTTCTGCTAAGTGTAACAGG	37	63	+	0.416667	0	0	0	14	111	133
150	GCTTGTCAACTGCAAAGTATTTGG	230	256	+	0.416667	0	0	0	14	266	288
151	CTGGTCACAAGCCTATATTGCTGG	260	286	+	0.458333	0	0	0	14	394	416
152	GGAGGCAAGAGATGTTCTAGGTGG	282	308	+	0.541667	0	0	0	14	380	402
153	ACTAAACTCTCCAGGCTTGCTTGG	463	489	-	0.5	0	0	0	15	215	238
154	CTTTGCTATGCCAAGCAAGCCTGG	450	476	+	0.5	0	0	0	15	90	113
155	GTTTGGCAAGTTCAGACATTGTGG	1298	1324	-	0.416667	0	0	0	16	237	261
156	TTTGTGCACAGGCTATTGTACAGG	1532	1558	+	0.458333	0	0	0	16	141	165
157	CCAAATAGGTTCTGCACATTAGGG	381	407	-	0.375	0	0	0	16	764	788
158	AGTATCATCAAGCTCAGGACGTGG	109	135	-	0.458333	0	0	0	17	202	227
159	GGCATACAAAGTCTTTCAGGGGGG	834	860	-	0.416667	0	0	0	18	181	207
160	TTGGCATACAAAGTCTTTCAGGGG	836	862	-	0.375	0	0	0	19	276	303
161	CCAGTCATAAATGTTCACATATGG	1087	1113	+	0.333333	0	0	0	19	304	331
162	GGAACCATGGTTCTCCTTTGAAGG	65	91	+	0.416667	0	0	0	19	299	326
163	CACTTCATCAGTTACACGTTCAGG	682	708	-	0.416667	0	0	0	20	143	171
164	TACCACGTTGTTAAAACACCAAGG	1369	1395	+	0.375	0	0	0	20	250	278
165	TCCAAATAGGTTCTGCACATTAGG	382	408	-	0.375	0	0	0	20	287	315
166	CTTCAAAGGTTTAGTAGGACGAGG	181	207	-	0.416667	0	0	0	21	207	236
167	AGATCTTTGTAAGGGACGACACGG	1426	1452	-	0.458333	0	0	0	22	211	241
168	ATGGAAGGTGCTGTTCTTTCTGGG	1504	1530	+	0.416667	0	0	0	22	344	374
169	CAAATTTGATTTTCTCTGGCCAGG	563	589	-	0.375	0	0	0	24	429	461
170	ATAACCCAAACCAGTCTATGTTGG	1211	1237	+	0.375	0	0	0	26	348	382
171	TTGCTTTAAACCGATTTCTTCAGG	770	796	+	0.333333	0	0	0	27	480	515
172	GGTATTAATGATCGGTTACAATGG	409	435	+	0.375	0	0	0	27	130	165
173	TTAATACCGAGTTCTCCAAATAGG	396	422	-	0.333333	0	0	0	32	181	221
174	TTCTAAGATGGCCTTTTTGGACGG	804	830	+	0.416667	0	0	0	39	4002	4049
175	TCTTCTTCCTGAGAACTGGAAAGG	1023	1049	+	0.458333	0	0	0	39	338	385
176	TTAATGATCGGTTACAATGGAAGG	413	439	+	0.333333	0	0	0	41	249	298
177	CCAGAGATTGGAGAAATTAGTTGG	1059	1085	+	0.333333	0	0	0	47	446	501
178	CATTGCATTGAAAGTTCATCAGGG	741	767	-	0.291667	0	0	0	68	544	620
179	TTTTTAATGCGTGAATTAAGATGG	894	920	-	0.208333	0	0	0	122	1251	1381
180	CCGACATGTCAGTAACTTGTAAGG	1181	1207	+	0.416667	0	0	1	13	146	168
181	ACGTAGTGACGAAGATATTATCGG	1269	1295	+	0.333333	0	0	1	19	255	283
182	TAGGACGAGGAGAAGCACGAAAGG	167	193	-	0.5	0	0	1	29	643	681
183	ATTGGCATACAAAGTCTTTCAGGG	837	863	-	0.333333	0	0	1	30	378	417
184	AAGCTTCTTCTTCCTGAGAACTGG	1018	1044	+	0.458333	0	0	1	32	333	374
185	ATTAACAGTATCATCAAGCTCAGG	115	141	-	0.333333	0	0	1	34	448	491
186	AAAACCAGCTCCAACATAGACTGG	1224	1250	-	0.458333	0	0	1	45	424	478
187	ACCTTTGAAGGTTGTTATTGCTGG	192	218	+	0.333333	0	0	1	50	437	496
188	GTGTAACAGGTTAAGGAACCATGG	51	77	+	0.375	0	0	1	51	330	390
189	CATCAGGGTTGATGAAGTTTAGGG	725	751	-	0.375	0	0	1	54	1036	1099
190	AATTGGCATACAAAGTCTTTCAGG	838	864	-	0.333333	0	0	1	57	379	445
191	TTGTTGATCATATTAAGTCCTTGG	857	883	+	0.291667	0	0	1	62	641	712
192	AAAATATTTAGCTTCTATGGAAGG	1488	1514	+	0.25	0	0	1	139	939	1087
193	CACTACGTGAAATCCATTCTTCGG	1256	1282	-	0.416667	0	0	2	9	202	221
194	AGGAGAAGCATGGTTCTAAGATGG	791	817	+	0.416667	0	0	2	22	688	720
195	AGCTCCAACATAGACTGGTTTGGG	1218	1244	-	0.458333	0	0	2	27	492	529
196	ACTAATGGGAAGGTGATTGAAGGG	958	984	+	0.375	0	0	2	35	401	446
197	AACAACCTTCAAAGGTTTAGTAGG	187	213	-	0.291667	0	0	2	61	487	558
198	TATAGAAGGTTTCTATTTAGCTGG	1449	1475	+	0.333333	0	0	2	90	572	672
199	TTTCTCCAATCTCTGGAAATAAGG	1054	1080	-	0.291667	0	0	2	221	7940	8171
200	CCATATGTGAACATTTATGACTGG	1090	1116	-	0.291667	0	0	3	9	274	294
201	TTTCTGGGAAGCTTTGTGCACAGG	1520	1546	+	0.458333	0	0	3	12	186	209
202	TTGGTCTGCAGAAATTTCATCAGG	1327	1353	-	0.416667	0	0	3	22	392	425
203	TATGGAAGGTGCTGTTCTTTCTGG	1503	1529	+	0.416667	0	0	3	35	475	521
204	TGATCATATTAAGTCCTTGGGCGG	861	887	+	0.375	0	0	3	47	211	269
205	TGGTCTGCAGAAATTTCATCAGGG	1326	1352	-	0.375	0	0	3	53	474	538
206	GAAGCACGAAAGGTAGAAGACAGG	156	182	-	0.5	0	0	3	70	450	529
207	TGTTGATCATATTAAGTCCTTGGG	858	884	+	0.25	0	0	3	123	692	826
208	ACATTGCATTGAAAGTTCATCAGG	742	768	-	0.291667	0	0	4	84	936	1032
209	ACCAGCAATAACAACCTTCAAAGG	196	222	-	0.416667	0	0	4	111	1150	1273
210	TGCTGCATGGAAAGATGAAGATGG	312	338	+	0.416667	0	0	4	252	3716	3980
211	GCAGAACCTATTTGGAGAACTCGG	387	413	+	0.416667	0	0	5	10	193	216
212	CTTCTATAGGAGATCTTTGTAAGG	1436	1462	-	0.333333	0	0	5	22	327	362
213	CTTACAAAGATCTCCTATAGAAGG	1434	1460	+	0.375	0	0	5	54	419	486
214	AGCTAAATAGAAACCTTCTATAGG	1450	1476	-	0.333333	0	0	5	67	368	448
215	AGTCCTTCCATCTCCGTTAAATGG	501	527	+	0.458333	0	0	6	28	108	150
216	TTAACGGAGATGGAAGGACTTCGG	500	526	-	0.416667	0	0	6	63	400	477
217	TAACGGAGATGGAAGGACTTCGGG	499	525	-	0.416667	0	0	7	6	209	230
218	AGATGGAGACTGGTATGAGACGGG	330	356	+	0.458333	0	0	7	35	142	192
219	CCAACTAATTTCTCCAATCTCTGG	1062	1088	-	0.375	0	0	8	35	230	281
220	GGACTTAATATGATCAACAATTGG	856	882	-	0.291667	0	0	8	93	3268	3377
221	TTGATGATTTTTGCTTTGCTTTGG	1347	1373	-	0.291667	0	0	8	273	2540	2829
222	TCATCAGGGTTGATGAAGTTTAGG	726	752	-	0.375	0	0	9	67	1118	1202
223	ATGGTTCTAAGATGGCCTTTTTGG	800	826	+	0.416667	0	0	11	24	516	559
224	AACAAAAATATTTAGCTTCTATGG	1484	1510	+	0.208333	0	0	14	192	2270	2484
225	AACTAATGGGAAGGTGATTGAAGG	957	983	+	0.375	0	0	15	245	1094	1362
226	GAAGGTTGTTATTGCTGGTGCAGG	198	224	+	0.416667	0	0	16	69	820	913
227	TGGAAAGATGAAGATGGAGACTGG	319	345	+	0.458333	0	0	16	192	1426	1642
228	CTAATGGGAAGGTGATTGAAGGGG	959	985	+	0.375	0	0	17	494	803	1322
229	ACAACCTTCAAAGGAGAACCATGG	72	98	-	0.416667	0	0	38	54	595	695
230	TTCTATAGGAGATCTTTGTAAGGG	1435	1461	-	0.333333	0	0	43	97	564	712
231	AAGTGTTCATAGCAATGTCAAAGG	698	724	+	0.333333	0	1	5	60	560	634
232	TGCAAAGTATTTGGCAGATGCTGG	240	266	+	0.416667	0	1	6	22	291	328
233	AAGATGGAGACTGGTATGAGACGG	329	355	+	0.416667	0	1	14	50	447	520
234	AAATTTCATCAGGGAAGAGTTTGG	1316	1342	-	0.375	0	1	19	92	1295	1415
235	GATGGTATTTCTGTCAAAGAATGG	637	663	+	0.333333	0	2	2	60	586	658
236	TCAAAGAATGGATGAGAAAACAGG	650	676	+	0.375	0	2	13	94	1279	1396
237	AGGAATAATGAGATGCTGACCTGG	541	567	+	0.416667	1	0	0	42	228	279
238	TTGGTGGACAGGCGTATGTTGAGG	608	634	+	0.541667	1	0	6	255	500	770
