# Supplementary material for: Allele-aware chromosome-level genome assembly and efficient transgene-free genome editing for the autotetraploid cultivated alfalfa
Source: Nat Commun. 2020 May 19;11:2494. doi: 10.1038/s41467-020-16338-x (PMC7237683; doi:10.1038/s41467-020-16338-x)
Supplement: Supplementary file 8 — Supplementary Data 4 [file 41467_2020_16338_MOESM8_ESM.xlsx]

## Sheet: PALM1
#Name	Guide sequence	Start	End	Strand	GC_per	No. of potential off-target sites with mismatches=					Total
						1	2	3	4	5
1	GGCTTTGATGGAGACGAGCACGG	105	131	-	0.541667	0	0	0	38	770	812
*2	GGAGACGAGCACGGTCGCGGCGG	96	122	-	0.666667	0	0	0	56	341	401
3	TTCAAGTGGATAATTCAGCTAGG	376	402	+	0.291667	0	0	0	78	1217	1299
4	GTGTTGGCTTGTTCCCTAAACGG	513	539	-	0.458333	0	0	0	3076	1638	4718
5	CACCAAGAGCTTGAGCTGACCGG	57	83	-	0.541667	0	0	1	34	445	484
6	TTCATGACCGTTATCATCAATGG	467	493	-	0.333333	0	0	1	129	1556	1690
7	TGAACACAACATGGCCACCAAGG	1	24	+	0.47619	0	0	3	60	936	1003
8	ATGACCGTTATCATCAATGGAGG	464	490	-	0.375	0	0	3	127	1289	1423
9	CTTGATCTTGAGCTCCGTTTAGG	495	521	+	0.458333	0	0	3	194	1135	1336
10	TTAACGGTGGTTGGCTTTGATGG	117	143	-	0.416667	0	0	6	100	1407	1517
11	TTGATCTTGAGCTCCGTTTAGGG	496	522	+	0.458333	0	0	7	55	1356	1422
12	AGGTGCAAGTAGCATGTTGATGG	444	470	-	0.458333	0	0	7	107	1035	1153
13	TGCACCTCCATTGATGATAACGG	456	482	+	0.375	0	0	8	112	1271	1395
14	TGCATCATCAAATTATTTGGAGG	328	354	-	0.291667	0	0	9	3186	6042	9241
15	TACAATAGTTCTAGTCCTAATGG	255	281	+	0.333333	0	0	10	100	1388	1502
16	GCATTAGCAACAAGCTCTTGTGG	178	204	-	0.458333	0	0	11	74	1082	1171
17	CAAGAGCTTGTTGCTAATGCTGG	177	203	+	0.458333	0	0	11	88	661	764
18	GTAGAAGGAGATTCTCCATTAGG	274	300	-	0.333333	0	0	12	99	1128	1243
19	TTCCGGTCAGCTCAAGCTCTTGG	51	77	+	0.541667	0	0	13	32	203	252
20	TCTGCAAAAAGTGCAGGTATAGG	26	52	-	0.416667	0	0	16	55	1203	1277
21	TGTGGAGGAATATTTATGAATGG	160	186	-	0.333333	0	0	16	331	2696	3047
22	GGATGAGATGAATTTAACGGTGG	130	156	-	0.375	0	0	18	176	1767	1965
23	GAGATGAATTTAACGGTGGTTGG	126	152	-	0.416667	0	0	22	156	1332	1514
24	ATTTGCATCATCAAATTATTTGG	331	357	-	0.25	0	0	23	645	10623	11295
25	CTCTCTTCTGCAAAAAGTGCAGG	32	58	-	0.458333	0	0	26	232	1454	1716
26	TTAGCAACAAGCTCTTGTGGAGG	175	201	-	0.458333	0	0	26	259	1191	1480
27	GCAAAAGCATTATTATTATTAGG	232	258	-	0.25	0	1	2454	565	4047	7071
28	GAAGGATGAGATGAATTTAACGG	133	159	-	0.291667	0	2	198	731	5093	6028
29	ATTAGGACTAGAACTATTGTAGG	257	283	-	0.375	0	3	18	110	1276	1411
30	CTTTTTGCAGAAGAGAGTTCCGG	34	60	+	0.416667	0	3	30	133	1044	1214
31	CGGTCAGCTCAAGCTCTTGGTGG	54	80	+	0.583333	0	4	4	50	398	460
32	GCATTATTATTATTAGGGTTTGG	226	252	-	0.208333	0	4	46	2947	8514	11515
33	GAGATTGAGAGAAAAGTAGAAGG	289	315	-	0.333333	0	5	143	664	6252	7068
34	TATTATTAGGGTTTGGTAAATGG	219	245	-	0.208333	0	6	55	535	3361	3961
35	CAAAAGCATTATTATTATTAGGG	231	257	-	0.208333	0	13	98	836	6590	7541
36	TCCACTTGAAAATTAAAAGATGG	367	393	-	0.208333	0	15	44	426	4002	4491
37	ATATTTATGAATGGTGATGAAGG	151	177	-	0.291667	0	16	142	862	5722	6746
38	GATGGAGACGAGCACGGTCGCGG	99	125	-	0.583333	0	19	0	61	397	481
39	TTCTTCTTTTTCTAGCAAAGTGG	416	442	+	0.333333	0	22	71	1199	6337	7633
40	GGTTTGGTAAATGGTAAAGAAGG	210	236	-	0.333333	0	51	181	870	2206	3312
41	AAAGTGCAGGTATAGGACCTTGG	19	45	-	0.458333	1	0	0	37	490	531
42	GTGCAGGTATAGGACCTTGGTGG	16	42	-	0.458333	1	0	1	42	424	471
43	TCCATCTTTTAATTTTCAAGTGG	362	388	+	0.291667	4	4	33	453	3956	4454
