# Supplementary material for: Allele-aware chromosome-level genome assembly and efficient transgene-free genome editing for the autotetraploid cultivated alfalfa
Source: Nat Commun. 2020 May 19;11:2494. doi: 10.1038/s41467-020-16338-x (PMC7237683; doi:10.1038/s41467-020-16338-x)
Supplement: Supplementary file 9 — Source Data [file 41467_2020_16338_MOESM9_ESM.xlsx]

## Sheet: Figure 1
a				b				c				d				e				f				g				h				i				j				k
Chr	Start	End	Gene density	Chr	Start	End	LTR density	Chr	Start	End	LINE density	Chr	Start	End	SINE density	Chr	Start	End	DNA element density	Chr	Start	End	log(TPM+1e-5)	Chr	Start	End	log(Ka/(Ks+1e-5)+1e-5)	Chr	Start	End	log(Ka/(Ks+1e-5)+1e-5)	Chr	Start	End	log(Ka/(Ks+1e-5)+1e-5)	Chr	Start	End	log(Ka/(Ks+1e-5)+1e-5)	Chr	Start	End	Chr	Start	End
chr1.1	1	100000	0.0553	chr1.1	1	100000	0.08728	chr1.1	1	100000	0.02104	chr1.1	1	100000	0	chr1.1	1	100000	0.06472	chr1.1	1	100000	5.58583	chr1.2	19393	21269	4.96734	chr1.1	77038	78925	4.96734	chr1.1	82330	83355	-11.5129	chr1.1	68070147	68072656	-11.5129	chr1.1	77038	11753837	chr1.2	19393	11832422
chr1.1	100001	200000	0.14109	chr1.1	100001	200000	0.14661	chr1.1	100001	200000	0.10444	chr1.1	100001	200000	0.00224	chr1.1	100001	200000	0.04259	chr1.1	100001	200000	8.53579	chr1.2	35845	50009	-0.808764	chr1.1	105906	119933	-0.808764	chr1.1	125232	131558	-11.5129	chr1.1	68330446	68332967	-11.5129	chr1.1	12237824	27763921	chr1.2	12238394	27719634
chr1.1	200001	300000	0.09888	chr1.1	200001	300000	0.13158	chr1.1	200001	300000	0.07697	chr1.1	200001	300000	0.00123	chr1.1	200001	300000	0.07839	chr1.1	200001	300000	6.70338	chr1.2	55666	57339	-11.5129	chr1.1	125232	131558	-11.5129	chr1.1	135253	138331	-1.13597	chr1.1	68355275	68357787	-0.507391	chr1.1	28531754	37610450	chr1.2	28384125	36346299
chr1.1	300001	400000	0.04938	chr1.1	300001	400000	0.19022	chr1.1	300001	400000	0.0766	chr1.1	300001	400000	0	chr1.1	300001	400000	0.10351	chr1.1	300001	400000	1.11035	chr1.2	f+Y2:AB2	59903	-11.5129	chr1.1	133781	134203	-11.5129	chr1.1	240179	245505	-1.26283	chr1.1	68464046	68465634	-11.5129	chr1.1	38079955	45589146	chr1.2	37130971	46153888
chr1.1	400001	500000	0.14337	chr1.1	400001	500000	0.04066	chr1.1	400001	500000	0.0594	chr1.1	400001	500000	0.00431	chr1.1	400001	500000	0.1081	chr1.1	400001	500000	16.69	chr1.2	60938	64016	4.3783	chr1.1	135253	138331	4.3783	chr1.1	292708	293379	-2.12821	chr1.1	68467977	68468672	-0.35297	chr1.1	45980460	46357283	chr1.2	46363159	46674860
chr1.1	500001	600000	0.08154	chr1.1	500001	600000	0.06942	chr1.1	500001	600000	0.05029	chr1.1	500001	600000	0	chr1.1	500001	600000	0.0908	chr1.1	500001	600000	10.4908	chr1.2	118529	121275	-11.5129	chr1.1	187629	190387	-11.5129	chr1.1	308108	312473	-2.19802	chr1.1	68471189	68479179	-1.83855	chr1.1	46648351	55678966	chr1.2	46801301	56878399
chr1.1	600001	700000	0.09402	chr1.1	600001	700000	0.31296	chr1.1	600001	700000	0.04091	chr1.1	600001	700000	0.00124	chr1.1	600001	700000	0.05503	chr1.1	600001	700000	3.12049	chr1.2	122911	127153	-0.537049	chr1.1	192023	196148	-0.537049	chr1.1	323996	363996	0.0889726	chr1.1	68511798	68515040	-11.5129	chr1.1	53705095	53846641	chr1.2	54702903	54840391
chr1.1	700001	800000	0.11691	chr1.1	700001	800000	0.04418	chr1.1	700001	800000	0.03574	chr1.1	700001	800000	0	chr1.1	700001	800000	0.08905	chr1.1	700001	800000	5.58685	chr1.2	128817	132285	-1.23213	chr1.1	197813	201281	-1.23213	chr1.1	450655	459262	1.49999e-05	chr1.1	68590198	68591175	-11.5129	chr1.1	55753123	56825152	chr1.2	57468376	58530291
chr1.1	800001	900000	0.09729	chr1.1	800001	900000	0.12424	chr1.1	800001	900000	0.06133	chr1.1	800001	900000	0	chr1.1	800001	900000	0.09586	chr1.1	800001	900000	4.01533	chr1.2	135438	142405	-0.851511	chr1.1	204408	211376	-0.851511	chr1.1	461233	465461	-0.18654	chr1.1	68744041	68752429	-1.81521	chr1.1	56826824	63346626	chr1.2	58538705	64539604
chr1.1	900001	1000000	0.09428	chr1.1	900001	1000000	0.12589	chr1.1	900001	1000000	0.06215	chr1.1	900001	1000000	0.00109	chr1.1	900001	1000000	0.07874	chr1.1	900001	1000000	0.601426	chr1.2	154693	158106	5.29565	chr1.1	232889	236228	5.29565	chr1.1	468422	474156	-0.806502	chr1.1	68783424	68784932	-1.15012	chr1.1	57624980	57731359	chr1.2	63461241	63628341
chr1.1	1000001	1100000	0.16859	chr1.1	1000001	1100000	0.09828	chr1.1	1000001	1100000	0.04313	chr1.1	1000001	1100000	0	chr1.1	1000001	1100000	0.07429	chr1.1	1000001	1100000	2.6605	chr1.2	171146	171992	-11.5129	chr1.1	246578	247421	-11.5129	chr1.1	477354	480321	-0.580074	chr1.1	68846758	68847846	-1.28036	chr1.1	63388592	63696779	chr1.2	64579893	64817101
chr1.1	1100001	1200000	0.10414	chr1.1	1100001	1200000	0.08184	chr1.1	1100001	1200000	0.06278	chr1.1	1100001	1200000	0	chr1.1	1100001	1200000	0.14034	chr1.1	1100001	1200000	17.099	chr1.2	178193	179110	-11.5129	chr1.1	253474	254397	-11.5129	chr1.1	488961	492023	5.53936	chr1.1	68848491	68850282	-1.89901	chr1.1	63986355	65089461	chr1.2	64853091	66098154
chr1.1	1200001	1300000	0.06379	chr1.1	1200001	1300000	0.08275	chr1.1	1200001	1300000	0.02113	chr1.1	1200001	1300000	0	chr1.1	1200001	1300000	0.04919	chr1.1	1200001	1300000	10.1231	chr1.2	197619	198383	5.13563	chr1.1	273718	274467	5.13563	chr1.1	529421	534484	-11.5129	chr1.1	68853636	68855308	0.452595	chr1.1	65295293	67506905	chr1.2	66377736	69303199
chr1.1	1300001	1400000	0.13559	chr1.1	1300001	1400000	0.08543	chr1.1	1300001	1400000	0.03895	chr1.1	1300001	1400000	0	chr1.1	1300001	1400000	0.06959	chr1.1	1300001	1400000	5.02292	chr1.2	387531	400816	-0.335165	chr1.1	323996	363996	-0.335165	chr1.1	539691	541638	0.191876	chr1.1	68858184	68861440	-1.52679	chr1.1	67670287	68129798	chr1.2	74487141	74897846
chr1.1	1400001	1500000	0.03202	chr1.1	1400001	1500000	0.27662	chr1.1	1400001	1500000	0.05483	chr1.1	1400001	1500000	0.00176	chr1.1	1400001	1500000	0.08697	chr1.1	1400001	1500000	89.5092	chr1.2	446628	449641	-0.390243	chr1.1	388516	391359	-0.390243	chr1.1	562429	567438	-2.67705	chr1.1	68864375	68867350	5.25048	chr1.1	67843808	68061758	chr1.2	73580867	73792939
chr1.1	1500001	1600000	0.15965	chr1.1	1500001	1600000	0.06446	chr1.1	1500001	1600000	0.01277	chr1.1	1500001	1600000	0.00063	chr1.1	1500001	1600000	0.072	chr1.1	1500001	1600000	23.172	chr1.2	463062	467011	-0.397752	chr1.1	405264	413154	-0.397752	chr1.1	632343	635337	-11.5129	chr1.1	68909392	68914742	-11.5129	chr1.1	67874321	71935796	chr1.2	69476258	73638933
chr1.1	1600001	1700000	0.08409	chr1.1	1600001	1700000	0.15333	chr1.1	1600001	1700000	0.10137	chr1.1	1600001	1700000	0	chr1.1	1600001	1700000	0.08112	chr1.1	1600001	1700000	9.53493	chr1.2	482746	486425	6.03507	chr1.1	417705	421382	6.03507	chr1.1	662307	662558	-11.5129	chr1.1	68918914	68920715	-11.5129	chr1.1	71973823	74211274	chr1.2	74983817	77096090
chr1.1	1700001	1800000	0.09489	chr1.1	1700001	1800000	0.10241	chr1.1	1700001	1800000	0.03012	chr1.1	1700001	1800000	0.00056	chr1.1	1700001	1800000	0.11597	chr1.1	1700001	1800000	8.23052	chr1.2	513956	522066	-1.16046	chr1.1	450655	459262	-1.16046	chr1.1	755045	760030	-1.44454	chr1.1	68929447	68932528	-1.18293	chr1.1	74698098	78077303	chr1.2	77350756	81204788
chr1.1	1800001	1900000	0.10019	chr1.1	1800001	1900000	0.02337	chr1.1	1800001	1900000	0.03113	chr1.1	1800001	1900000	0.00208	chr1.1	1800001	1900000	0.05799	chr1.1	1800001	1900000	7.18313	chr1.2	524043	528815	-0.0641335	chr1.1	461233	465461	-0.0641335	chr1.1	773279	774655	-0.793137	chr1.1	68948052	68955726	-11.5129	chr1.1	77745813	80508278	chr1.2	81667883	84415865
chr1.1	1900001	2000000	0.13932	chr1.1	1900001	2000000	0.04024	chr1.1	1900001	2000000	0.02241	chr1.1	1900001	2000000	0.003	chr1.1	1900001	2000000	0.08076	chr1.1	1900001	2000000	7.38378	chr1.2	541718	545270	-0.480398	chr1.1	477354	480321	-0.480398	chr1.1	825177	825920	-0.551563	chr1.1	68962866	68966828	-11.5129	chr1.1	80572028	82451188	chr1.2	84852496	86895694
chr1.1	2000001	2100000	0.14583	chr1.1	2000001	2100000	0.04519	chr1.1	2000001	2100000	0.09258	chr1.1	2000001	2100000	0.00235	chr1.1	2000001	2100000	0.08902	chr1.1	2000001	2100000	1.37573	chr1.2	592562	593249	1.57177	chr1.1	526471	527605	1.57177	chr1.1	855031	859255	-1.14121	chr1.1	68971208	68972682	-11.5129	chr1.1	82330	18196962	chr1.3	17887	18327084
chr1.1	2100001	2200000	0.11429	chr1.1	2100001	2200000	0.09	chr1.1	2100001	2200000	0.05	chr1.1	2100001	2200000	0.00201	chr1.1	2100001	2200000	0.0908	chr1.1	2100001	2200000	6.3005	chr1.2	595250	600280	-3.72005	chr1.1	529421	534484	-3.72005	chr1.1	891357	891797	-11.5129	chr1.1	68984945	68986408	-11.5129	chr1.1	11679143	11841528	chr1.3	11885369	11973491
chr1.1	2200001	2300000	0.14045	chr1.1	2200001	2300000	0.21019	chr1.1	2200001	2300000	0.02303	chr1.1	2200001	2300000	0.00178	chr1.1	2200001	2300000	0.03538	chr1.1	2200001	2300000	7.26793	chr1.2	605646	607616	-1.15367	chr1.1	539691	541638	-1.15367	chr1.1	938757	943269	0.104991	chr1.1	68998700	68999455	-1.54521	chr1.1	13159308	13970810	chr1.3	13027726	14245967
chr1.1	2300001	2400000	0.12769	chr1.1	2300001	2400000	0.04574	chr1.1	2300001	2400000	0.04278	chr1.1	2300001	2400000	0.00336	chr1.1	2300001	2400000	0.09864	chr1.1	2300001	2400000	3.90264	chr1.2	612995	613482	-1.21193	chr1.1	546000	546480	-1.21193	chr1.1	948516	949241	-0.318525	chr1.1	69019914	69023770	0.382326	chr1.1	18605055	19598837	chr1.3	18575844	19599184
chr1.1	2400001	2500000	0.08838	chr1.1	2400001	2500000	0.14361	chr1.1	2400001	2500000	0.03014	chr1.1	2400001	2500000	0.00511	chr1.1	2400001	2500000	0.0754	chr1.1	2400001	2500000	2.10396	chr1.2	760016	760613	0.187403	chr1.1	585554	587541	0.187403	chr1.1	965525	966802	-2.87151	chr1.1	69027575	69027949	-11.5129	chr1.1	20531946	27950673	chr1.3	19864257	26602515
chr1.1	2500001	2600000	0.09875	chr1.1	2500001	2600000	0.07585	chr1.1	2500001	2600000	0.07206	chr1.1	2500001	2600000	0.00051	chr1.1	2500001	2600000	0.11413	chr1.1	2500001	2600000	2.32607	chr1.2	767673	772370	-0.252051	chr1.1	597455	598908	-0.252051	chr1.1	1033038	1038023	-0.157321	chr1.1	69141982	69144346	-1.02584	chr1.1	28290043	28489865	chr1.3	27246805	27472346
chr1.1	2600001	2700000	0.08866	chr1.1	2600001	2700000	0.25385	chr1.1	2600001	2700000	0.07384	chr1.1	2600001	2700000	0.00064	chr1.1	2600001	2700000	0.05074	chr1.1	2600001	2700000	3.36442	chr1.2	791185	792217	-1.74405	chr1.1	614587	615698	-1.74405	chr1.1	1165347	1167405	-2.02564	chr1.1	69150790	69154658	-11.5129	chr1.1	28501710	31995950	chr1.3	27030597	30627347
chr1.1	2700001	2800000	0.10032	chr1.1	2700001	2800000	0.22332	chr1.1	2700001	2800000	0.0186	chr1.1	2700001	2800000	0.0005	chr1.1	2700001	2800000	0.09118	chr1.1	2700001	2800000	32.8569	chr1.2	799717	800783	-11.5129	chr1.1	622178	623040	-11.5129	chr1.1	1168648	1171425	-0.844693	chr1.1	69194135	69201504	-0.047241	chr1.1	33119027	35694237	chr1.3	30831008	33063635
chr1.1	2800001	2900000	0.05849	chr1.1	2800001	2900000	0.1019	chr1.1	2800001	2900000	0.04525	chr1.1	2800001	2900000	0	chr1.1	2800001	2900000	0.14061	chr1.1	2800001	2900000	6.92814	chr1.2	890595	894934	-0.0939146	chr1.1	628807	631926	-0.0939146	chr1.1	1186209	1187356	-11.5129	chr1.1	69266166	69270765	-11.5129	chr1.1	37155120	37538458	chr1.3	33218190	33686939
chr1.1	2900001	3000000	0.06626	chr1.1	2900001	3000000	0.13407	chr1.1	2900001	3000000	0.02633	chr1.1	2900001	3000000	0.00258	chr1.1	2900001	3000000	0.11408	chr1.1	2900001	3000000	1.9898	chr1.2	895891	908768	-0.927757	chr1.1	636706	639407	-0.927757	chr1.1	1193642	1194505	-11.5129	chr1.1	69273857	69275353	-1.29067	chr1.1	37714808	41819591	chr1.3	34782579	38939450
chr1.1	3000001	3100000	0.10233	chr1.1	3000001	3100000	0.11201	chr1.1	3000001	3100000	0.04097	chr1.1	3000001	3100000	0.00056	chr1.1	3000001	3100000	0.09447	chr1.1	3000001	3100000	19.0411	chr1.2	936905	939528	0.398712	chr1.1	651636	656124	0.398712	chr1.1	1196518	1199787	-1.34076	chr1.1	69311673	69315519	-3.29371	chr1.1	42116659	57545703	chr1.3	39534162	55185518
chr1.1	3100001	3200000	0.0897	chr1.1	3100001	3200000	0.20019	chr1.1	3100001	3200000	0.07577	chr1.1	3100001	3200000	0	chr1.1	3100001	3200000	0.0904	chr1.1	3100001	3200000	5.95635	chr1.2	940990	941942	6.53706	chr1.1	657725	658673	6.53706	chr1.1	1241766	1246219	0.264811	chr1.1	69316964	69325096	1.12879	chr1.1	57987830	63680967	chr1.3	55236404	61032856
chr1.1	3200001	3300000	0.13923	chr1.1	3200001	3300000	0.4235	chr1.1	3200001	3300000	0.02304	chr1.1	3200001	3300000	0	chr1.1	3200001	3300000	0.05385	chr1.1	3200001	3300000	12.4846	chr1.2	946812	952619	0.845046	chr1.1	687706	688392	0.845046	chr1.1	1293825	1304820	-0.652587	chr1.1	69326458	69326850	5.80085	chr1.1	63986355	64889124	chr1.3	61057330	62094397
chr1.1	3300001	3400000	0.06996	chr1.1	3300001	3400000	0.07253	chr1.1	3300001	3400000	0.05401	chr1.1	3300001	3400000	0.00014	chr1.1	3300001	3400000	0.1332	chr1.1	3300001	3400000	6.1451	chr1.2	955799	961013	1.23112	chr1.1	701335	702207	1.23112	chr1.1	1310289	1319638	-11.5129	chr1.1	69394479	69400863	0.687827	chr1.1	65352475	67816934	chr1.3	62292612	65342579
chr1.1	3400001	3500000	0.03621	chr1.1	3400001	3500000	0.0944	chr1.1	3400001	3500000	0.04532	chr1.1	3400001	3500000	0.00058	chr1.1	3400001	3500000	0.09478	chr1.1	3400001	3500000	0.489334	chr1.2	967095	976979	-0.120566	chr1.1	708976	713388	-0.120566	chr1.1	1327268	1327918	-2.61833	chr1.1	69414932	69415507	6.82408	chr1.1	68018510	70065258	chr1.3	65940563	67719297
chr1.1	3500001	3600000	0.10935	chr1.1	3500001	3600000	0.37323	chr1.1	3500001	3600000	0.01586	chr1.1	3500001	3600000	0.0019	chr1.1	3500001	3600000	0.06677	chr1.1	3500001	3600000	0.688966	chr1.2	987806	994562	-0.466139	chr1.1	727954	736436	-0.466139	chr1.1	1334153	1334905	-11.5129	chr1.1	69431686	69433361	-11.5129	chr1.1	70878382	78077303	chr1.3	67756304	74494738
chr1.1	3600001	3700000	0.1356	chr1.1	3600001	3700000	0.11136	chr1.1	3600001	3700000	0.0597	chr1.1	3600001	3700000	0	chr1.1	3600001	3700000	0.13597	chr1.1	3600001	3700000	5.33083	chr1.2	1007175	1008210	6.04019	chr1.1	749426	750473	6.04019	chr1.1	1336880	1337875	-1.95996	chr1.1	69443288	69451618	-1.06371	chr1.1	78125684	78565802	chr1.3	75373553	75861398
chr1.1	3700001	3800000	0.0888	chr1.1	3700001	3800000	0.25566	chr1.1	3700001	3800000	0.0292	chr1.1	3700001	3800000	0	chr1.1	3700001	3800000	0.07016	chr1.1	3700001	3800000	8.85175	chr1.2	1042247	1043623	-0.100175	chr1.1	773279	774655	-0.100175	chr1.1	1344275	1345354	-11.5129	chr1.1	69496374	69498515	-11.5129	chr1.1	78945794	82451188	chr1.3	75887160	79734239
chr1.1	3800001	3900000	0.06366	chr1.1	3800001	3900000	0.33998	chr1.1	3800001	3900000	0.01708	chr1.1	3800001	3900000	0.0033	chr1.1	3800001	3900000	0.08774	chr1.1	3800001	3900000	10.8908	chr1.2	1046636	1048045	6.48249	chr1.1	777677	779086	6.48249	chr1.1	1349743	1353902	-11.5129	chr1.1	69517262	69517966	-0.324547	chr1.1	77038	363996	chr1.4	116388	512063
chr1.1	3900001	4000000	0.07455	chr1.1	3900001	4000000	0.13623	chr1.1	3900001	4000000	0.05787	chr1.1	3900001	4000000	0	chr1.1	3900001	4000000	0.05667	chr1.1	3900001	4000000	3.56732	chr1.2	1057494	1059235	-0.467217	chr1.1	820519	822832	-0.467217	chr1.1	1361330	1366890	-3.71444	chr1.1	69590415	69592372	-0.207574	chr1.1	197813	11770967	chr1.4	400255	11675027
chr1.1	4000001	4100000	0.07087	chr1.1	4000001	4100000	0.08503	chr1.1	4000001	4100000	0.04937	chr1.1	4000001	4100000	0.00279	chr1.1	4000001	4100000	0.09009	chr1.1	4000001	4100000	1.31152	chr1.2	1149580	1150020	-11.5129	chr1.1	891357	891797	-11.5129	chr1.1	1442444	1443623	-11.5129	chr1.1	69606996	69624309	-2.44818	chr1.1	12176975	20104755	chr1.4	11962914	20065902
chr1.1	4100001	4200000	0.05603	chr1.1	4100001	4200000	0.22654	chr1.1	4100001	4200000	0.03471	chr1.1	4100001	4200000	0.00302	chr1.1	4100001	4200000	0.11859	chr1.1	4100001	4200000	22.7513	chr1.2	1232324	1236866	-0.589212	chr1.1	945078	946437	-0.589212	chr1.1	1464382	1466789	-11.5129	chr1.1	69650170	69653148	-3.09808	chr1.1	18829633	19106449	chr1.4	18522944	18859920
chr1.1	4200001	4300000	0.02628	chr1.1	4200001	4300000	0.32529	chr1.1	4200001	4300000	0.05336	chr1.1	4200001	4300000	0	chr1.1	4200001	4300000	0.12119	chr1.1	4200001	4300000	0	chr1.2	1336567	1337847	-1.2587	chr1.1	965525	966802	-1.2587	chr1.1	1503832	1509388	4.84195	chr1.1	69673848	69675227	-0.961019	chr1.1	19964258	28076737	chr1.4	20497623	28876367
chr1.1	4300001	4400000	0.08646	chr1.1	4300001	4400000	0.29647	chr1.1	4300001	4400000	0.03578	chr1.1	4300001	4400000	0	chr1.1	4300001	4400000	0.08469	chr1.1	4300001	4400000	6.45704	chr1.2	1341482	1345991	1.49999e-05	chr1.1	970924	972193	1.49999e-05	chr1.1	1543341	1546164	-11.5129	chr1.1	69850738	69859009	-1.57961	chr1.1	27806036	28191750	chr1.4	28723139	29143353
chr1.1	4400001	4500000	0.07521	chr1.1	4400001	4500000	0.03032	chr1.1	4400001	4500000	0.03303	chr1.1	4400001	4500000	0.00228	chr1.1	4400001	4500000	0.07498	chr1.1	4400001	4500000	1.20567	chr1.2	1349146	1354350	-0.591057	chr1.1	1033038	1038023	-0.591057	chr1.1	1560150	1561660	-1.24957	chr1.1	69865746	69869471	-1.91751	chr1.1	28336648	37694925	chr1.4	30143998	38895718
chr1.1	4500001	4600000	0.10035	chr1.1	4500001	4600000	0.06461	chr1.1	4500001	4600000	0.02614	chr1.1	4500001	4600000	0.0012	chr1.1	4500001	4600000	0.1329	chr1.1	4500001	4600000	9.34622	chr1.2	1358940	1364935	-1.99464	chr1.1	1041330	1047377	-1.99464	chr1.1	1571455	1572464	-11.5129	chr1.1	69880142	69880822	0.0449163	chr1.1	37711983	38833588	chr1.4	42231230	43130015
chr1.1	4600001	4700000	0.0828	chr1.1	4600001	4700000	0.44103	chr1.1	4600001	4700000	0.01695	chr1.1	4600001	4700000	0.00205	chr1.1	4600001	4700000	0.04292	chr1.1	4600001	4700000	4.60868	chr1.2	1377540	1381637	1.49999e-05	chr1.1	1109197	1109392	1.49999e-05	chr1.1	1580368	1586841	-0.873902	chr1.1	69893284	69894519	-0.0797859	chr1.1	39051586	40766948	chr1.4	39443803	40923596
chr1.1	4700001	4800000	0.12249	chr1.1	4700001	4800000	0.10336	chr1.1	4700001	4800000	0.04083	chr1.1	4700001	4800000	0	chr1.1	4700001	4800000	0.07401	chr1.1	4700001	4800000	2.48789	chr1.2	1439838	1440988	-2.87416	chr1.1	1186209	1187356	-2.87416	chr1.1	1589249	1591080	-0.488668	chr1.1	69972134	69978694	-1.58543	chr1.1	41192612	43409284	chr1.4	43411763	46943209
chr1.1	4800001	4900000	0.03192	chr1.1	4800001	4900000	0.2852	chr1.1	4800001	4900000	0.09442	chr1.1	4800001	4900000	0.00097	chr1.1	4800001	4900000	0.10852	chr1.1	4800001	4900000	9.33441	chr1.2	1447298	1448148	-11.5129	chr1.1	1204719	1205289	-11.5129	chr1.1	1604762	1609176	-2.19988	chr1.1	69980760	69984770	-11.5129	chr1.1	43995242	46790959	chr1.4	47106055	50797719
chr1.1	4900001	5000000	0.06972	chr1.1	4900001	5000000	0.24976	chr1.1	4900001	5000000	0.0336	chr1.1	4900001	5000000	0	chr1.1	4900001	5000000	0.11804	chr1.1	4900001	5000000	3.93799	chr1.2	1518199	1526958	-0.330882	chr1.1	1293825	1304820	-0.330882	chr1.1	1610461	1612590	-0.531554	chr1.1	70010476	70013587	-2.58253	chr1.1	46963469	51187377	chr1.4	51240075	56027931
chr1.1	5000001	5100000	0.07674	chr1.1	5000001	5100000	0.25599	chr1.1	5000001	5100000	0.05415	chr1.1	5000001	5100000	0.00058	chr1.1	5000001	5100000	0.09278	chr1.1	5000001	5100000	6.11812	chr1.2	1537817	1547168	-11.5129	chr1.1	1310289	1319638	-11.5129	chr1.1	1616850	1618318	6.23737	chr1.1	70024888	70027585	-11.5129	chr1.1	51195019	55714379	chr1.4	56214731	60334115
chr1.1	5100001	5200000	0.06339	chr1.1	5100001	5200000	0.28966	chr1.1	5100001	5200000	0.01928	chr1.1	5100001	5200000	0	chr1.1	5100001	5200000	0.07817	chr1.1	5100001	5200000	25.3857	chr1.2	1599392	1602325	-0.199957	chr1.1	1344275	1345354	-0.199957	chr1.1	1664403	1666776	-1.59272	chr1.1	70028855	70030891	-11.5129	chr1.1	55753123	58597771	chr1.4	61075788	64055014
chr1.1	5200001	5300000	0.08331	chr1.1	5200001	5300000	0.20711	chr1.1	5200001	5300000	0.07815	chr1.1	5200001	5300000	0	chr1.1	5200001	5300000	0.07657	chr1.1	5200001	5300000	46.3272	chr1.2	1616087	1618128	-11.5129	chr1.1	1355308	1357406	-11.5129	chr1.1	1678056	1681460	-0.543349	chr1.1	70032561	70034383	5.33741	chr1.1	59057068	62059179	chr1.4	64291872	67739175
chr1.1	5300001	5400000	0.0377	chr1.1	5300001	5400000	0.38583	chr1.1	5300001	5400000	0.02676	chr1.1	5300001	5400000	0.00312	chr1.1	5300001	5400000	0.08087	chr1.1	5300001	5400000	8.17205	chr1.2	1629284	1634818	-3.04518	chr1.1	1361330	1366890	-3.04518	chr1.1	1690778	1700520	-11.5129	chr1.1	70035334	70041416	-0.487236	chr1.1	59248127	59358830	chr1.4	64338010	64525810
chr1.1	5400001	5500000	0.09306	chr1.1	5400001	5500000	0.05436	chr1.1	5400001	5500000	0.06867	chr1.1	5400001	5500000	0	chr1.1	5400001	5500000	0.13506	chr1.1	5400001	5500000	8.21557	chr1.2	1656026	1658141	-0.877033	chr1.1	1386816	1388218	-0.877033	chr1.1	1710499	1714638	-11.5129	chr1.1	70061878	70065258	-11.5129	chr1.1	62378447	63385474	chr1.4	67767972	68911385
chr1.1	5500001	5600000	0.09732	chr1.1	5500001	5600000	0.14178	chr1.1	5500001	5600000	0.04624	chr1.1	5500001	5600000	0.00221	chr1.1	5500001	5600000	0.09029	chr1.1	5500001	5600000	5.61189	chr1.2	1755090	1757496	-11.5129	chr1.1	1464382	1466789	-11.5129	chr1.1	1741718	1741948	-11.5129	chr1.1	70074481	70077372	-11.5129	chr1.1	63382088	63633896	chr1.4	67767972	67980409
chr1.1	5600001	5700000	0.09924	chr1.1	5600001	5700000	0.02166	chr1.1	5600001	5700000	0.03827	chr1.1	5600001	5700000	0.00152	chr1.1	5600001	5700000	0.0931	chr1.1	5600001	5700000	12.0257	chr1.2	1786879	1789411	-2.84861	chr1.1	1492544	1495049	-2.84861	chr1.1	1761747	1765260	-11.5129	chr1.1	70089386	70093769	-11.5129	chr1.1	64237384	67696655	chr1.4	69016637	73433858
chr1.1	5700001	5800000	0.08601	chr1.1	5700001	5800000	0.11633	chr1.1	5700001	5800000	0.05439	chr1.1	5700001	5800000	0.00124	chr1.1	5700001	5800000	0.12451	chr1.1	5700001	5800000	3.08519	chr1.2	1796665	1797717	-1.28475	chr1.1	1499906	1501081	-1.28475	chr1.1	1768472	1772513	-11.5129	chr1.1	70095772	70103719	-2.60576	chr1.1	68070147	78105881	chr1.4	73685556	83859136
chr1.1	5800001	5900000	0.10206	chr1.1	5800001	5900000	0.09433	chr1.1	5800001	5900000	0.017	chr1.1	5800001	5900000	0.00279	chr1.1	5800001	5900000	0.0529	chr1.1	5800001	5900000	3.09001	chr1.2	1808993	1811207	-1.28145	chr1.1	1512812	1515012	-1.28145	chr1.1	1786571	1787930	-11.5129	chr1.1	70115759	70116109	-0.297789	chr1.1	74127970	74437284	chr1.4	79835218	80133444
chr1.1	5900001	6000000	0.0744	chr1.1	5900001	6000000	0.25682	chr1.1	5900001	6000000	0.02755	chr1.1	5900001	6000000	0	chr1.1	5900001	6000000	0.08123	chr1.1	5900001	6000000	14.191	chr1.2	1811763	1815965	-2.20685	chr1.1	1515578	1519779	-2.20685	chr1.1	1819972	1823361	-11.5129	chr1.1	70173858	70176602	1.49999e-05	chr1.1	78136471	80252772	chr1.4	84393534	87227149
chr1.1	6000001	6100000	0.11241	chr1.1	6000001	6100000	0.05827	chr1.1	6000001	6100000	0.05007	chr1.1	6000001	6100000	0.0027	chr1.1	6000001	6100000	0.09078	chr1.1	6000001	6100000	0.679205	chr1.2	1844497	1846326	-0.240666	chr1.1	1556145	1558148	-0.240666	chr1.1	1879419	1884239	-11.5129	chr1.1	70279218	70283537	-1.26917	chr1.1	80581661	82451188	chr1.4	87241097	88753714
chr1.1	6100001	6200000	0.11955	chr1.1	6100001	6200000	0.05438	chr1.1	6100001	6200000	0.08699	chr1.1	6100001	6200000	0.00153	chr1.1	6100001	6200000	0.07303	chr1.1	6100001	6200000	0.772096	chr1.2	1848328	1849838	-0.843728	chr1.1	1560150	1561660	-0.843728	chr1.1	1885783	1888495	-1.97149	chr1.1	70286742	70290594	-11.5129	chr1.1	81222955	81373046	chr1.4	87658595	87801517
chr1.1	6200001	6300000	0.05865	chr1.1	6200001	6300000	0.07187	chr1.1	6200001	6300000	0.06787	chr1.1	6200001	6300000	0.00205	chr1.1	6200001	6300000	0.14446	chr1.1	6200001	6300000	7.04081	chr1.2	1855016	1856013	-11.5129	chr1.1	1571455	1572464	-11.5129	chr1.1	1890000	1891683	-11.5129	chr1.1	70337268	70342500	0.309262	chr1.2	19980377	20433168	chr1.2	20447884	20665272
chr1.1	6300001	6400000	0.12455	chr1.1	6300001	6400000	0.01723	chr1.1	6300001	6400000	0.03563	chr1.1	6300001	6400000	0.0044	chr1.1	6300001	6400000	0.10325	chr1.1	6300001	6400000	2.08138	chr1.2	1883202	1888814	-11.5129	chr1.1	1592949	1598610	-11.5129	chr1.1	1901938	1905289	-11.5129	chr1.1	70355156	70355813	-11.5129	chr1.2	63461241	63521889	chr1.2	63617808	63640345
chr1.1	6400001	6500000	0.06195	chr1.1	6400001	6500000	0.23182	chr1.1	6400001	6500000	0.04111	chr1.1	6400001	6500000	0.00231	chr1.1	6400001	6500000	0.06076	chr1.1	6400001	6500000	14.7894	chr1.2	1889775	1892727	-11.5129	chr1.1	1599571	1602526	-11.5129	chr1.1	1919908	1921675	-2.18741	chr1.1	70358729	70359255	-0.52593	chr1.2	19393	11910411	chr1.3	12647	11973491
chr1.1	6500001	6600000	0.04566	chr1.1	6500001	6600000	0.12785	chr1.1	6500001	6600000	0.04947	chr1.1	6500001	6600000	0	chr1.1	6500001	6600000	0.14578	chr1.1	6500001	6600000	4.12301	chr1.2	1900629	1902758	5.42218	chr1.1	1610461	1612590	5.42218	chr1.1	1925233	1926264	-11.5129	chr1.1	70362924	70363355	6.3742	chr1.2	12282512	17812538	chr1.3	12305573	18509896
chr1.1	6600001	6700000	0.12664	chr1.1	6600001	6700000	0.02677	chr1.1	6600001	6700000	0.06023	chr1.1	6600001	6700000	0	chr1.1	6600001	6700000	0.08452	chr1.1	6600001	6700000	0.747711	chr1.2	1966461	1971460	-2.35989	chr1.1	1670469	1675426	-2.35989	chr1.1	1927902	1928165	-11.5129	chr1.1	70364258	70364713	-0.317344	chr1.2	18421313	19597343	chr1.3	18566559	19599184
chr1.1	6700001	6800000	0.08512	chr1.1	6700001	6800000	0.10537	chr1.1	6700001	6800000	0.08146	chr1.1	6700001	6800000	0.0006	chr1.1	6700001	6800000	0.06689	chr1.1	6700001	6800000	5.37047	chr1.2	2013882	2014903	-0.117997	chr1.1	1710499	1714638	-0.117997	chr1.1	1932144	1933426	1.46446	chr1.1	70388154	70393122	-1.73531	chr1.2	20861844	26533720	chr1.3	19876926	25376926
chr1.1	6800001	6900000	0.0399	chr1.1	6800001	6900000	0.2747	chr1.1	6800001	6900000	0.0645	chr1.1	6800001	6900000	0.00331	chr1.1	6800001	6900000	0.10881	chr1.1	6800001	6900000	0.418517	chr1.2	2041581	2041811	-11.5129	chr1.1	1741718	1741948	-11.5129	chr1.1	1935615	1941251	-1.97128	chr1.1	70405607	70409155	-11.5129	chr1.2	27518372	34444590	chr1.3	26522339	33065874
chr1.1	6900001	7000000	0.11406	chr1.1	6900001	7000000	0.07918	chr1.1	6900001	7000000	0.01857	chr1.1	6900001	7000000	0.00117	chr1.1	6900001	7000000	0.11543	chr1.1	6900001	7000000	9.81537	chr1.2	2081942	2091230	-11.5129	chr1.1	1761747	1765260	-11.5129	chr1.1	1952718	1954348	5.62497	chr1.1	70425741	70432295	-11.5129	chr1.2	35761701	37330852	chr1.3	33204810	35742053
chr1.1	7000001	7100000	0.14652	chr1.1	7000001	7100000	0.12136	chr1.1	7000001	7100000	0.03142	chr1.1	7000001	7100000	0	chr1.1	7000001	7100000	0.08743	chr1.1	7000001	7100000	0.200376	chr1.2	2093777	2097813	-11.5129	chr1.1	1768472	1772513	-11.5129	chr1.1	1957851	1959275	-11.5129	chr1.1	70435694	70436985	4.71797	chr1.2	38318721	40473022	chr1.3	36581045	38361282
chr1.1	7100001	7200000	0.05469	chr1.1	7100001	7200000	0.15173	chr1.1	7100001	7200000	0.06031	chr1.1	7100001	7200000	0	chr1.1	7100001	7200000	0.11621	chr1.1	7100001	7200000	8.30264	chr1.2	2118227	2119587	-11.5129	chr1.1	1786571	1787930	-11.5129	chr1.1	1970255	1970656	-1.22415	chr1.1	70440953	70442291	-3.62914	chr1.2	41561496	45332542	chr1.3	38488539	42004198
chr1.1	7200001	7300000	0.07125	chr1.1	7200001	7300000	0.10843	chr1.1	7200001	7300000	0.10147	chr1.1	7200001	7300000	0.00178	chr1.1	7200001	7300000	0.0619	chr1.1	7200001	7300000	8.42773	chr1.2	2121373	2127363	-1.2896	chr1.1	1788666	1794653	-1.2896	chr1.1	1974042	1978302	-0.32135	chr1.1	70722604	70723752	-2.80991	chr1.2	45624346	46153888	chr1.3	42639317	43413395
chr1.1	7300001	7400000	0.11184	chr1.1	7300001	7400000	0.03706	chr1.1	7300001	7400000	0.05024	chr1.1	7300001	7400000	0.00057	chr1.1	7300001	7400000	0.14878	chr1.1	7300001	7400000	3.58041	chr1.2	2129317	2132706	-11.5129	chr1.1	1796609	1799998	-11.5129	chr1.1	1983515	1989382	-11.5129	chr1.1	70724733	70730376	-11.5129	chr1.2	46338724	46688659	chr1.3	43809345	44097385
chr1.1	7400001	7500000	0.07707	chr1.1	7400001	7500000	0.22966	chr1.1	7400001	7500000	0.07562	chr1.1	7400001	7500000	0	chr1.1	7400001	7500000	0.05822	chr1.1	7400001	7500000	3.76521	chr1.2	2142314	2147142	-11.5129	chr1.1	1879419	1884239	-11.5129	chr1.1	1991352	1992395	0.598345	chr1.1	70736641	70740346	-11.5129	chr1.2	46513628	56846683	chr1.3	44019901	53138458
chr1.1	7500001	7600000	0.13863	chr1.1	7500001	7600000	0.03787	chr1.1	7500001	7600000	0.03568	chr1.1	7500001	7600000	0.00219	chr1.1	7500001	7600000	0.09477	chr1.1	7500001	7600000	2.92749	chr1.2	2148687	2151399	-11.5129	chr1.1	1885783	1888495	-11.5129	chr1.1	2018758	2019807	-2.59832	chr1.1	70746120	70746653	-11.5129	chr1.2	54732431	54840391	chr1.3	51332160	51457670
chr1.1	7600001	7700000	0.06214	chr1.1	7600001	7700000	0.24211	chr1.1	7600001	7700000	0.10599	chr1.1	7600001	7700000	0.00533	chr1.1	7600001	7700000	0.01767	chr1.1	7600001	7700000	3.62992	chr1.2	2152872	2154567	5.69383	chr1.1	1890000	1891683	5.69383	chr1.1	2041786	2045445	-11.5129	chr1.1	70753599	70754129	-11.5129	chr1.2	57613482	58534043	chr1.3	53392999	54431646
chr1.1	7700001	7800000	0.06873	chr1.1	7700001	7800000	0.13283	chr1.1	7700001	7800000	0.07956	chr1.1	7700001	7800000	0	chr1.1	7700001	7800000	0.08104	chr1.1	7700001	7800000	2.3526	chr1.2	2215274	2217049	4.98065	chr1.1	1922062	1923837	4.98065	chr1.1	2066929	2068317	4.52006	chr1.1	70759267	70761370	-11.5129	chr1.2	58538705	59967338	chr1.3	58930240	60760330
chr1.1	7800001	7900000	0.03276	chr1.1	7800001	7900000	0.15388	chr1.1	7800001	7900000	0.03299	chr1.1	7800001	7900000	0	chr1.1	7800001	7900000	0.06887	chr1.1	7800001	7900000	0	chr1.2	2218451	2219482	-11.5129	chr1.1	1925233	1926264	-11.5129	chr1.1	2069903	2071441	5.10887	chr1.1	70763393	70763861	-11.5129	chr1.2	60004330	62821031	chr1.3	55538819	58523489
chr1.1	7900001	8000000	0.1234	chr1.1	7900001	8000000	0.11754	chr1.1	7900001	8000000	0.02924	chr1.1	7900001	8000000	0.00164	chr1.1	7900001	8000000	0.04097	chr1.1	7900001	8000000	0.259392	chr1.2	2221120	2221383	-11.5129	chr1.1	1927902	1928165	-11.5129	chr1.1	2075973	2083109	-1.23415	chr1.1	70768503	70771419	-0.168831	chr1.2	63727543	64520612	chr1.3	54447279	55205622
chr1.1	8000001	8100000	0.05157	chr1.1	8000001	8100000	0.15284	chr1.1	8000001	8100000	0.04461	chr1.1	8000001	8100000	0	chr1.1	8000001	8100000	0.09951	chr1.1	8000001	8100000	2.57732	chr1.2	2222248	2223090	-1.35648	chr1.1	1929030	1929872	-1.35648	chr1.1	2087483	2087836	-11.5129	chr1.1	70787461	70787991	-11.5129	chr1.2	64552951	65845074	chr1.3	60778166	62094397
chr1.1	8100001	8200000	0.06653	chr1.1	8100001	8200000	0.13176	chr1.1	8100001	8200000	0.01322	chr1.1	8100001	8200000	0.00461	chr1.1	8100001	8200000	0.09136	chr1.1	8100001	8200000	17.8827	chr1.2	2236828	2238457	5.62474	chr1.1	1952718	1954348	5.62474	chr1.1	2099847	2101550	0.0497376	chr1.1	70794129	70794665	-11.5129	chr1.2	66462495	69303199	chr1.3	62141019	64722299
chr1.1	8200001	8300000	0.08736	chr1.1	8200001	8300000	0.35967	chr1.1	8200001	8300000	0.01111	chr1.1	8200001	8300000	0.00075	chr1.1	8200001	8300000	0.03549	chr1.1	8200001	8300000	9.95247	chr1.2	2293587	2293793	-11.5129	chr1.1	1970255	1970656	-11.5129	chr1.1	2113019	2115193	4.97672	chr1.1	70809664	70809990	7.09948	chr1.2	69428377	70869009	chr1.3	67756304	68872975
chr1.1	8300001	8400000	0.09937	chr1.1	8300001	8400000	0.06436	chr1.1	8300001	8400000	0.07315	chr1.1	8300001	8400000	0	chr1.1	8300001	8400000	0.1077	chr1.1	8300001	8400000	5.91555	chr1.2	2325084	2330948	-11.5129	chr1.1	1983515	1989382	-11.5129	chr1.1	2148824	2151272	-11.5129	chr1.1	70813259	70813678	5.73838	chr1.2	71549577	73530199	chr1.3	65978269	67732625
chr1.1	8400001	8500000	0.02148	chr1.1	8400001	8500000	0.43712	chr1.1	8400001	8500000	0.03867	chr1.1	8400001	8500000	0	chr1.1	8400001	8500000	0.05625	chr1.1	8400001	8500000	0	chr1.2	2335516	2336380	-11.5129	chr1.1	2004218	2005085	-11.5129	chr1.1	2161607	2171224	4.31732	chr1.1	70842081	70843973	0.707977	chr1.2	73976251	74622416	chr1.3	65461134	65858008
chr1.1	8500001	8600000	0.12	chr1.1	8500001	8600000	0.12743	chr1.1	8500001	8600000	0.09646	chr1.1	8500001	8600000	0.002	chr1.1	8500001	8600000	0.06753	chr1.1	8500001	8600000	4.21355	chr1.2	2378051	2381521	-1.91334	chr1.1	2041786	2045445	-1.91334	chr1.1	2279416	2298399	1.59677	chr1.1	70865722	70866276	-11.5129	chr1.2	74695371	74941224	chr1.3	64990606	65342579
chr1.1	8600001	8700000	0.08589	chr1.1	8600001	8700000	0.15389	chr1.1	8600001	8700000	0.03292	chr1.1	8600001	8700000	0.0018	chr1.1	8600001	8700000	0.07724	chr1.1	8600001	8700000	3.33366	chr1.2	2418588	2420126	-0.622481	chr1.1	2069903	2071441	-0.622481	chr1.1	2348446	2349093	0.98824	chr1.1	70869641	70874942	-11.5129	chr1.2	74979269	82411768	chr1.3	68879213	75861398
chr1.1	8700001	8800000	0.13419	chr1.1	8700001	8800000	0.01123	chr1.1	8700001	8800000	0.09648	chr1.1	8700001	8800000	0.00294	chr1.1	8700001	8800000	0.14071	chr1.1	8700001	8800000	3.05414	chr1.2	2424657	2431982	-0.540661	chr1.1	2075973	2083109	-0.540661	chr1.1	2367262	2369211	-11.5129	chr1.1	70883471	70888718	0.152569	chr1.2	82811588	84405348	chr1.3	75899615	77670469
chr1.1	8800001	8900000	0.09929	chr1.1	8800001	8900000	0.14958	chr1.1	8800001	8900000	0.0081	chr1.1	8800001	8900000	0.00329	chr1.1	8800001	8900000	0.09123	chr1.1	8800001	8900000	14.2385	chr1.2	2436077	2436430	-11.5129	chr1.1	2087483	2087836	-11.5129	chr1.1	2426322	2427699	5.40183	chr1.1	70901346	70909625	-11.5129	chr1.2	84919713	86901355	chr1.3	77931467	79739872
chr1.1	8900001	9000000	0.17181	chr1.1	8900001	9000000	0.18373	chr1.1	8900001	9000000	0.01911	chr1.1	8900001	9000000	0.00323	chr1.1	8900001	9000000	0.07267	chr1.1	8900001	9000000	1.4334	chr1.2	2447949	2449702	0.125369	chr1.1	2099847	2101550	0.125369	chr1.1	2429236	2435231	-2.23825	chr1.1	70932318	70939856	-1.47364	chr1.2	19393	449641	chr1.4	69737	512063
chr1.1	9000001	9100000	0.08931	chr1.1	9000001	9100000	0.11213	chr1.1	9000001	9100000	0.08474	chr1.1	9000001	9100000	0.00115	chr1.1	9000001	9100000	0.12842	chr1.1	9000001	9100000	4.72362	chr1.2	2452486	2452806	6.69771	chr1.1	2104316	2104636	6.69771	chr1.1	2446406	2447740	5.86058	chr1.1	70981866	70986684	0.171809	chr1.2	638690	10682481	chr1.4	613973	10347579
chr1.1	9100001	9200000	0.06415	chr1.1	9100001	9200000	0.1495	chr1.1	9100001	9200000	0.09939	chr1.1	9100001	9200000	0.00165	chr1.1	9100001	9200000	0.08662	chr1.1	9100001	9200000	1.4816	chr1.2	2492317	2496423	-2.41013	chr1.1	2142675	2146744	-2.41013	chr1.1	2449840	2452698	5.59538	chr1.1	71003780	71004991	-11.5129	chr1.2	10719623	20621008	chr1.4	10621853	20498873
chr1.1	9200001	9300000	0.04871	chr1.1	9200001	9300000	0.15468	chr1.1	9200001	9300000	0.03865	chr1.1	9200001	9300000	0	chr1.1	9200001	9300000	0.03349	chr1.1	9200001	9300000	0.0347234	chr1.2	2498509	2502306	-11.5129	chr1.1	2148824	2151272	-11.5129	chr1.1	2490900	2493794	-1.21567	chr1.1	71044645	71047082	-11.5129	chr1.2	20455454	20831081	chr1.4	20065237	20606040
chr1.1	9300001	9400000	0.16365	chr1.1	9300001	9400000	0.12908	chr1.1	9300001	9400000	0.03475	chr1.1	9300001	9400000	0.00116	chr1.1	9300001	9400000	0.0686	chr1.1	9300001	9400000	4.54676	chr1.2	2520290	2539766	-11.5129	chr1.1	2175602	2178441	-11.5129	chr1.1	2512806	2520514	-11.5129	chr1.1	71117631	71118983	4.52852	chr1.2	21059054	22511813	chr1.4	20703348	22198894
chr1.1	9400001	9500000	0.10922	chr1.1	9400001	9500000	0.19077	chr1.1	9400001	9500000	0.12516	chr1.1	9400001	9500000	0	chr1.1	9400001	9500000	0.06795	chr1.1	9400001	9500000	0.429867	chr1.2	2556907	2559793	-1.55378	chr1.1	2271771	2274656	-1.55378	chr1.1	2521808	2522647	-11.5129	chr1.1	71134556	71141892	-11.5129	chr1.2	22930488	26885753	chr1.4	22944506	27132970
chr1.1	9500001	9600000	0.08829	chr1.1	9500001	9600000	0.36669	chr1.1	9500001	9600000	0.04828	chr1.1	9500001	9600000	0.00092	chr1.1	9500001	9600000	0.07095	chr1.1	9500001	9600000	3.66283	chr1.2	2587717	2590743	0.589664	chr1.1	2355938	2358335	0.589664	chr1.1	2530081	2532696	-11.5129	chr1.1	71158061	71158660	0.0605488	chr1.2	27311944	32461340	chr1.4	28456686	34640224
chr1.1	9600001	9700000	0.09909	chr1.1	9600001	9700000	0.14572	chr1.1	9600001	9700000	0.03025	chr1.1	9600001	9700000	0.00058	chr1.1	9600001	9700000	0.12154	chr1.1	9600001	9700000	1.54226	chr1.2	2633500	2639292	-11.5129	chr1.1	2429236	2435231	-11.5129	chr1.1	2542951	2543452	-11.5129	chr1.1	71179643	71187273	-1.24451	chr1.2	32524670	36536692	chr1.4	35704681	39151789
chr1.1	9700001	9800000	0.096	chr1.1	9700001	9800000	0.32508	chr1.1	9700001	9800000	0.03252	chr1.1	9700001	9800000	0.00176	chr1.1	9700001	9800000	0.04624	chr1.1	9700001	9800000	2.17672	chr1.2	2649361	2652326	-0.049818	chr1.1	2446406	2447740	-0.049818	chr1.1	2556678	2557376	-11.5129	chr1.1	71191719	71192384	-11.5129	chr1.2	36780545	40094073	chr1.4	39443803	43190191
chr1.1	9800001	9900000	0.05895	chr1.1	9800001	9900000	0.18655	chr1.1	9800001	9900000	0.04024	chr1.1	9800001	9900000	0	chr1.1	9800001	9900000	0.1211	chr1.1	9800001	9900000	5.14764	chr1.2	2690384	2692593	-0.860309	chr1.1	2460622	2462824	-0.860309	chr1.1	2567578	2570092	5.55795	chr1.1	71209432	71213254	-11.5129	chr1.2	40596622	41595431	chr1.4	43266422	44024694
chr1.1	9900001	10000000	0.05769	chr1.1	9900001	10000000	0.05687	chr1.1	9900001	10000000	0.07713	chr1.1	9900001	10000000	0	chr1.1	9900001	10000000	0.06376	chr1.1	9900001	10000000	6.21908	chr1.2	2754599	2762309	-1.8718	chr1.1	2512806	2520514	-1.8718	chr1.1	2583406	2584509	-2.81032	chr1.1	71238259	71239053	5.10522	chr1.2	41085938	43654921	chr1.4	43309630	46331315
chr1.1	10000001	10100000	0.12639	chr1.1	10000001	10100000	0.1306	chr1.1	10000001	10100000	0.02238	chr1.1	10000001	10100000	0.00483	chr1.1	10000001	10100000	0.14192	chr1.1	10000001	10100000	4.32877	chr1.2	2791756	2792454	-11.5129	chr1.1	2556678	2557376	-11.5129	chr1.1	2639979	2643818	-11.5129	chr1.1	71242090	71245179	-1.26599	chr1.2	43707615	45523021	chr1.4	46774582	48137005
chr1.1	10100001	10200000	0.14526	chr1.1	10100001	10200000	0.14941	chr1.1	10100001	10200000	0.01847	chr1.1	10100001	10200000	0.00173	chr1.1	10100001	10200000	0.06138	chr1.1	10100001	10200000	0.777371	chr1.2	2811440	2813945	-11.5129	chr1.1	2567578	2570092	-11.5129	chr1.1	2646229	2648895	-1.88838	chr1.1	71245775	71248748	-11.5129	chr1.2	45984721	46161795	chr1.4	48596171	48841338
chr1.1	10200001	10300000	0.11148	chr1.1	10200001	10300000	0.03161	chr1.1	10200001	10300000	0.04569	chr1.1	10200001	10300000	0.00175	chr1.1	10200001	10300000	0.11104	chr1.1	10200001	10300000	1.29484	chr1.2	2827608	2828423	-11.5129	chr1.1	2583406	2584509	-11.5129	chr1.1	2691920	2695579	4.50029	chr1.1	71271339	71274739	-11.5129	chr1.2	46271851	46720694	chr1.4	49556641	50206056
chr1.1	10300001	10400000	0.18621	chr1.1	10300001	10400000	0.13762	chr1.1	10300001	10400000	0.03693	chr1.1	10300001	10400000	0	chr1.1	10300001	10400000	0.06895	chr1.1	10300001	10400000	10.696	chr1.2	2839762	2841666	-1.90878	chr1.1	2597048	2598952	-1.90878	chr1.1	2697940	2699864	-11.5129	chr1.1	71278977	71280355	0.368247	chr1.2	46770151	52443773	chr1.4	50525487	55970171
chr1.1	10400001	10500000	0.04356	chr1.1	10400001	10500000	0.0388	chr1.1	10400001	10500000	0.08992	chr1.1	10400001	10500000	0	chr1.1	10400001	10500000	0.03821	chr1.1	10400001	10500000	0	chr1.2	2856628	2860466	-1.23048	chr1.1	2639979	2643818	-1.23048	chr1.1	2701115	2704495	4.52651	chr1.1	71420515	71442715	-0.40232	chr1.2	52542568	58530291	chr1.4	56233391	62122362
chr1.1	10500001	10600000	0.12798	chr1.1	10500001	10600000	0.05433	chr1.1	10500001	10600000	0.06143	chr1.1	10500001	10600000	0.00171	chr1.1	10500001	10600000	0.09283	chr1.1	10500001	10600000	2.99231	chr1.2	2878335	2882014	4.50021	chr1.1	2691920	2695579	4.50021	chr1.1	2717131	2731964	-2.32309	chr1.1	71445192	71447481	0.100938	chr1.2	58658429	59461208	chr1.4	68225102	68960991
chr1.1	10600001	10700000	0.07161	chr1.1	10600001	10700000	0.10565	chr1.1	10600001	10700000	0.12747	chr1.1	10600001	10700000	0.00223	chr1.1	10600001	10700000	0.05261	chr1.1	10600001	10700000	2.87959	chr1.2	2891477	2893400	-1.69279	chr1.1	2697940	2699864	-1.69279	chr1.1	2751637	2752658	1.49999e-05	chr1.1	71450252	71451931	-1.81177	chr1.2	59672930	59954460	chr1.4	67452427	67764718
chr1.1	10700001	10800000	0.0597	chr1.1	10700001	10800000	0.07238	chr1.1	10700001	10800000	0.04748	chr1.1	10700001	10800000	0.00238	chr1.1	10700001	10800000	0.08049	chr1.1	10700001	10800000	2.03543	chr1.2	2894649	2898056	5.22012	chr1.1	2701115	2704495	5.22012	chr1.1	2933194	2935216	-11.5129	chr1.1	71465050	71467695	-0.57599	chr1.2	59977646	61937001	chr1.4	64846117	67110915
chr1.1	10800001	10900000	0.09567	chr1.1	10800001	10900000	0.02532	chr1.1	10800001	10900000	0.03136	chr1.1	10800001	10900000	0	chr1.1	10800001	10900000	0.07904	chr1.1	10800001	10900000	4.70726	chr1.2	2955343	2963663	1.46805	chr1.1	2777998	2779065	1.46805	chr1.1	2940403	2942038	-11.5129	chr1.1	71473926	71479954	-0.175697	chr1.2	61896422	61991125	chr1.4	64243095	64525810
chr1.1	10900001	11000000	0.06266	chr1.1	10900001	11000000	0.02366	chr1.1	10900001	11000000	0.06431	chr1.1	10900001	11000000	0	chr1.1	10900001	11000000	0.10045	chr1.1	10900001	11000000	2.99839	chr1.2	2975459	2997760	-1.19058	chr1.1	2796988	2798650	-1.19058	chr1.1	2998260	3000924	-0.303554	chr1.1	71480798	71481781	-0.807981	chr1.2	62327022	64520612	chr1.4	62144136	64176922
chr1.1	11000001	11100000	0.04053	chr1.1	11000001	11100000	0.12508	chr1.1	11000001	11100000	0.03475	chr1.1	11000001	11100000	0.00124	chr1.1	11000001	11100000	0.10544	chr1.1	11000001	11100000	2.47109	chr1.2	3006520	3008215	-11.5129	chr1.1	2825660	2827354	-11.5129	chr1.1	3008953	3010860	-11.5129	chr1.1	71496857	71497721	-0.041762	chr1.2	63461241	63628341	chr1.4	63088024	63210238
chr1.1	11100001	11200000	0.11817	chr1.1	11100001	11200000	0.28604	chr1.1	11100001	11200000	0.05415	chr1.1	11100001	11200000	0.0017	chr1.1	11100001	11200000	0.05637	chr1.1	11100001	11200000	2.76469	chr1.2	3011591	3017206	-1.21025	chr1.1	2831166	2836778	-1.21025	chr1.1	3017574	3020236	-11.5129	chr1.1	71501106	71501999	-11.5129	chr1.2	64579893	64712401	chr1.4	67780380	67966682
chr1.1	11200001	11300000	0.10172	chr1.1	11200001	11300000	0.06038	chr1.1	11200001	11300000	0.07787	chr1.1	11200001	11300000	0.00338	chr1.1	11200001	11300000	0.09948	chr1.1	11200001	11300000	5.88551	chr1.2	3097166	3099711	0.00107345	chr1.1	2860583	2863094	0.00107345	chr1.1	3029980	3034474	-1.13335	chr1.1	71504235	71505128	-0.48245	chr1.2	65204266	69412078	chr1.4	69143781	73320418
chr1.1	11300001	11400000	0.07386	chr1.1	11300001	11400000	0.32206	chr1.1	11300001	11400000	0.04273	chr1.1	11300001	11400000	0	chr1.1	11300001	11400000	0.03164	chr1.1	11300001	11400000	4.10717	chr1.2	3116607	3120916	-11.5129	chr1.1	2878352	2880653	-11.5129	chr1.1	3039610	3042924	-11.5129	chr1.1	71510977	71511852	-11.5129	chr1.2	65256608	65370340	chr1.4	69205708	69328262
chr1.1	11400001	11500000	0.05333	chr1.1	11400001	11500000	0.48625	chr1.1	11400001	11500000	0.03049	chr1.1	11400001	11500000	0	chr1.1	11400001	11500000	0.11063	chr1.1	11400001	11500000	3.17038	chr1.2	3138974	3139637	5.27688	chr1.1	2895505	2896168	5.27688	chr1.1	3048852	3052420	3.94326	chr1.1	71512698	71516875	-11.5129	chr1.2	69436086	73391307	chr1.4	73766645	77738548
chr1.1	11500001	11600000	0.08508	chr1.1	11500001	11600000	0.33351	chr1.1	11500001	11600000	0.04136	chr1.1	11500001	11600000	0.00116	chr1.1	11500001	11600000	0.03773	chr1.1	11500001	11600000	1.78458	chr1.2	3452508	3453116	-11.5129	chr1.1	2933194	2935216	-11.5129	chr1.1	3067940	3068854	-11.5129	chr1.1	71520516	71531455	3.45697	chr1.2	72447763	72502330	chr1.4	74629397	74691326
chr1.1	11600001	11700000	0.08069	chr1.1	11600001	11700000	0.13741	chr1.1	11600001	11700000	0.04727	chr1.1	11600001	11700000	0.00382	chr1.1	11600001	11700000	0.08293	chr1.1	11600001	11700000	5.22593	chr1.2	3459471	3461106	-1.24373	chr1.1	2940403	2942038	-1.24373	chr1.1	3139728	3144829	-0.672927	chr1.1	71583628	71584397	-11.5129	chr1.2	74437571	74973232	chr1.4	73326770	73673618
chr1.1	11700001	11800000	0.06693	chr1.1	11700001	11800000	0.3701	chr1.1	11700001	11800000	0.04197	chr1.1	11700001	11800000	0.00091	chr1.1	11700001	11800000	0.04541	chr1.1	11700001	11800000	6.53106	chr1.2	3477824	3480494	-11.5129	chr1.1	2951185	2953820	-11.5129	chr1.1	3152626	3156611	-11.5129	chr1.1	71636011	71649992	0.331212	chr1.2	74983817	84051796	chr1.4	77780248	87127189
chr1.1	11800001	11900000	0.03715	chr1.1	11800001	11900000	0.13207	chr1.1	11800001	11900000	0.03799	chr1.1	11800001	11900000	0.00024	chr1.1	11800001	11900000	0.08032	chr1.1	11800001	11900000	0.894815	chr1.2	3529221	3531905	-11.5129	chr1.1	2998260	3000924	-11.5129	chr1.1	3190611	3192765	-1.43913	chr1.1	71687095	71689364	-11.5129	chr1.2	84852496	86901355	chr1.4	87229400	88758826
chr1.1	11900001	12000000	0.12915	chr1.1	11900001	12000000	0.01932	chr1.1	11900001	12000000	0.01558	chr1.1	11900001	12000000	0.00202	chr1.1	11900001	12000000	0.11482	chr1.1	11900001	12000000	1.90078	chr1.2	3539954	3541829	-1.60872	chr1.1	3008953	3010860	-1.60872	chr1.1	3193957	3194280	-0.335439	chr1.1	71722271	71723364	-1.66553	chr1.3	76863	501021	chr1.4	25974	443759
chr1.1	12000001	12100000	0.11467	chr1.1	12000001	12100000	0.06869	chr1.1	12000001	12100000	0.04508	chr1.1	12000001	12100000	0.0016	chr1.1	12000001	12100000	0.10374	chr1.1	12000001	12100000	2.80729	chr1.2	3545403	3548066	-11.5129	chr1.1	3017574	3020236	-11.5129	chr1.1	3232307	3239494	-11.5129	chr1.1	71736096	71737925	4.28417	chr1.3	935739	13643061	chr1.4	601929	13466796
chr1.1	12100001	12200000	0.12414	chr1.1	12100001	12200000	0.04945	chr1.1	12100001	12200000	0.0596	chr1.1	12100001	12200000	0	chr1.1	12100001	12200000	0.09206	chr1.1	12100001	12200000	3.14377	chr1.2	3560856	3565179	-11.5129	chr1.1	3029980	3034474	-11.5129	chr1.1	3265200	3268297	-0.534521	chr1.1	71740411	71744707	-11.5129	chr1.3	14137959	20096302	chr1.4	13362165	20283619
chr1.1	12200001	12300000	0.10265	chr1.1	12200001	12300000	0.04254	chr1.1	12200001	12300000	0.06399	chr1.1	12200001	12300000	0.00269	chr1.1	12200001	12300000	0.09955	chr1.1	12200001	12300000	7.21049	chr1.2	3570334	3573648	-1.09024	chr1.1	3039610	3042924	-1.09024	chr1.1	3290783	3294307	-11.5129	chr1.1	71767334	71768344	-1.1645	chr1.3	18789365	18937289	chr1.4	18741773	18837734
chr1.1	12300001	12400000	0.06106	chr1.1	12300001	12400000	0.38976	chr1.1	12300001	12400000	0.04923	chr1.1	12300001	12400000	0.00327	chr1.1	12300001	12400000	0.08366	chr1.1	12300001	12400000	0.430928	chr1.2	3578820	3582400	-2.19918	chr1.1	3048852	3052420	-2.19918	chr1.1	3296261	3299786	-11.5129	chr1.1	71769364	71769975	-11.5129	chr1.3	19876926	20911241	chr1.4	20757160	21859734
chr1.1	12400001	12500000	0.08932	chr1.1	12400001	12500000	0.30047	chr1.1	12400001	12500000	0.19545	chr1.1	12400001	12500000	0	chr1.1	12400001	12500000	0.02976	chr1.1	12400001	12500000	0.00414843	chr1.2	3588212	3597175	-0.82571	chr1.1	3058616	3065338	-0.82571	chr1.1	3316903	3319562	-2.90287	chr1.1	71773213	71774772	-0.521946	chr1.3	20987319	31074089	chr1.4	22817131	35056929
chr1.1	12500001	12600000	0.11253	chr1.1	12500001	12600000	0.10212	chr1.1	12500001	12600000	0.1094	chr1.1	12500001	12600000	0	chr1.1	12500001	12600000	0.08003	chr1.1	12500001	12600000	0.735467	chr1.2	3643442	3646260	-1.60645	chr1.1	3102241	3104979	-1.60645	chr1.1	3322455	3323482	-0.770664	chr1.1	71778467	71779415	-11.5129	chr1.3	31211651	33144349	chr1.4	35692920	37525988
chr1.1	12600001	12700000	0.06522	chr1.1	12600001	12700000	0.33466	chr1.1	12600001	12700000	0.06281	chr1.1	12600001	12700000	0.00405	chr1.1	12600001	12700000	0.0631	chr1.1	12600001	12700000	1.93745	chr1.2	3663006	3666993	-0.995994	chr1.1	3121905	3125891	-0.995994	chr1.1	3326462	3329999	-0.555684	chr1.1	71806136	71808182	-0.836257	chr1.3	33303701	34399372	chr1.4	38274770	39219067
chr1.1	12700001	12800000	0.00789	chr1.1	12700001	12800000	0.44853	chr1.1	12700001	12800000	0.11319	chr1.1	12700001	12800000	0.00097	chr1.1	12700001	12800000	0.0184	chr1.1	12700001	12800000	0	chr1.2	3670325	3674785	-0.933094	chr1.1	3139728	3144829	-0.933094	chr1.1	3364979	3368275	4.78131	chr1.1	71809200	71809679	-2.04949	chr1.3	34777271	38047243	chr1.4	39484085	43200220
chr1.1	12800001	12900000	0.10789	chr1.1	12800001	12900000	0.30937	chr1.1	12800001	12900000	0.05731	chr1.1	12800001	12900000	0	chr1.1	12800001	12900000	0.12441	chr1.1	12800001	12900000	1.37254	chr1.2	3694176	3698508	0.0173571	chr1.1	3146889	3151822	0.0173571	chr1.1	3394170	3398783	-11.5129	chr1.1	71814613	71814928	-0.103572	chr1.3	38419646	46829886	chr1.4	43411763	53421212
chr1.1	12900001	13000000	0.14218	chr1.1	12900001	13000000	0.16368	chr1.1	12900001	13000000	0.05834	chr1.1	12900001	13000000	0.00353	chr1.1	12900001	13000000	0.05651	chr1.1	12900001	13000000	33.2007	chr1.2	3761291	3763835	-1.26548	chr1.1	3240608	3243152	-1.26548	chr1.1	3424596	3429321	-11.5129	chr1.1	71838257	71840317	-1.04264	chr1.3	46899815	48910663	chr1.4	53851630	56027931
chr1.1	13000001	13100000	0.05511	chr1.1	13000001	13100000	0.50425	chr1.1	13000001	13100000	0.02421	chr1.1	13000001	13100000	0.00079	chr1.1	13000001	13100000	0.06051	chr1.1	13000001	13100000	1.29508	chr1.2	3807051	3810537	4.64721	chr1.1	3290783	3294307	4.64721	chr1.1	3434838	3435125	-11.5129	chr1.1	71845816	71848019	-2.42595	chr1.3	48938766	53153438	chr1.4	56233391	60211548
chr1.1	13100001	13200000	0.14838	chr1.1	13100001	13200000	0.13827	chr1.1	13100001	13200000	0.03234	chr1.1	13100001	13200000	0.00066	chr1.1	13100001	13200000	0.06951	chr1.1	13100001	13200000	2.9002	chr1.2	3812819	3816331	-11.5129	chr1.1	3296261	3299786	-11.5129	chr1.1	3439333	3439620	-11.5129	chr1.1	71895851	71905477	-1.51603	chr1.3	53373916	55193471	chr1.4	61178760	63034079
chr1.1	13200001	13300000	0.0933	chr1.1	13200001	13300000	0.58664	chr1.1	13200001	13300000	0.0082	chr1.1	13200001	13300000	0	chr1.1	13200001	13300000	0.03892	chr1.1	13200001	13300000	0.235182	chr1.2	3866561	3866917	-3.04508	chr1.1	3349822	3350178	-3.04508	chr1.1	3457907	3458350	-0.491526	chr1.1	71964440	71967241	0.23942	chr1.3	55236404	56050463	chr1.4	63472816	64106640
chr1.1	13300001	13400000	0.02595	chr1.1	13300001	13400000	0.75946	chr1.1	13300001	13400000	0.0007	chr1.1	13300001	13400000	0	chr1.1	13300001	13400000	0.01782	chr1.1	13300001	13400000	0.0004435	chr1.2	3895532	3901081	-11.5129	chr1.1	3394170	3398783	-11.5129	chr1.1	3460500	3460781	-11.5129	chr1.1	71994196	71995247	-0.119788	chr1.3	56443213	59340739	chr1.4	64196052	67764718
chr1.1	13400001	13500000	0.03409	chr1.1	13400001	13500000	0.57356	chr1.1	13400001	13500000	0.02496	chr1.1	13400001	13500000	0.00057	chr1.1	13400001	13500000	0.05049	chr1.1	13400001	13500000	0	chr1.2	3921684	3926684	-11.5129	chr1.1	3424596	3429321	-11.5129	chr1.1	3491858	3492145	-11.5129	chr1.1	71998033	72004512	-1.26007	chr1.3	56468524	56868949	chr1.4	64705450	65339723
chr1.1	13500001	13600000	0.18711	chr1.1	13500001	13600000	0.33923	chr1.1	13500001	13600000	0.02588	chr1.1	13500001	13600000	0	chr1.1	13500001	13600000	0.0586	chr1.1	13500001	13600000	0.259711	chr1.2	3929561	3929848	-11.5129	chr1.1	3434838	3435125	-11.5129	chr1.1	3495311	3495846	-11.5129	chr1.1	72016589	72019158	-11.5129	chr1.3	59930368	60630021	chr1.4	68017066	68851396
chr1.1	13600001	13700000	0.06376	chr1.1	13600001	13700000	0.58148	chr1.1	13600001	13700000	0.01066	chr1.1	13600001	13700000	0.0007	chr1.1	13600001	13700000	0.06829	chr1.1	13600001	13700000	0.876857	chr1.2	3933576	3933863	-11.5129	chr1.1	3439333	3439620	-11.5129	chr1.1	3498683	3498958	-11.5129	chr1.1	72073678	72077859	-3.31808	chr1.3	60855500	60948684	chr1.4	67863942	67948798
chr1.1	13700001	13800000	0.11265	chr1.1	13700001	13800000	0.27214	chr1.1	13700001	13800000	0.03852	chr1.1	13700001	13800000	0	chr1.1	13700001	13800000	0.10241	chr1.1	13700001	13800000	0.25771	chr1.2	3966121	3966564	-11.5129	chr1.1	3457907	3458350	-11.5129	chr1.1	3500228	3500767	-11.5129	chr1.1	72117672	72125451	-0.625458	chr1.3	61274016	62094397	chr1.4	69016637	69884989
chr1.1	13800001	13900000	0.09399	chr1.1	13800001	13900000	0.39182	chr1.1	13800001	13900000	0.17075	chr1.1	13800001	13900000	0	chr1.1	13800001	13900000	0.02729	chr1.1	13800001	13900000	0.210658	chr1.2	3985233	3985741	-0.459623	chr1.1	3495311	3495846	-0.459623	chr1.1	3500784	3509296	0.507662	chr1.1	72150745	72153577	0.449735	chr1.3	62149050	64946479	chr1.4	70480525	73327921
chr1.1	13900001	14000000	0.15402	chr1.1	13900001	14000000	0.33569	chr1.1	13900001	14000000	0.06208	chr1.1	13900001	14000000	0.00057	chr1.1	13900001	14000000	0.07902	chr1.1	13900001	14000000	1.01097	chr1.2	3988701	3988976	-11.5129	chr1.1	3498683	3498958	-11.5129	chr1.1	3531146	3531457	-11.5129	chr1.1	72217482	72221054	-11.5129	chr1.3	65814541	67732625	chr1.4	73547560	75748899
chr1.1	14000001	14100000	0.08469	chr1.1	14000001	14100000	0.0969	chr1.1	14000001	14100000	0.03354	chr1.1	14000001	14100000	0.00072	chr1.1	14000001	14100000	0.06366	chr1.1	14000001	14100000	4.63205	chr1.2	4006386	4008606	-0.751197	chr1.1	3518618	3520838	-0.751197	chr1.1	3583219	3583422	-11.5129	chr1.1	72277555	72293268	-0.578761	chr1.3	67756304	73580263	chr1.4	76635257	82899893
chr1.1	14100001	14200000	0.05568	chr1.1	14100001	14200000	0.13057	chr1.1	14100001	14200000	0.05127	chr1.1	14100001	14200000	0	chr1.1	14100001	14200000	0.11588	chr1.1	14100001	14200000	5.9401	chr1.2	4057861	4058064	-11.5129	chr1.1	3583219	3583422	-11.5129	chr1.1	3590451	3593485	-0.61915	chr1.1	72293690	72296579	-1.3236	chr1.3	73833699	75861398	chr1.4	83084263	84816794
chr1.1	14200001	14300000	0.04623	chr1.1	14200001	14300000	0.09567	chr1.1	14200001	14300000	0.02423	chr1.1	14200001	14300000	0.00053	chr1.1	14200001	14300000	0.08795	chr1.1	14200001	14300000	0.240888	chr1.2	4082998	4084416	-11.5129	chr1.1	3598691	3603502	-11.5129	chr1.1	3609081	3615366	-3.02037	chr1.1	72337678	72339471	0.328533	chr1.3	75892057	77251982	chr1.4	85986558	87225340
chr1.1	14300001	14400000	0.05811	chr1.1	14300001	14400000	0.22886	chr1.1	14300001	14400000	0.00398	chr1.1	14300001	14400000	0	chr1.1	14300001	14400000	0.0403	chr1.1	14300001	14400000	0.001915	chr1.2	4087707	4089119	-0.349127	chr1.1	3606790	3608202	-0.349127	chr1.1	3618140	3621130	-0.603171	chr1.1	72346963	72350927	-1.99155	chr1.3	77696134	79704209	chr1.4	87241097	88722848
chr1.1	14400001	14500000	0.06423	chr1.1	14400001	14500000	0.27086	chr1.1	14400001	14500000	0.05476	chr1.1	14400001	14500000	0.00116	chr1.1	14400001	14500000	0.1071	chr1.1	14400001	14500000	0.110889	chr1.2	4090007	4096293	-3.06705	chr1.1	3609081	3615366	-3.06705	chr1.1	3637400	3639056	0.608398	chr1.1	72459928	72465159	-0.839058	chr1.3	78581690	78630741	chr1.4	87560577	87604277
chr1.1	14500001	14600000	0.02902	chr1.1	14500001	14600000	0.2549	chr1.1	14500001	14600000	0.07295	chr1.1	14500001	14600000	0.00058	chr1.1	14500001	14600000	0.08005	chr1.1	14500001	14600000	0.859631	chr1.2	4099013	4102003	-1.29462	chr1.1	3618140	3621130	-1.29462	chr1.1	3645380	3646734	-11.5129	chr1.1	72469296	72470084	-11.5129	chr1.4	21441392	22096564	chr1.4	22402540	22770940
chr1.1	14600001	14700000	0.06677	chr1.1	14600001	14700000	0.43556	chr1.1	14600001	14700000	0.03273	chr1.1	14600001	14700000	0	chr1.1	14600001	14700000	0.0548	chr1.1	14600001	14700000	0.450268	chr1.2	4102874	4104725	-2.86162	chr1.1	3622001	3623860	-2.86162	chr1.1	3730624	3740745	2.28662	chr1.1	72478599	72481028	-1.21475	chr1.4	21441392	22296987	chr1.4	22474486	22753306
chr1.1	14700001	14800000	0	chr1.1	14700001	14800000	0.53696	chr1.1	14700001	14800000	0.02184	chr1.1	14700001	14800000	0.00058	chr1.1	14700001	14800000	0.07736	chr1.1	14700001	14800000	0	chr1.2	4114437	4117529	-1.51171	chr1.1	3639709	3642556	-1.51171	chr1.1	3753343	3753642	6.03159	chr1.1	72482471	72482727	-11.5129	chr1.4	5302284	5322927	chr7.2	40968713	40989190
chr1.1	14800001	14900000	0.02609	chr1.1	14800001	14900000	0.05182	chr1.1	14800001	14900000	0.07471	chr1.1	14800001	14900000	0	chr1.1	14800001	14900000	0.02403	chr1.1	14800001	14900000	0	chr1.2	4120628	4121982	-11.5129	chr1.1	3645380	3646734	-11.5129	chr1.1	3790264	3793506	-11.5129	chr1.1	72484108	72486421	-11.5129	chr2.1	137300	727385	chr2.2	36538	441440
chr1.1	14900001	15000000	0.08139	chr1.1	14900001	15000000	0.02293	chr1.1	14900001	15000000	0.0218	chr1.1	14900001	15000000	0.00126	chr1.1	14900001	15000000	0.15278	chr1.1	14900001	15000000	5.24604	chr1.2	4249463	4253174	-0.0926433	chr1.1	3785449	3789155	-0.0926433	chr1.1	3800433	3802764	-11.5129	chr1.1	72492771	72496755	0.333245	chr2.1	864489	1769875	chr2.2	485060	1405008
chr1.1	15000001	15100000	0.0723	chr1.1	15000001	15100000	0.26299	chr1.1	15000001	15100000	0.02885	chr1.1	15000001	15100000	0.00278	chr1.1	15000001	15100000	0.15232	chr1.1	15000001	15100000	9.63319	chr1.2	4254281	4257530	-11.5129	chr1.1	3790264	3793506	-11.5129	chr1.1	3807435	3808802	-2.02715	chr1.1	72500036	72509811	0.707812	chr2.1	3167555	3292009	chr2.2	1676693	1814515
chr1.1	15100001	15200000	0.06066	chr1.1	15100001	15200000	0.2302	chr1.1	15100001	15200000	0.05221	chr1.1	15100001	15200000	0	chr1.1	15100001	15200000	0.04313	chr1.1	15100001	15200000	0.00429967	chr1.2	4281838	4285961	-1.20006	chr1.1	3815456	3819595	-1.20006	chr1.1	3882501	3883844	-1.25932	chr1.1	72540620	72547835	-0.243605	chr2.1	3214175	12973791	chr2.2	1759120	10996841
chr1.1	15200001	15300000	0.1197	chr1.1	15200001	15300000	0.16824	chr1.1	15200001	15300000	0.05333	chr1.1	15200001	15300000	0.00191	chr1.1	15200001	15300000	0.10526	chr1.1	15200001	15300000	1.72435	chr1.2	4336853	4338177	-0.381645	chr1.1	3882501	3883844	-0.381645	chr1.1	3894812	3899450	-1.61521	chr1.1	72551116	72554076	-11.5129	chr2.1	10370590	10810010	chr2.2	8909617	9341495
chr1.1	15300001	15400000	0.11181	chr1.1	15300001	15400000	0.46714	chr1.1	15300001	15400000	0.01824	chr1.1	15300001	15400000	0	chr1.1	15300001	15400000	0.05413	chr1.1	15300001	15400000	6.28097	chr1.2	4406093	4409996	-0.407059	chr1.1	3937292	3940143	-0.407059	chr1.1	3903369	3905114	-0.959584	chr1.1	72562688	72565118	-11.5129	chr2.1	13588550	14433441	chr2.2	11040627	11627731
chr1.1	15400001	15500000	0.1002	chr1.1	15400001	15500000	0.4455	chr1.1	15400001	15500000	0.03855	chr1.1	15400001	15500000	0.00057	chr1.1	15400001	15500000	0.05835	chr1.1	15400001	15500000	13.335	chr1.2	4458064	4462611	-0.26824	chr1.1	3994528	3999644	-0.26824	chr1.1	3913991	3915731	-0.412741	chr1.1	72565544	72568002	-11.5129	chr2.1	14890349	18401779	chr2.2	11657983	14506476
chr1.1	15500001	15600000	0.00552	chr1.1	15500001	15600000	0.69408	chr1.1	15500001	15600000	0	chr1.1	15500001	15600000	0	chr1.1	15500001	15600000	0	chr1.1	15500001	15600000	0	chr1.2	4502419	4505722	-2.60048	chr1.1	4048854	4052119	-2.60048	chr1.1	3944157	3944594	-11.5129	chr1.1	72613778	72615093	-11.5129	chr2.1	19241546	20461817	chr2.2	14576173	15738620
chr1.1	15600001	15700000	0.01743	chr1.1	15600001	15700000	0.58121	chr1.1	15600001	15700000	0.00594	chr1.1	15600001	15700000	0	chr1.1	15600001	15700000	0.02596	chr1.1	15600001	15700000	0.0907465	chr1.2	4512930	4514066	-1.95663	chr1.1	4060081	4061217	-1.95663	chr1.1	3980360	3981149	0.16704	chr1.1	72619764	72621816	-2.22073	chr2.1	21706562	22229778	chr2.2	15830531	16389665
chr1.1	15700001	15800000	0.08508	chr1.1	15700001	15800000	0.26442	chr1.1	15700001	15800000	0.07125	chr1.1	15700001	15800000	0.00352	chr1.1	15700001	15800000	0.05601	chr1.1	15700001	15800000	2.36233	chr1.2	4602352	4603995	-0.243543	chr1.1	4155929	4157572	-0.243543	chr1.1	3989874	3991147	-1.23398	chr1.1	72631919	72632461	6.38501	chr2.1	22703527	23835910	chr2.2	16793327	17894689
chr1.1	15800001	15900000	0.11322	chr1.1	15800001	15900000	0.02247	chr1.1	15800001	15900000	0.11727	chr1.1	15800001	15900000	0.00283	chr1.1	15800001	15900000	0.09454	chr1.1	15800001	15900000	4.46313	chr1.2	4631032	4632947	-11.5129	chr1.1	4186278	4188437	-11.5129	chr1.1	3994528	3999644	0.496481	chr1.1	72759172	72762636	-0.814473	chr2.1	24263103	28463652	chr2.2	18021187	21912964
chr1.1	15900001	16000000	0.08937	chr1.1	15900001	16000000	0.04563	chr1.1	15900001	16000000	0.07958	chr1.1	15900001	16000000	0	chr1.1	15900001	16000000	0.09901	chr1.1	15900001	16000000	2.71215	chr1.2	4725080	4726016	-11.5129	chr1.1	4315952	4317026	-11.5129	chr1.1	4039056	4046238	-1.70499	chr1.1	73080321	73083409	-1.49089	chr2.1	28804025	29094289	chr2.2	22731452	23033424
chr1.1	16000001	16100000	0.10999	chr1.1	16000001	16100000	0.03428	chr1.1	16000001	16100000	0.04656	chr1.1	16000001	16100000	0	chr1.1	16000001	16100000	0.1441	chr1.1	16000001	16100000	5.22543	chr1.2	4748859	4751770	-0.478335	chr1.1	4337649	4340562	-0.478335	chr1.1	4099206	4103825	-2.51537	chr1.1	73176611	73176925	-11.5129	chr2.1	29278404	35829956	chr2.2	23576778	29495877
chr1.1	16100001	16200000	0.04008	chr1.1	16100001	16200000	0.44097	chr1.1	16100001	16200000	0.01264	chr1.1	16100001	16200000	0.00127	chr1.1	16100001	16200000	0.11752	chr1.1	16100001	16200000	6.35796	chr1.2	4770847	4772262	-0.762118	chr1.1	4371224	4372755	-0.762118	chr1.1	4344044	4346190	-1.13746	chr1.1	73204329	73207030	0.468051	chr2.1	36486057	42081311	chr2.2	29520651	35814117
chr1.1	16200001	16300000	0.02211	chr1.1	16200001	16300000	0.23538	chr1.1	16200001	16300000	0.06058	chr1.1	16200001	16300000	0.00058	chr1.1	16200001	16300000	0.11392	chr1.1	16200001	16300000	6.32943	chr1.2	4775180	4777347	-1.33942	chr1.1	4389241	4390705	-1.33942	chr1.1	4350552	4352346	-1.24167	chr1.1	73211504	73213570	-0.190568	chr2.1	42389117	47059299	chr2.2	37132404	43057882
chr1.1	16300001	16400000	0.07797	chr1.1	16300001	16400000	0.19135	chr1.1	16300001	16400000	0.03075	chr1.1	16300001	16400000	0.00179	chr1.1	16300001	16400000	0.08965	chr1.1	16300001	16400000	6.26907	chr1.2	4793607	4796895	-1.32445	chr1.1	4405860	4409392	-1.32445	chr1.1	4389241	4390705	-1.96427	chr1.1	73235589	73236569	-2.11586	chr2.1	45273445	45764318	chr2.2	41385732	42000860
chr1.1	16400001	16500000	0.0624	chr1.1	16400001	16500000	0.23307	chr1.1	16400001	16500000	0.03429	chr1.1	16400001	16500000	0.00186	chr1.1	16400001	16500000	0.14033	chr1.1	16400001	16500000	5.43414	chr1.2	4856536	4860378	-2.02327	chr1.1	4470764	4474511	-2.02327	chr1.1	4424888	4426348	-1.22862	chr1.1	73246723	73249304	-11.5129	chr2.1	47338031	51265167	chr2.2	44866562	48839722
chr1.1	16500001	16600000	0.10053	chr1.1	16500001	16600000	0.41994	chr1.1	16500001	16600000	0.02755	chr1.1	16500001	16600000	0	chr1.1	16500001	16600000	0.04406	chr1.1	16500001	16600000	3.21671	chr1.2	4963196	4965326	-11.5129	chr1.1	4560196	4560483	-11.5129	chr1.1	4498549	4499256	-1.39202	chr1.1	73257379	73258249	0.492734	chr2.1	52043508	53762660	chr2.2	49092744	50547824
chr1.1	16600001	16700000	0.07506	chr1.1	16600001	16700000	0.4135	chr1.1	16600001	16700000	0.02382	chr1.1	16600001	16700000	0	chr1.1	16600001	16700000	0.01592	chr1.1	16600001	16700000	0.196484	chr1.2	4967102	4972401	-11.5129	chr1.1	4564118	4569448	-11.5129	chr1.1	4613005	4620457	-11.5129	chr1.1	73288538	73291549	-0.0852747	chr2.1	55173361	73190052	chr2.2	50710255	71186820
chr1.1	16700001	16800000	0.05859	chr1.1	16700001	16800000	0.54766	chr1.1	16700001	16800000	0.01942	chr1.1	16700001	16800000	0	chr1.1	16700001	16800000	0.06361	chr1.1	16700001	16800000	2.97958	chr1.2	4975584	4977646	-3.21853	chr1.1	4573174	4575529	-3.21853	chr1.1	4646841	4647695	-2.04389	chr1.1	73323963	73330014	-11.5129	chr2.1	73705178	76444350	chr2.2	71213099	74131037
chr1.1	16800001	16900000	0.04803	chr1.1	16800001	16900000	0.56898	chr1.1	16800001	16900000	0.00936	chr1.1	16800001	16900000	0	chr1.1	16800001	16900000	0.06746	chr1.1	16800001	16900000	0.922293	chr1.2	5016402	5017355	-2.73523	chr1.1	4590924	4591878	-2.73523	chr1.1	4733703	4735171	-11.5129	chr1.1	73362958	73363977	-11.5129	chr2.1	1102824	1700125	chr2.3	185835	860619
chr1.1	16900001	17000000	0.11568	chr1.1	16900001	17000000	0.39878	chr1.1	16900001	17000000	0.01137	chr1.1	16900001	17000000	0.00184	chr1.1	16900001	17000000	0.03508	chr1.1	16900001	17000000	13.1612	chr1.2	5077428	5084881	-11.5129	chr1.1	4613005	4620457	-11.5129	chr1.1	4783297	4788852	-0.787389	chr1.1	73478432	73494414	-0.333301	chr2.1	1706227	7679877	chr2.3	1179553	6633976
chr1.1	17000001	17100000	0.19141	chr1.1	17000001	17100000	0.06572	chr1.1	17000001	17100000	0.01966	chr1.1	17000001	17100000	0.00229	chr1.1	17000001	17100000	0.07848	chr1.1	17000001	17100000	8.36331	chr1.2	5103410	5103997	-11.5129	chr1.1	4635650	4636237	-11.5129	chr1.1	4851021	4851508	-11.5129	chr1.1	73565335	73573198	-0.824759	chr2.1	7541131	7815800	chr2.3	6564867	6719130
chr1.1	17100001	17200000	0.1808	chr1.1	17100001	17200000	0.05719	chr1.1	17100001	17200000	0.05069	chr1.1	17100001	17200000	0.00276	chr1.1	17100001	17200000	0.08307	chr1.1	17100001	17200000	10.2987	chr1.2	5105526	5106519	-11.5129	chr1.1	4637763	4638734	-11.5129	chr1.1	5116201	5118821	-0.2475	chr1.1	73579606	73583316	-11.5129	chr2.1	8310468	12900533	chr2.3	6897341	11873954
chr1.1	17200001	17300000	0.08865	chr1.1	17200001	17300000	0.04944	chr1.1	17200001	17300000	0.09447	chr1.1	17200001	17300000	0.00364	chr1.1	17200001	17300000	0.10465	chr1.1	17200001	17300000	4.16608	chr1.2	5107357	5111843	-1.89579	chr1.1	4639917	4644381	-1.89579	chr1.1	5133183	5138666	-3.80736	chr1.1	73585341	73589301	-11.5129	chr2.1	15368547	29084959	chr2.3	12177046	26677357
chr1.1	17300001	17400000	0.13032	chr1.1	17300001	17400000	0.1869	chr1.1	17300001	17400000	0.03245	chr1.1	17300001	17400000	0.00062	chr1.1	17300001	17400000	0.05787	chr1.1	17300001	17400000	1.64533	chr1.2	5136231	5136461	-11.5129	chr1.1	4714449	4714679	-11.5129	chr1.1	5171116	5174090	-2.68761	chr1.1	73633045	73639798	3.79209	chr2.1	29590179	31973124	chr2.3	29363859	30963569
chr1.1	17400001	17500000	0.10812	chr1.1	17400001	17500000	0.13139	chr1.1	17400001	17500000	0.05071	chr1.1	17400001	17500000	0.0036	chr1.1	17400001	17500000	0.12984	chr1.1	17400001	17500000	4.5866	chr1.2	5136965	5137276	6.00963	chr1.1	4715183	4715494	6.00963	chr1.1	5260208	5264217	-2.38708	chr1.1	73643162	73645543	-11.5129	chr2.1	32907375	33960248	chr2.3	31029636	32512044
chr1.1	17500001	17600000	0.16863	chr1.1	17500001	17600000	0.19462	chr1.1	17500001	17600000	0.04302	chr1.1	17500001	17600000	0.00214	chr1.1	17500001	17600000	0.05702	chr1.1	17500001	17600000	1.82482	chr1.2	5151927	5153395	-11.5129	chr1.1	4733703	4735171	-11.5129	chr1.1	5278268	5281674	-11.5129	chr1.1	73661355	73664250	-11.5129	chr2.1	35313123	39636607	chr2.3	35419305	38652478
chr1.1	17600001	17700000	0.17223	chr1.1	17600001	17700000	0.16241	chr1.1	17600001	17700000	0.01228	chr1.1	17600001	17700000	0.00117	chr1.1	17600001	17700000	0.09282	chr1.1	17600001	17700000	1.9875	chr1.2	5155543	5157394	-11.5129	chr1.1	4737317	4739168	-11.5129	chr1.1	5331437	5332601	-11.5129	chr1.1	73671041	73673479	-11.5129	chr2.1	40510976	41263127	chr2.3	38745227	39610187
chr1.1	17700001	17800000	0.09252	chr1.1	17700001	17800000	0.24177	chr1.1	17700001	17800000	0.02433	chr1.1	17700001	17800000	0.00125	chr1.1	17700001	17800000	0.08261	chr1.1	17700001	17800000	0.720266	chr1.2	5165249	5166355	4.7673	chr1.1	4746614	4747720	4.7673	chr1.1	5483264	5490554	-11.5129	chr1.1	73748421	73751280	5.18128	chr2.1	42459730	47059299	chr2.3	41568998	45938493
chr1.1	17800001	17900000	0.04053	chr1.1	17800001	17900000	0.19749	chr1.1	17800001	17900000	0.03722	chr1.1	17800001	17900000	0	chr1.1	17800001	17900000	0.13038	chr1.1	17800001	17900000	0.395107	chr1.2	5167861	5168293	6.40699	chr1.1	4749226	4749459	6.40699	chr1.1	5524876	5530896	-11.5129	chr1.1	73784376	73785275	-1.72922	chr2.1	47598318	51893137	chr2.3	45962987	50547818
chr1.1	17900001	18000000	0.06063	chr1.1	17900001	18000000	0.10956	chr1.1	17900001	18000000	0.05716	chr1.1	17900001	18000000	0	chr1.1	17900001	18000000	0.09227	chr1.1	17900001	18000000	9.47642	chr1.2	5172362	5175066	4.79588	chr1.1	4756993	4759697	4.79588	chr1.1	5581134	5587517	-11.5129	chr1.1	73790152	73791065	-11.5129	chr2.1	52027915	60687041	chr2.3	50290738	58814994
chr1.1	18000001	18100000	0.12045	chr1.1	18000001	18100000	0.247	chr1.1	18000001	18100000	0.06211	chr1.1	18000001	18100000	0.00072	chr1.1	18000001	18100000	0.12617	chr1.1	18000001	18100000	0.0224363	chr1.2	5176903	5178491	0.00287007	chr1.1	4761581	4763017	0.00287007	chr1.1	5632660	5639082	-11.5129	chr1.1	73792290	73800126	-1.89104	chr2.1	60695560	64396854	chr2.3	59339089	64217306
chr1.1	18100001	18200000	0.14418	chr1.1	18100001	18200000	0.2175	chr1.1	18100001	18200000	0.02292	chr1.1	18100001	18200000	0.00194	chr1.1	18100001	18200000	0.11269	chr1.1	18100001	18200000	0.475598	chr1.2	5246493	5248162	5.6001	chr1.1	4822373	4824090	5.6001	chr1.1	5670640	5671274	-0.0119187	chr1.1	73816413	73818125	-0.68414	chr2.1	64400762	64489533	chr2.3	63358585	63609237
chr1.1	18200001	18300000	0.09018	chr1.1	18200001	18300000	0.2699	chr1.1	18200001	18300000	0.06594	chr1.1	18200001	18300000	0.00141	chr1.1	18200001	18300000	0.07099	chr1.1	18200001	18300000	0.789727	chr1.2	5266073	5266560	-11.5129	chr1.1	4851021	4851508	-11.5129	chr1.1	5681233	5685019	-11.5129	chr1.1	73827305	73829609	-11.5129	chr2.1	64768224	76444350	chr2.3	64345218	76285480
chr1.1	18300001	18400000	0.06546	chr1.1	18300001	18400000	0.25414	chr1.1	18300001	18400000	0.05694	chr1.1	18300001	18400000	0.00058	chr1.1	18300001	18400000	0.08384	chr1.1	18300001	18400000	1.39418	chr1.2	5284961	5285382	-11.5129	chr1.1	4909226	4909647	-11.5129	chr1.1	5703416	5705179	-0.0938209	chr1.1	73840777	73845559	0.248968	chr2.1	137300	7135899	chr2.4	17039	6951575
chr1.1	18400001	18500000	0.04763	chr1.1	18400001	18500000	0.36699	chr1.1	18400001	18500000	0.04059	chr1.1	18400001	18500000	0	chr1.1	18400001	18500000	0.07014	chr1.1	18400001	18500000	3.88585	chr1.2	5302465	5302902	-11.5129	chr1.1	4947744	4948181	-11.5129	chr1.1	5761971	5767373	-0.0308262	chr1.1	73916595	73919609	-1.15769	chr2.1	7804703	13058054	chr2.4	6995381	11956356
chr1.1	18500001	18600000	0.07261	chr1.1	18500001	18600000	0.1107	chr1.1	18500001	18600000	0.03802	chr1.1	18500001	18600000	0.00028	chr1.1	18500001	18600000	0.07443	chr1.1	18500001	18600000	1.49497	chr1.2	5317416	5324753	-2.09158	chr1.1	4963053	4970397	-2.09158	chr1.1	5818871	5822137	-1.09718	chr1.1	73974500	73974910	-11.5129	chr2.1	8441597	8564122	chr2.4	7583238	7682289
chr1.1	18600001	18700000	0.0348	chr1.1	18600001	18700000	0.44648	chr1.1	18600001	18700000	0.04531	chr1.1	18600001	18700000	0	chr1.1	18600001	18700000	0.0418	chr1.1	18600001	18700000	0.0846214	chr1.2	5331508	5331990	-0.0697106	chr1.1	4974831	4977343	-0.0697106	chr1.1	5949328	5949924	-11.5129	chr1.1	73985157	73988167	-11.5129	chr2.1	13532443	14032020	chr2.4	12600121	13427545
chr1.1	18700001	18800000	0.14283	chr1.1	18700001	18800000	0.10373	chr1.1	18700001	18800000	0.12072	chr1.1	18700001	18800000	0.00115	chr1.1	18700001	18800000	0.05757	chr1.1	18700001	18800000	1.26603	chr1.2	5332860	5346422	-1.55827	chr1.1	4978158	4994199	-1.55827	chr1.1	5994399	5995657	-0.391935	chr1.1	74004151	74004853	5.52668	chr2.1	14006302	14330713	chr2.4	13194429	13443982
chr1.1	18800001	18900000	0.06462	chr1.1	18800001	18900000	0.23818	chr1.1	18800001	18900000	0.06291	chr1.1	18800001	18900000	0.00097	chr1.1	18800001	18900000	0.0498	chr1.1	18800001	18900000	3.59535	chr1.2	5367333	5371450	-1.19154	chr1.1	5033964	5038069	-1.19154	chr1.1	6016968	6018477	0.283742	chr1.1	74014537	74015103	-11.5129	chr2.1	15467007	18886574	chr2.4	13627659	16886087
chr1.1	18900001	19000000	0.08004	chr1.1	18900001	19000000	0.29551	chr1.1	18900001	19000000	0.05297	chr1.1	18900001	19000000	0.00057	chr1.1	18900001	19000000	0.0908	chr1.1	18900001	19000000	2.95749	chr1.2	5453033	5458548	-3.1795	chr1.1	5125744	5131252	-3.1795	chr1.1	6030979	6035309	-11.5129	chr1.1	74056286	74058339	-0.355489	chr2.1	19498442	29078931	chr2.4	17047748	26101250
chr1.1	19000001	19100000	0.07239	chr1.1	19000001	19100000	0.13075	chr1.1	19000001	19100000	0.07536	chr1.1	19000001	19100000	0.00074	chr1.1	19000001	19100000	0.13599	chr1.1	19000001	19100000	4.77457	chr1.2	5525222	5525776	-1.14669	chr1.1	5187919	5188473	-1.14669	chr1.1	6038563	6039492	-2.56347	chr1.1	74255827	74256938	-11.5129	chr2.1	20629595	20875903	chr2.4	18332571	18523136
chr1.1	19100001	19200000	0.07905	chr1.1	19100001	19200000	0.17973	chr1.1	19100001	19200000	0.04433	chr1.1	19100001	19200000	0.00215	chr1.1	19100001	19200000	0.07775	chr1.1	19100001	19200000	2.58802	chr1.2	5549104	5553017	-3.33216	chr1.1	5260208	5264217	-3.33216	chr1.1	6050392	6053216	-1.00329	chr1.1	74507350	74509569	-11.5129	chr2.1	29206178	47059299	chr2.4	26746260	46065417
chr1.1	19200001	19300000	0.10362	chr1.1	19200001	19300000	0.09453	chr1.1	19200001	19300000	0.04798	chr1.1	19200001	19300000	0.00119	chr1.1	19200001	19300000	0.07227	chr1.1	19200001	19300000	3.59992	chr1.2	5557250	5561020	-1.94131	chr1.1	5266487	5272958	-1.94131	chr1.1	6067580	6068943	-1.89174	chr1.1	74520327	74524457	0.0792715	chr2.1	45273445	45764318	chr2.4	44846412	45276715
chr1.1	19300001	19400000	0.12198	chr1.1	19300001	19400000	0.20264	chr1.1	19300001	19400000	0.03052	chr1.1	19300001	19400000	0	chr1.1	19300001	19400000	0.14853	chr1.1	19300001	19400000	1.40502	chr1.2	5562632	5575156	-11.5129	chr1.1	5278268	5281674	-11.5129	chr1.1	6071259	6074918	-1.40811	chr1.1	74526954	74528313	-0.0467584	chr2.1	47709372	51873002	chr2.4	46115792	50902804
chr1.1	19400001	19500000	0.06615	chr1.1	19400001	19500000	0.33501	chr1.1	19400001	19500000	0.06249	chr1.1	19400001	19500000	0	chr1.1	19400001	19500000	0.09945	chr1.1	19400001	19500000	5.47593	chr1.2	5577924	5578580	1.45384	chr1.1	5283179	5290721	1.45384	chr1.1	6112845	6115375	-1.53368	chr1.1	74568915	74570534	-11.5129	chr2.1	52053568	53796756	chr2.4	50947811	52946328
chr1.1	19500001	19600000	0.04268	chr1.1	19500001	19600000	0.25849	chr1.1	19500001	19600000	0.08338	chr1.1	19500001	19600000	0.00267	chr1.1	19500001	19600000	0.07209	chr1.1	19500001	19600000	1.98924	chr1.2	5806233	5811173	-11.5129	chr1.1	5436336	5441277	-11.5129	chr1.1	6126256	6127227	-3.03547	chr1.1	74571697	74574245	-11.5129	chr2.1	54715966	62215188	chr2.4	53065308	60769745
chr1.1	19600001	19700000	0.04323	chr1.1	19600001	19700000	0.49219	chr1.1	19600001	19700000	0.07695	chr1.1	19600001	19700000	0	chr1.1	19600001	19700000	0.05086	chr1.1	19600001	19700000	0.564651	chr1.2	5823392	5824847	-11.5129	chr1.1	5465530	5466980	-11.5129	chr1.1	6132711	6135187	-1.099	chr1.1	74580057	74582309	-2.02628	chr2.1	62566755	68660386	chr2.4	60968941	68083568
chr1.1	19700001	19800000	0.06799	chr1.1	19700001	19800000	0.32	chr1.1	19700001	19800000	0.00619	chr1.1	19700001	19800000	0.00185	chr1.1	19700001	19800000	0.08989	chr1.1	19700001	19800000	0.0469422	chr1.2	5881727	5884266	-11.5129	chr1.1	5511132	5513655	-11.5129	chr1.1	6142560	6143012	-1.64986	chr1.1	74597835	74618312	-1.19662	chr2.1	69007639	76225097	chr2.4	68213269	76628252
chr1.1	19800001	19900000	0.04105	chr1.1	19800001	19900000	0.4469	chr1.1	19800001	19900000	0.04938	chr1.1	19800001	19900000	0	chr1.1	19800001	19900000	0.0613	chr1.1	19800001	19900000	0	chr1.2	5886260	5890026	-11.5129	chr1.1	5515991	5519760	-11.5129	chr1.1	6204844	6207591	-1.256	chr1.1	74620194	74624251	-1.90643	chr2.1	15621988	15642281	chr3.3	73839442	73869674
chr1.1	19900001	20000000	0.05837	chr1.1	19900001	20000000	0.23667	chr1.1	19900001	20000000	0.04429	chr1.1	19900001	20000000	0	chr1.1	19900001	20000000	0.04332	chr1.1	19900001	20000000	0	chr1.2	5945752	5950111	-11.5129	chr1.1	5598221	5602587	-11.5129	chr1.1	6209660	6215020	-11.5129	chr1.1	74629984	74631357	-0.383291	chr2.1	18945482	18981056	chr4.2	27961345	27996092
chr1.1	20000001	20100000	0.06016	chr1.1	20000001	20100000	0.18117	chr1.1	20000001	20100000	0.08461	chr1.1	20000001	20100000	0.00058	chr1.1	20000001	20100000	0.05343	chr1.1	20000001	20100000	0.0135886	chr1.2	5962463	5967146	-1.49496	chr1.1	5615883	5620547	-1.49496	chr1.1	6247316	6254956	-0.68092	chr1.1	74663420	74664678	-1.39427	chr2.2	485060	1328206	chr2.3	117613	1240886
chr1.1	20100001	20200000	0.05661	chr1.1	20100001	20200000	0.08291	chr1.1	20100001	20200000	0.06291	chr1.1	20100001	20200000	0.0019	chr1.1	20100001	20200000	0.12839	chr1.1	20100001	20200000	0.793991	chr1.2	5967796	5970207	-11.5129	chr1.1	5621196	5623607	-11.5129	chr1.1	6283061	6288747	-0.889383	chr1.1	74666948	74670201	-1.82368	chr2.2	1822345	10636651	chr2.3	2117586	11838565
chr1.1	20200001	20300000	0.02942	chr1.1	20200001	20300000	0.26046	chr1.1	20200001	20300000	0.02027	chr1.1	20200001	20300000	0.0057	chr1.1	20200001	20300000	0.11788	chr1.1	20200001	20300000	0.039851	chr1.2	5980224	5986646	-11.5129	chr1.1	5632660	5639082	-11.5129	chr1.1	6305898	6326962	-0.827914	chr1.1	74698098	74701316	-2.39199	chr2.2	8886852	9341495	chr2.3	9772837	10343326
chr1.1	20300001	20400000	0.02358	chr1.1	20300001	20400000	0.61242	chr1.1	20300001	20400000	0.01544	chr1.1	20300001	20400000	0	chr1.1	20300001	20400000	0.16207	chr1.1	20300001	20400000	0	chr1.2	5990884	5995767	-11.5129	chr1.1	5656420	5660348	-11.5129	chr1.1	6339544	6345702	-11.5129	chr1.1	74748657	74752376	-11.5129	chr2.2	11895495	14900692	chr2.3	12089098	16009383
chr1.1	20400001	20500000	0.04956	chr1.1	20400001	20500000	0.35948	chr1.1	20400001	20500000	0.11044	chr1.1	20400001	20500000	0.00138	chr1.1	20400001	20500000	0.05132	chr1.1	20400001	20500000	0.00753014	chr1.2	5998371	6002283	-0.524958	chr1.1	5663600	5667508	-0.524958	chr1.1	6385305	6385478	-11.5129	chr1.1	74770548	74772263	0.544734	chr2.2	14576173	15721328	chr2.3	16763356	18157194
chr1.1	20500001	20600000	0.04529	chr1.1	20500001	20600000	0.49878	chr1.1	20500001	20600000	0.01259	chr1.1	20500001	20600000	0.00069	chr1.1	20500001	20600000	0.05658	chr1.1	20500001	20600000	2.02875	chr1.2	6020467	6025182	-0.685162	chr1.1	5681233	5685019	-0.685162	chr1.1	6414143	6421507	-0.923012	chr1.1	74840376	74843847	-3.44255	chr2.2	15830531	17912509	chr2.3	19045183	21050239
chr1.1	20600001	20700000	0.08769	chr1.1	20600001	20700000	0.19494	chr1.1	20600001	20700000	0.10888	chr1.1	20600001	20700000	0	chr1.1	20600001	20700000	0.04825	chr1.1	20600001	20700000	3.51885	chr1.2	6027536	6030277	-2.92428	chr1.1	5688338	5691119	-2.92428	chr1.1	6487497	6493850	-0.293893	chr1.1	74862322	74863045	-0.340331	chr2.2	17951023	20879805	chr2.3	21522933	24514918
chr1.1	20700001	20800000	0.07119	chr1.1	20700001	20800000	0.36642	chr1.1	20700001	20800000	0.0423	chr1.1	20700001	20800000	0	chr1.1	20700001	20800000	0.08912	chr1.1	20700001	20800000	4.51494	chr1.2	6046534	6047103	-1.94196	chr1.1	5724377	5724946	-1.94196	chr1.1	6560056	6560433	-2.19402	chr1.1	74876694	74879147	-0.124803	chr2.2	20894353	25783060	chr2.3	24753701	30916698
chr1.1	20800001	20900000	0.04115	chr1.1	20800001	20900000	0.33499	chr1.1	20800001	20900000	0.11169	chr1.1	20800001	20900000	0	chr1.1	20800001	20900000	0.03492	chr1.1	20800001	20900000	0.014117	chr1.2	6071688	6081060	-11.5129	chr1.1	5737858	5746240	-11.5129	chr1.1	6567068	6568171	-0.205788	chr1.1	74880098	74883753	-0.812728	chr2.2	26877121	28273732	chr2.3	31643615	35105116
chr1.1	20900001	21000000	0.06327	chr1.1	20900001	21000000	0.1252	chr1.1	20900001	21000000	0.05404	chr1.1	20900001	21000000	0.00115	chr1.1	20900001	21000000	0.06103	chr1.1	20900001	21000000	1.43319	chr1.2	6083308	6088417	-1.52504	chr1.1	5748486	5753413	-1.52504	chr1.1	6577481	6581643	-11.5129	chr1.1	74889768	74891604	-2.30661	chr2.2	29013457	32568606	chr2.3	35183797	38597473
chr1.1	21000001	21100000	0.02091	chr1.1	21000001	21100000	0.55822	chr1.1	21000001	21100000	0.06898	chr1.1	21000001	21100000	0	chr1.1	21000001	21100000	0.04358	chr1.1	21000001	21100000	0	chr1.2	6094788	6099736	-1.31111	chr1.1	5761971	5767373	-1.31111	chr1.1	6598953	6599435	-2.38038	chr1.1	74894928	74895554	-11.5129	chr2.2	33085226	34591524	chr2.3	38745227	39766780
chr1.1	21100001	21200000	0.01113	chr1.1	21100001	21200000	0.36561	chr1.1	21100001	21200000	0.2	chr1.1	21100001	21200000	0.00118	chr1.1	21100001	21200000	0.0463	chr1.1	21100001	21200000	1.01242	chr1.2	6110572	6111550	0.343824	chr1.1	5790057	5790650	0.343824	chr1.1	6647158	6651258	-2.02126	chr1.1	74896604	74902610	6.77382	chr2.2	35571089	50566814	chr2.3	39788395	52175609
chr1.1	21200001	21300000	0.00507	chr1.1	21200001	21300000	0.07127	chr1.1	21200001	21300000	0.2	chr1.1	21200001	21300000	0	chr1.1	21200001	21300000	0.00547	chr1.1	21200001	21300000	0	chr1.2	6145167	6146324	-11.5129	chr1.1	5808144	5809301	-11.5129	chr1.1	6659835	6661367	-3.25379	chr1.1	74957105	74961791	-1.18191	chr2.2	50609575	51531800	chr2.3	53039041	54037369
chr1.1	21300001	21400000	0.07803	chr1.1	21300001	21400000	0.51969	chr1.1	21300001	21400000	0.04108	chr1.1	21300001	21400000	0.00167	chr1.1	21300001	21400000	0.04373	chr1.1	21300001	21400000	3.11487	chr1.2	6150420	6152570	-11.5129	chr1.1	5813436	5815534	-11.5129	chr1.1	6684043	6686652	-3.68132	chr1.1	74987988	74993893	-0.548332	chr2.2	51659748	61245141	chr2.3	54020338	64205324
chr1.1	21400001	21500000	0.12582	chr1.1	21400001	21500000	0.30775	chr1.1	21400001	21500000	0.07488	chr1.1	21400001	21500000	0.00058	chr1.1	21400001	21500000	0.04996	chr1.1	21400001	21500000	0.486627	chr1.2	6163713	6166428	-1.77035	chr1.1	5818871	5822137	-1.77035	chr1.1	6688561	6695257	-2.28796	chr1.1	75037947	75040347	-1.77616	chr2.2	57060777	57235995	chr2.3	58970458	59100118
chr1.1	21500001	21600000	0.1434	chr1.1	21500001	21600000	0.17131	chr1.1	21500001	21600000	0.08011	chr1.1	21500001	21600000	0.00125	chr1.1	21500001	21600000	0.10803	chr1.1	21500001	21600000	1.91087	chr1.2	6202554	6204666	-0.043255	chr1.1	5822548	5825598	-0.043255	chr1.1	6696623	6697054	-3.02422	chr1.1	75047184	75049792	-11.5129	chr2.2	58496472	58718775	chr2.3	60149912	60341036
chr1.1	21600001	21700000	0.04497	chr1.1	21600001	21700000	0.57275	chr1.1	21600001	21700000	0.04999	chr1.1	21600001	21700000	0.00112	chr1.1	21600001	21700000	0.04511	chr1.1	21600001	21700000	1.34425	chr1.2	6219453	6224838	-2.68657	chr1.1	5855814	5861150	-2.68657	chr1.1	6737994	6738443	-11.5129	chr1.1	75064990	75066297	-0.0709142	chr2.2	61259506	61342513	chr2.3	63370074	63609237
chr1.1	21700001	21800000	0.13833	chr1.1	21700001	21800000	0.17435	chr1.1	21700001	21800000	0.06113	chr1.1	21700001	21800000	0.00066	chr1.1	21700001	21800000	0.08911	chr1.1	21700001	21800000	4.88103	chr1.2	6230866	6231696	-11.5129	chr1.1	5867130	5867960	-11.5129	chr1.1	6758576	6763006	-1.69782	chr1.1	75067849	75077367	-2.76266	chr2.2	61614748	62004798	chr2.3	64345218	64640794
chr1.1	21800001	21900000	0.08556	chr1.1	21800001	21900000	0.23263	chr1.1	21800001	21900000	0.01633	chr1.1	21800001	21900000	0.00323	chr1.1	21800001	21900000	0.02736	chr1.1	21800001	21900000	2.04774	chr1.2	6259361	6266453	-11.5129	chr1.1	5908725	5915859	-11.5129	chr1.1	6924673	6928824	-1.40052	chr1.1	75098710	75108774	-0.565174	chr2.2	62252206	71186820	chr2.3	64794986	73077122
chr1.1	21900001	22000000	0.0483	chr1.1	21900001	22000000	0.4897	chr1.1	21900001	22000000	0.02606	chr1.1	21900001	22000000	0	chr1.1	21900001	22000000	0.07266	chr1.1	21900001	22000000	0.473914	chr1.2	6302768	6303279	-0.774936	chr1.1	5933300	5933812	-0.774936	chr1.1	6931187	6935342	-1.23928	chr1.1	75128073	75130951	-2.1549	chr2.2	63510230	63617776	chr2.3	65786754	65880784
chr1.1	22000001	22100000	0.01959	chr1.1	22000001	22100000	0.70109	chr1.1	22000001	22100000	0.01838	chr1.1	22000001	22100000	0.00058	chr1.1	22000001	22100000	0.01027	chr1.1	22000001	22100000	0	chr1.2	6339230	6340418	6.77802	chr1.1	5994399	5995657	6.77802	chr1.1	6939200	6942653	-2.20736	chr1.1	75150169	75152759	-11.5129	chr2.2	68912143	69027403	chr2.3	70794203	70944132
chr1.1	22100001	22200000	0.01671	chr1.1	22100001	22200000	0.50777	chr1.1	22100001	22200000	0.06499	chr1.1	22100001	22200000	0.00058	chr1.1	22100001	22200000	0.13503	chr1.1	22100001	22200000	0	chr1.2	6348535	6349513	-11.5129	chr1.1	6001951	6002929	-11.5129	chr1.1	6945394	6946605	-2.55819	chr1.1	75154523	75157971	-1.33075	chr2.2	71227771	74014189	chr2.3	73595787	76283258
chr1.1	22200001	22300000	0.03778	chr1.1	22200001	22300000	0.4401	chr1.1	22200001	22300000	0.10575	chr1.1	22200001	22300000	0	chr1.1	22200001	22300000	0.09656	chr1.1	22200001	22300000	0.468194	chr1.2	6349521	6350001	0.891335	chr1.1	6002937	6003640	0.891335	chr1.1	6975863	6977826	-0.388264	chr1.1	75183237	75183605	-0.754468	chr2.2	46442	464572	chr2.4	26946	468842
chr1.1	22300001	22400000	0.01089	chr1.1	22300001	22400000	0.69007	chr1.1	22300001	22400000	0.07359	chr1.1	22300001	22400000	0.00058	chr1.1	22300001	22400000	0.02687	chr1.1	22300001	22400000	0	chr1.2	6370184	6372010	0.0730213	chr1.1	6016968	6018477	0.0730213	chr1.1	6988552	6995075	1.04475	chr1.1	75195162	75196094	-0.5319	chr2.2	500726	1496316	chr2.4	524884	1700565
chr1.1	22400001	22500000	0.08183	chr1.1	22400001	22500000	0.19316	chr1.1	22400001	22500000	0.02759	chr1.1	22400001	22500000	0	chr1.1	22400001	22500000	0.07144	chr1.1	22400001	22500000	0.383931	chr1.2	6387767	6391509	-0.0785436	chr1.1	6020739	6025182	-0.0785436	chr1.1	7049715	7053470	-1.22816	chr1.1	75225358	75226959	-0.666773	chr2.2	1657457	10991024	chr2.4	2733727	11883301
chr1.1	22500001	22600000	0.16317	chr1.1	22500001	22600000	0.04171	chr1.1	22500001	22600000	0.01509	chr1.1	22500001	22600000	0	chr1.1	22500001	22600000	0.10543	chr1.1	22500001	22600000	0.414683	chr1.2	6409114	6410040	-11.5129	chr1.1	6030979	6035309	-11.5129	chr1.1	7071925	7073336	4.85427	chr1.1	75321270	75323895	-2.27363	chr2.2	8896470	9376626	chr2.4	10028317	10529889
chr1.1	22600001	22700000	0.04125	chr1.1	22600001	22700000	0.48928	chr1.1	22600001	22700000	0.00611	chr1.1	22600001	22700000	0.0008	chr1.1	22600001	22700000	0.06189	chr1.1	22600001	22700000	0.0420763	chr1.2	6424833	6431792	0.0545288	chr1.1	6050392	6053216	0.0545288	chr1.1	7079986	7080405	6.4435	chr1.1	75324477	75325624	-11.5129	chr2.2	11023630	11416926	chr2.4	12977038	13353278
chr1.1	22700001	22800000	0.00375	chr1.1	22700001	22800000	0.65339	chr1.1	22700001	22800000	0.00955	chr1.1	22700001	22800000	0	chr1.1	22700001	22800000	0.03424	chr1.1	22700001	22800000	0.013497	chr1.2	6435056	6436417	-2.71112	chr1.1	6056459	6057820	-2.71112	chr1.1	7115467	7120180	-11.5129	chr1.1	75349910	75350980	-0.937785	chr2.2	11306991	11508607	chr2.4	13235481	13489813
chr1.1	22800001	22900000	0.01413	chr1.1	22800001	22900000	0.46231	chr1.1	22800001	22900000	0.02616	chr1.1	22800001	22900000	0	chr1.1	22800001	22900000	0.0388	chr1.1	22800001	22900000	0	chr1.2	6443924	6444293	6.20797	chr1.1	6065295	6065664	6.20797	chr1.1	7185605	7186717	-11.5129	chr1.1	75359326	75368662	-11.5129	chr2.2	12005757	15738620	chr2.4	13652924	18145380
chr1.1	22900001	23000000	0.00399	chr1.1	22900001	23000000	0.31764	chr1.1	22900001	23000000	0.01663	chr1.1	22900001	23000000	0	chr1.1	22900001	23000000	0.04732	chr1.1	22900001	23000000	0	chr1.2	6446208	6447571	4.70979	chr1.1	6067580	6068943	4.70979	chr1.1	7232310	7234136	-11.5129	chr1.1	75384856	75385891	-1.92501	chr2.2	15764510	29456187	chr2.4	19458995	34208537
chr1.1	23000001	23100000	0.08042	chr1.1	23000001	23100000	0.15957	chr1.1	23000001	23100000	0.0387	chr1.1	23000001	23100000	0	chr1.1	23000001	23100000	0.06175	chr1.1	23000001	23100000	0.520275	chr1.2	6449887	6453546	-11.5129	chr1.1	6071259	6074918	-11.5129	chr1.1	7238652	7241955	-0.035685	chr1.1	75391737	75393627	-1.68061	chr2.2	26738509	26934040	chr2.4	31060497	31326744
chr1.1	23100001	23200000	0.08409	chr1.1	23100001	23200000	0.27686	chr1.1	23100001	23200000	0.04246	chr1.1	23100001	23200000	0	chr1.1	23100001	23200000	0.08093	chr1.1	23100001	23200000	0.669671	chr1.2	6458869	6461162	-1.29816	chr1.1	6080039	6082617	-1.29816	chr1.1	7246230	7251546	-11.5129	chr1.1	75406513	75407544	-11.5129	chr2.2	29531508	38217936	chr2.4	34849852	42547086
chr1.1	23200001	23300000	0.10962	chr1.1	23200001	23300000	0.18275	chr1.1	23200001	23300000	0.11578	chr1.1	23200001	23300000	0.00061	chr1.1	23200001	23300000	0.07062	chr1.1	23200001	23300000	5.09145	chr1.2	6629674	6634848	-1.19448	chr1.1	6283061	6288747	-1.19448	chr1.1	7255712	7258576	-11.5129	chr1.1	75417907	75419548	-11.5129	chr2.2	38739990	53882173	chr2.4	42741831	56112349
chr1.1	23300001	23400000	0.06663	chr1.1	23300001	23400000	0.52776	chr1.1	23300001	23400000	0.06227	chr1.1	23300001	23400000	0	chr1.1	23300001	23400000	0.02467	chr1.1	23300001	23400000	2.15788	chr1.2	6646782	6648386	-11.5129	chr1.1	6300813	6302378	-11.5129	chr1.1	7288160	7289602	-4.17585	chr1.1	75566223	75568589	0.583776	chr2.2	39236130	39388325	chr2.4	43098112	43254325
chr1.1	23400001	23500000	0.09323	chr1.1	23400001	23500000	0.29951	chr1.1	23400001	23500000	0.10591	chr1.1	23400001	23500000	0.00172	chr1.1	23400001	23500000	0.04756	chr1.1	23400001	23500000	0.423437	chr1.2	6652746	6675296	-2.29307	chr1.1	6305898	6326962	-2.29307	chr1.1	7343825	7350126	0.245212	chr1.1	75611062	75615013	-0.311925	chr2.2	54451211	60960893	chr2.4	56114621	62578206
chr1.1	23500001	23600000	0.03145	chr1.1	23500001	23600000	0.41595	chr1.1	23500001	23600000	0.08922	chr1.1	23500001	23600000	0	chr1.1	23500001	23600000	0.11231	chr1.1	23500001	23600000	6.62426	chr1.2	6695167	6697512	4.69336	chr1.1	6334484	6336829	4.69336	chr1.1	7361016	7363070	-11.5129	chr1.1	75617449	75620303	-1.14554	chr2.2	58478905	58718775	chr2.4	60405917	60582313
chr1.1	23600001	23700000	0.02274	chr1.1	23600001	23700000	0.65721	chr1.1	23600001	23700000	0.01094	chr1.1	23600001	23700000	0.00058	chr1.1	23600001	23700000	0.019	chr1.1	23600001	23700000	0.007529	chr1.2	6700180	6706312	-2.891	chr1.1	6339544	6345702	-2.891	chr1.1	7365639	7367923	-1.52053	chr1.1	75649731	75652970	-0.347649	chr2.2	58913392	59019289	chr2.4	60704872	60804226
chr1.1	23700001	23800000	0.02544	chr1.1	23700001	23800000	0.37693	chr1.1	23700001	23800000	0.01852	chr1.1	23700001	23800000	0.00099	chr1.1	23700001	23800000	0.05401	chr1.1	23700001	23800000	1.38742	chr1.2	6728680	6728853	-11.5129	chr1.1	6385305	6385478	-11.5129	chr1.1	7378381	7379677	-1.79881	chr1.1	75746720	75747594	1.49999e-05	chr2.2	61438857	71186820	chr2.4	62720718	73075108
chr1.1	23800001	23900000	0.01755	chr1.1	23800001	23900000	0.52673	chr1.1	23800001	23900000	0.01272	chr1.1	23800001	23900000	0.001	chr1.1	23800001	23900000	0.01652	chr1.1	23800001	23900000	1.42037	chr1.2	6791581	6797083	1.49999e-05	chr1.1	6396043	6396333	1.49999e-05	chr1.1	7399583	7402476	-3.3705	chr1.1	75931622	75934786	-1.21465	chr2.2	71197667	73969954	chr2.4	73799141	76635903
chr1.1	23900001	24000000	0.05195	chr1.1	23900001	24000000	0.45005	chr1.1	23900001	24000000	0.01408	chr1.1	23900001	24000000	0	chr1.1	23900001	24000000	0.04829	chr1.1	23900001	24000000	0.122666	chr1.2	6805322	6806793	1.49999e-05	chr1.1	6414143	6421507	1.49999e-05	chr1.1	7435434	7443835	4.68512	chr1.1	75936453	75939192	-0.639298	chr2.2	51535616	51628283	chr4.1	21208062	21243116
chr1.1	24000001	24100000	0.02991	chr1.1	24000001	24100000	0.16244	chr1.1	24000001	24100000	0.03962	chr1.1	24000001	24100000	0.00324	chr1.1	24000001	24100000	0.08984	chr1.1	24000001	24100000	14.1645	chr1.2	6897775	6899655	0.00201855	chr1.1	6494730	6510511	0.00201855	chr1.1	7463598	7468025	-0.547055	chr1.1	75989540	75991183	-0.700751	chr2.3	140748	1921056	chr2.4	712408	2335694
chr1.1	24100001	24200000	0.1719	chr1.1	24100001	24200000	0.06005	chr1.1	24100001	24200000	0.02728	chr1.1	24100001	24200000	0.00308	chr1.1	24100001	24200000	0.14957	chr1.1	24100001	24200000	12.5664	chr1.2	6992779	6996826	-0.204346	chr1.1	6547532	6559368	-0.204346	chr1.1	7473242	7475353	-0.741053	chr1.1	75995668	75998370	-11.5129	chr2.3	2058226	6214770	chr2.4	2834799	6929807
chr1.1	24200001	24300000	0.02865	chr1.1	24200001	24300000	0.51192	chr1.1	24200001	24300000	0.0519	chr1.1	24200001	24300000	0.00086	chr1.1	24200001	24300000	0.03315	chr1.1	24200001	24300000	12.2751	chr1.2	7003323	7003700	-11.5129	chr1.1	6560056	6560433	-11.5129	chr1.1	7504467	7506933	-1.20083	chr1.1	76015152	76015544	-11.5129	chr2.3	6778908	6919947	chr2.4	7308443	7490118
chr1.1	24300001	24400000	0.00626	chr1.1	24300001	24400000	0.02042	chr1.1	24300001	24400000	0.03894	chr1.1	24300001	24400000	0	chr1.1	24300001	24400000	0.00706	chr1.1	24300001	24400000	0	chr1.2	7010339	7011442	-11.5129	chr1.1	6567068	6568171	-11.5129	chr1.1	7508764	7520842	-1.23825	chr1.1	76019892	76020605	-1.98906	chr2.3	6883824	11809978	chr2.4	7354484	11749678
chr1.1	24400001	24500000	0.07269	chr1.1	24400001	24500000	0.3436	chr1.1	24400001	24500000	0.09796	chr1.1	24400001	24500000	0	chr1.1	24400001	24500000	0.06965	chr1.1	24400001	24500000	3.19512	chr1.2	7020742	7024486	-0.112256	chr1.1	6577481	6581643	-0.112256	chr1.1	7526253	7527386	-1.41911	chr1.1	76027807	76028328	-11.5129	chr2.3	12038642	15517612	chr2.4	13361963	16792236
chr1.1	24500001	24600000	0.03399	chr1.1	24500001	24600000	0.59781	chr1.1	24500001	24600000	0.00885	chr1.1	24500001	24600000	0	chr1.1	24500001	24600000	0.06642	chr1.1	24500001	24600000	0.292681	chr1.2	7039310	7039555	-11.5129	chr1.1	6595419	6596381	-11.5129	chr1.1	7534220	7537095	-0.525585	chr1.1	76031789	76032502	5.89132	chr2.3	17163422	19758326	chr2.4	17101644	20609642
chr1.1	24600001	24700000	0.04923	chr1.1	24600001	24700000	0.27705	chr1.1	24600001	24700000	0.0356	chr1.1	24600001	24700000	0.01	chr1.1	24600001	24700000	0.10974	chr1.1	24600001	24700000	0.650698	chr1.2	7047481	7047963	5.59493	chr1.1	6598953	6599435	5.59493	chr1.1	7549227	7549499	-11.5129	chr1.1	76040148	76044790	-11.5129	chr2.3	18354864	18510126	chr2.4	18332571	18525093
chr1.1	24700001	24800000	0.12939	chr1.1	24700001	24800000	0.08651	chr1.1	24700001	24800000	0.06167	chr1.1	24700001	24800000	0	chr1.1	24700001	24800000	0.11192	chr1.1	24700001	24800000	10.6681	chr1.2	7049692	7050174	-1.24822	chr1.1	6601174	6601656	-1.24822	chr1.1	7552988	7555154	4.60168	chr1.1	76075948	76076538	6.05672	chr2.3	20390569	27834531	chr2.4	20676566	26848661
chr1.1	24800001	24900000	0.12186	chr1.1	24800001	24900000	0.19098	chr1.1	24800001	24900000	0.06885	chr1.1	24800001	24900000	0.00051	chr1.1	24800001	24900000	0.07086	chr1.1	24800001	24900000	0	chr1.2	7081462	7081944	-2.19562	chr1.1	6620393	6620875	-2.19562	chr1.1	7562624	7563573	-1.13601	chr1.1	76091305	76093025	-11.5129	chr2.3	29274335	30980239	chr2.4	27166984	29190551
chr1.1	24900001	25000000	0.045	chr1.1	24900001	25000000	0.21077	chr1.1	24900001	25000000	0.06166	chr1.1	24900001	25000000	0	chr1.1	24900001	25000000	0.09782	chr1.1	24900001	25000000	3.81024	chr1.2	7102875	7106064	-0.934683	chr1.1	6636750	6639939	-0.934683	chr1.1	7565631	7569238	-11.5129	chr1.1	76149528	76151977	-11.5129	chr2.3	31010617	31932759	chr2.4	30540724	31509336
chr1.1	25000001	25100000	0.03093	chr1.1	25000001	25100000	0.47113	chr1.1	25000001	25100000	0.01088	chr1.1	25000001	25100000	0.0007	chr1.1	25000001	25100000	0.10484	chr1.1	25000001	25100000	1.74233	chr1.2	7128111	7132209	-0.507416	chr1.1	6647158	6651258	-0.507416	chr1.1	7585802	7589362	-0.499717	chr1.1	76185355	76186070	-11.5129	chr2.3	32378452	32629947	chr2.4	31695168	32327832
chr1.1	25100001	25200000	0.05431	chr1.1	25100001	25200000	0.38117	chr1.1	25100001	25200000	0.04336	chr1.1	25100001	25200000	0	chr1.1	25100001	25200000	0.08637	chr1.1	25100001	25200000	6.66907	chr1.2	7159347	7159997	-1.00131	chr1.1	6677428	6678078	-1.00131	chr1.1	7632366	7633289	-11.5129	chr1.1	76192088	76193434	-1.2381	chr2.3	34711690	38522665	chr2.4	32658332	36732306
chr1.1	25200001	25300000	0.06738	chr1.1	25200001	25300000	0.14176	chr1.1	25200001	25300000	0.11491	chr1.1	25200001	25300000	0.00106	chr1.1	25200001	25300000	0.0972	chr1.1	25200001	25300000	2.23748	chr1.2	7195120	7195551	-1.21187	chr1.1	6696623	6697054	-1.21187	chr1.1	7652044	7654110	-11.5129	chr1.1	76303271	76303756	-0.772671	chr2.3	38745227	39620300	chr2.4	38276874	39527226
chr1.1	25300001	25400000	0.03271	chr1.1	25300001	25400000	0.73259	chr1.1	25300001	25400000	0.01214	chr1.1	25300001	25400000	0.00065	chr1.1	25300001	25400000	0.03206	chr1.1	25300001	25400000	0.494097	chr1.2	7217389	7217838	-11.5129	chr1.1	6737994	6738443	-11.5129	chr1.1	7719254	7719457	-11.5129	chr1.1	76319668	76325382	-1.94209	chr2.3	40107591	52180857	chr2.4	40377832	52951168
chr1.1	25400001	25500000	0.06184	chr1.1	25400001	25500000	0.09441	chr1.1	25400001	25500000	0.03028	chr1.1	25400001	25500000	0.00152	chr1.1	25400001	25500000	0.0865	chr1.1	25400001	25500000	9.08558	chr1.2	7315862	7316551	-0.677876	chr1.1	6872236	6872925	-0.677876	chr1.1	7726103	7728793	-0.506248	chr1.1	76361386	76361783	-11.5129	chr2.3	52989302	60557880	chr2.4	53074227	60804226
chr1.1	25500001	25600000	0.09192	chr1.1	25500001	25600000	0.1823	chr1.1	25500001	25600000	0.03578	chr1.1	25500001	25600000	0.00058	chr1.1	25500001	25600000	0.05932	chr1.1	25500001	25600000	0.326936	chr1.2	7358438	7362569	-1.17367	chr1.1	6924673	6928824	-1.17367	chr1.1	7732069	7734610	-1.61029	chr1.1	76393748	76394455	-11.5129	chr2.3	60512416	60703336	chr2.4	60693612	60845928
chr1.1	25600001	25700000	0.08466	chr1.1	25600001	25700000	0.08046	chr1.1	25600001	25700000	0.04828	chr1.1	25600001	25700000	0.00199	chr1.1	25600001	25700000	0.10683	chr1.1	25600001	25700000	3.9143	chr1.2	7372918	7376367	4.92744	chr1.1	6939200	6942653	4.92744	chr1.1	7736990	7741227	-0.800638	chr1.1	76397143	76403503	-1.07535	chr2.3	61339263	63459783	chr2.4	60968941	62725433
chr1.1	25700001	25800000	0.05076	chr1.1	25700001	25800000	0.26926	chr1.1	25700001	25800000	0.03351	chr1.1	25700001	25800000	0.00058	chr1.1	25700001	25800000	0.11611	chr1.1	25700001	25800000	9.68418	chr1.2	7379022	7380233	-11.5129	chr1.1	6945394	6946605	-11.5129	chr1.1	7745603	7747696	-0.730682	chr1.1	76418342	76421165	-1.36807	chr2.3	64345218	67040488	chr2.4	63114122	66855519
chr1.1	25800001	25900000	0.00339	chr1.1	25800001	25900000	0.63049	chr1.1	25800001	25900000	0.07693	chr1.1	25800001	25900000	0.00083	chr1.1	25800001	25900000	0.03371	chr1.1	25800001	25900000	0	chr1.2	7402909	7406545	-0.600574	chr1.1	6975863	6977826	-0.600574	chr1.1	7760611	7762664	-0.371307	chr1.1	76432615	76432845	-11.5129	chr2.3	67475478	68418629	chr2.4	67223128	68092046
chr1.1	25900001	26000000	0.03201	chr1.1	25900001	26000000	0.53602	chr1.1	25900001	26000000	0.05141	chr1.1	25900001	26000000	0.00083	chr1.1	25900001	26000000	0.04654	chr1.1	25900001	26000000	0	chr1.2	7464168	7469365	-2.2881	chr1.1	7040934	7046130	-2.2881	chr1.1	7848258	7849508	-0.187515	chr1.1	76453690	76459655	-11.5129	chr2.3	69000466	71061968	chr2.4	68190596	71076250
chr1.1	26000001	26100000	0.07827	chr1.1	26000001	26100000	0.0835	chr1.1	26000001	26100000	0.02386	chr1.1	26000001	26100000	0.0023	chr1.1	26000001	26100000	0.05535	chr1.1	26000001	26100000	1.69379	chr1.2	7472979	7476734	-0.969427	chr1.1	7049715	7053470	-0.969427	chr1.1	7897436	7904113	-0.953664	chr1.1	76461178	76462808	-0.619644	chr2.3	71129577	76267296	chr2.4	71363270	76643224
chr1.1	26100001	26200000	0.00518	chr1.1	26100001	26200000	0.13891	chr1.1	26100001	26200000	0	chr1.1	26100001	26200000	0.0023	chr1.1	26100001	26200000	0.00296	chr1.1	26100001	26200000	0.026577	chr1.2	7488677	7490356	-0.561444	chr1.1	7058697	7060375	-0.561444	chr1.1	7938266	7942627	1.49999e-05	chr1.1	76512335	76513177	-2.33054	chr2.4	32461562	32545374	chr4.3	50048810	50112603
chr1.1	26200001	26300000	0	chr1.1	26200001	26300000	0.13746	chr1.1	26200001	26300000	0.08803	chr1.1	26200001	26300000	0	chr1.1	26200001	26300000	0.00106	chr1.1	26200001	26300000	0	chr1.2	7524293	7526096	-2.34277	chr1.1	7098089	7099886	-2.34277	chr1.1	7946551	7949785	-11.5129	chr1.1	76575140	76577038	-11.5129	chr2.4	32469141	32545374	chr7.3	71771883	71849679
chr1.1	26300001	26400000	0.06711	chr1.1	26300001	26400000	0.29889	chr1.1	26300001	26400000	0.14216	chr1.1	26300001	26400000	0	chr1.1	26300001	26400000	0.02132	chr1.1	26300001	26400000	0	chr1.2	7536942	7541659	-11.5129	chr1.1	7115467	7120180	-11.5129	chr1.1	7977132	7988085	5.27873	chr1.1	76589465	76592619	-3.10794	chr3.1	82577150	82691596	chr3.1	87275583	87372188
chr1.1	26400001	26500000	0.09171	chr1.1	26400001	26500000	0.18013	chr1.1	26400001	26500000	0.0287	chr1.1	26400001	26500000	0	chr1.1	26400001	26500000	0.09352	chr1.1	26400001	26500000	8.08477	chr1.2	7585881	7586891	-0.0779429	chr1.1	7171860	7173664	-0.0779429	chr1.1	7990613	7993870	-2.02353	chr1.1	76613558	76615984	5.14417	chr3.1	712284	6403458	chr3.2	21679	4696246
chr1.1	26500001	26600000	0.07256	chr1.1	26500001	26600000	0.0642	chr1.1	26500001	26600000	0.0486	chr1.1	26500001	26600000	0.00058	chr1.1	26500001	26600000	0.13683	chr1.1	26500001	26600000	1.05563	chr1.2	7617123	7619028	-11.5129	chr1.1	7204901	7206806	-11.5129	chr1.1	8022513	8025254	4.44093	chr1.1	76621114	76623178	-11.5129	chr3.1	7103583	12079670	chr3.2	5112966	10393441
chr1.1	26600001	26700000	0.03822	chr1.1	26600001	26700000	0.54115	chr1.1	26600001	26700000	0.05367	chr1.1	26600001	26700000	0.00055	chr1.1	26600001	26700000	0.05674	chr1.1	26600001	26700000	0.032824	chr1.2	7621093	7622714	-0.969227	chr1.1	7214941	7216562	-0.969227	chr1.1	8070492	8071283	-11.5129	chr1.1	76636324	76638272	-11.5129	chr3.1	12366783	20888385	chr3.2	11574455	20259739
chr1.1	26700001	26800000	0.00774	chr1.1	26700001	26800000	0.8015	chr1.1	26700001	26800000	0.00248	chr1.1	26700001	26800000	0	chr1.1	26700001	26800000	0.01241	chr1.1	26700001	26800000	0	chr1.2	7637296	7639119	-11.5129	chr1.1	7232310	7234136	-11.5129	chr1.1	8077520	8079118	-11.5129	chr1.1	76666886	76676255	-1.24024	chr3.1	18695238	20605010	chr3.2	17942743	20008386
chr1.1	26800001	26900000	0.03531	chr1.1	26800001	26900000	0.61369	chr1.1	26800001	26900000	0.05221	chr1.1	26800001	26900000	0.00058	chr1.1	26800001	26900000	0.00616	chr1.1	26800001	26900000	44.9822	chr1.2	7647381	7648398	0.322382	chr1.1	7238652	7241955	0.322382	chr1.1	8086340	8088555	-11.5129	chr1.1	76678587	76678976	-11.5129	chr3.1	21686466	26187632	chr3.2	20279898	24453412
chr1.1	26900001	27000000	0.08865	chr1.1	26900001	27000000	0.21255	chr1.1	26900001	27000000	0.06049	chr1.1	26900001	27000000	0	chr1.1	26900001	27000000	0.08066	chr1.1	26900001	27000000	1.0894	chr1.2	7663083	7665956	-11.5129	chr1.1	7255712	7258576	-11.5129	chr1.1	8097023	8097613	5.3666	chr1.1	76683811	76685066	-2.39543	chr3.1	26748887	28604287	chr3.2	25621025	29560537
chr1.1	27000001	27100000	0.08478	chr1.1	27000001	27100000	0.21393	chr1.1	27000001	27100000	0.07855	chr1.1	27000001	27100000	0	chr1.1	27000001	27100000	0.10127	chr1.1	27000001	27100000	1.25379	chr1.2	7695860	7697302	-11.5129	chr1.1	7288160	7289602	-11.5129	chr1.1	8115986	8120873	-0.0342957	chr1.1	76687764	76690546	5.92732	chr3.1	28178734	28377527	chr3.2	26745954	26903775
chr1.1	27100001	27200000	0.00882	chr1.1	27100001	27200000	0.61319	chr1.1	27100001	27200000	0.01009	chr1.1	27100001	27200000	0	chr1.1	27100001	27200000	0.01536	chr1.1	27100001	27200000	0	chr1.2	7765219	7768130	-0.370189	chr1.1	7333747	7335498	-0.370189	chr1.1	8137840	8138208	-0.251253	chr1.1	76696796	76700538	-0.473709	chr3.1	29658658	30545382	chr3.2	32342476	33454468
chr1.1	27200001	27300000	0.02068	chr1.1	27200001	27300000	0.41863	chr1.1	27200001	27300000	0.04834	chr1.1	27200001	27300000	0	chr1.1	27200001	27300000	0.07168	chr1.1	27200001	27300000	0	chr1.2	7842302	7843458	5.57649	chr1.1	7361016	7363070	5.57649	chr1.1	8141732	8142087	-11.5129	chr1.1	76712633	76718345	-2.66389	chr3.1	30569843	38838073	chr3.2	35680564	44769589
chr1.1	27300001	27400000	0.00628	chr1.1	27300001	27400000	0.37319	chr1.1	27300001	27400000	0.06188	chr1.1	27300001	27400000	0	chr1.1	27300001	27400000	0.11486	chr1.1	27300001	27400000	13.4094	chr1.2	7859824	7861134	-11.5129	chr1.1	7378381	7379677	-11.5129	chr1.1	8149593	8152047	0.773416	chr1.1	76739883	76742802	-1.64886	chr3.1	39781554	43502292	chr3.2	44972279	49724214
chr1.1	27400001	27500000	0.06537	chr1.1	27400001	27500000	0.31266	chr1.1	27400001	27500000	0.01956	chr1.1	27400001	27500000	0	chr1.1	27400001	27500000	0.03023	chr1.1	27400001	27500000	0.116799	chr1.2	7881352	7884245	-11.5129	chr1.1	7399583	7402476	-11.5129	chr1.1	8172441	8173844	-11.5129	chr1.1	76744481	76745065	-1.9479	chr3.1	43714758	58778786	chr3.2	50413248	65143502
chr1.1	27500001	27600000	0	chr1.1	27500001	27600000	0.86382	chr1.1	27500001	27600000	0.0182	chr1.1	27500001	27600000	0	chr1.1	27500001	27600000	0	chr1.1	27500001	27600000	0	chr1.2	7912564	7914394	-1.27299	chr1.1	7413606	7415436	-1.27299	chr1.1	8426192	8426692	-11.5129	chr1.1	76769598	76775276	0.15475	chr3.1	59153948	62395667	chr3.2	65160846	68092090
chr1.1	27600001	27700000	0.01785	chr1.1	27600001	27700000	0.52729	chr1.1	27600001	27700000	0.00743	chr1.1	27600001	27700000	0	chr1.1	27600001	27700000	0.02476	chr1.1	27600001	27700000	0.0416955	chr1.2	7925514	7933883	-11.5129	chr1.1	7435434	7443835	-11.5129	chr1.1	8433921	8434421	5.60575	chr1.1	76778554	76778841	-11.5129	chr3.1	63259556	64691982	chr3.2	68103687	69662453
chr1.1	27700001	27800000	0.0288	chr1.1	27700001	27800000	0.27136	chr1.1	27700001	27800000	0.05155	chr1.1	27700001	27800000	0	chr1.1	27700001	27800000	0.02882	chr1.1	27700001	27800000	18.5759	chr1.2	7946860	7947806	-2.39875	chr1.1	7461088	7462034	-2.39875	chr1.1	8463397	8464041	-1.02003	chr1.1	76780988	76782556	-2.31913	chr3.1	64717142	68334663	chr3.2	70207528	73145360
chr1.1	27800001	27900000	0.02616	chr1.1	27800001	27900000	0.31612	chr1.1	27800001	27900000	0.03752	chr1.1	27800001	27900000	0	chr1.1	27800001	27900000	0.04879	chr1.1	27800001	27900000	66.2563	chr1.2	7949370	7953804	-1.24039	chr1.1	7463598	7468025	-1.24039	chr1.1	8519707	8522911	-0.638274	chr1.1	76788421	76788915	6.66308	chr3.1	68371808	68941321	chr3.2	73556068	73958541
chr1.1	27900001	28000000	0.04107	chr1.1	27900001	28000000	0.28376	chr1.1	27900001	28000000	0.06922	chr1.1	27900001	28000000	0.00079	chr1.1	27900001	28000000	0.0935	chr1.1	27900001	28000000	0.779054	chr1.2	7996566	7999264	-11.5129	chr1.1	7504467	7506933	-11.5129	chr1.1	8544028	8544741	1.10257	chr1.1	76799943	76801676	5.73682	chr3.1	69510569	72988517	chr3.2	73972592	76973558
chr1.1	28000001	28100000	0.10456	chr1.1	28000001	28100000	0.27009	chr1.1	28000001	28100000	0.07939	chr1.1	28000001	28100000	0.00059	chr1.1	28000001	28100000	0.03086	chr1.1	28000001	28100000	1.25859	chr1.2	8001094	8003987	5.7493	chr1.1	7508764	7520842	5.7493	chr1.1	8555777	8558653	-1.22957	chr1.1	76837272	76837955	0.0115952	chr3.1	73561730	74918049	chr3.2	77056480	78191502
chr1.1	28100001	28200000	0.02754	chr1.1	28100001	28200000	0.29102	chr1.1	28100001	28200000	0.07471	chr1.1	28100001	28200000	0	chr1.1	28100001	28200000	0.0344	chr1.1	28100001	28200000	0.150082	chr1.2	8033326	8034453	-0.956969	chr1.1	7526253	7527386	-0.956969	chr1.1	8560628	8567374	5.42957	chr1.1	76859752	76863677	-2.73958	chr3.1	74928035	79510183	chr3.2	78536637	82723208
chr1.1	28200001	28300000	0.00272	chr1.1	28200001	28300000	0.67294	chr1.1	28200001	28300000	0.00559	chr1.1	28200001	28300000	0	chr1.1	28200001	28300000	0.02143	chr1.1	28200001	28300000	0	chr1.2	8037001	8039876	-1.22322	chr1.1	7534220	7537095	-1.22322	chr1.1	8584527	8585207	5.25112	chr1.1	76868689	76875325	-11.5129	chr3.1	77193393	77286951	chr3.2	80781103	80881901
chr1.1	28300001	28400000	0.06384	chr1.1	28300001	28400000	0.25244	chr1.1	28300001	28400000	0.04261	chr1.1	28300001	28400000	0	chr1.1	28300001	28400000	0.10598	chr1.1	28300001	28400000	1.9766	chr1.2	8073997	8075130	-11.5129	chr1.1	7570937	7577956	-11.5129	chr1.1	8626059	8627226	6.93081	chr1.1	77033791	77035230	-11.5129	chr3.1	79750174	83250043	chr3.2	83458048	86910741
chr1.1	28400001	28500000	0.08541	chr1.1	28400001	28500000	0.12137	chr1.1	28400001	28500000	0.04994	chr1.1	28400001	28500000	0.00234	chr1.1	28400001	28500000	0.07745	chr1.1	28400001	28500000	10.3052	chr1.2	8128599	8132261	0.155528	chr1.1	7601346	7604402	0.155528	chr1.1	8637972	8639157	-11.5129	chr1.1	77041189	77042604	-2.14164	chr3.1	83187781	83307685	chr3.2	86854469	87012040
chr1.1	28500001	28600000	0.14559	chr1.1	28500001	28600000	0.22145	chr1.1	28500001	28600000	0.04279	chr1.1	28500001	28600000	0	chr1.1	28500001	28600000	0.09823	chr1.1	28500001	28600000	1.47601	chr1.2	8254374	8255279	-11.5129	chr1.1	7760611	7762664	-11.5129	chr1.1	8646892	8648685	-11.5129	chr1.1	77044989	77046320	-0.325982	chr3.1	84321312	85061326	chr3.2	87121987	87732830
chr1.1	28600001	28700000	0.04398	chr1.1	28600001	28700000	0.08838	chr1.1	28600001	28700000	0.03784	chr1.1	28600001	28700000	0.00151	chr1.1	28600001	28700000	0.04931	chr1.1	28600001	28700000	3.12737	chr1.2	8393433	8398701	-0.640326	chr1.1	7878981	7884272	-0.640326	chr1.1	8681588	8686876	-11.5129	chr1.1	77054241	77055623	-0.671973	chr3.1	87711425	93121606	chr3.2	87738664	93332528
chr1.1	28700001	28800000	0.07741	chr1.1	28700001	28800000	0.3444	chr1.1	28700001	28800000	0.03524	chr1.1	28700001	28800000	0	chr1.1	28700001	28800000	0.06272	chr1.1	28700001	28800000	1.1379	chr1.2	8444916	8448727	0.102319	chr1.1	7897436	7904113	0.102319	chr1.1	8732223	8735481	-11.5129	chr1.1	77068754	77070199	-0.564354	chr3.1	396170	2243189	chr3.3	569890	2767181
chr1.1	28800001	28900000	0.00696	chr1.1	28800001	28900000	0.52002	chr1.1	28800001	28900000	0.01804	chr1.1	28800001	28900000	0	chr1.1	28800001	28900000	0.0378	chr1.1	28800001	28900000	0	chr1.2	8449674	8450285	-1.92655	chr1.1	7905060	7905671	-1.92655	chr1.1	8826380	8831947	3.90621	chr1.1	77085244	77085528	-1.15713	chr3.1	2586202	8346928	chr3.3	3343612	7813939
chr1.1	28900001	29000000	0.01272	chr1.1	28900001	29000000	0.51547	chr1.1	28900001	29000000	0.04411	chr1.1	28900001	29000000	0	chr1.1	28900001	29000000	0.03188	chr1.1	28900001	29000000	0	chr1.2	8471249	8482204	0.906055	chr1.1	7977132	7988085	0.906055	chr1.1	8850426	8850989	-11.5129	chr1.1	77091002	77091403	-11.5129	chr3.1	8639948	12344839	chr3.3	8032085	12629141
chr1.1	29000001	29100000	0.00579	chr1.1	29000001	29100000	0.44101	chr1.1	29000001	29100000	0.00233	chr1.1	29000001	29100000	0	chr1.1	29000001	29100000	0.05179	chr1.1	29000001	29100000	0	chr1.2	8496811	8499409	-11.5129	chr1.1	8022513	8025254	-11.5129	chr1.1	8851930	8853544	-11.5129	chr1.1	77098618	77098989	-11.5129	chr3.1	12377357	26187632	chr3.3	13549474	26190529
chr1.1	29100001	29200000	0.03111	chr1.1	29100001	29200000	0.60769	chr1.1	29100001	29200000	0.03797	chr1.1	29100001	29200000	0	chr1.1	29100001	29200000	0.02332	chr1.1	29100001	29200000	0	chr1.2	8537342	8538939	-11.5129	chr1.1	8077520	8079118	-11.5129	chr1.1	8867534	8868487	-0.139718	chr1.1	77102933	77103301	-11.5129	chr3.1	21448230	21909267	chr3.3	21317844	22254280
chr1.1	29200001	29300000	0.05748	chr1.1	29200001	29300000	0.1043	chr1.1	29200001	29300000	0.07611	chr1.1	29200001	29300000	0.0006	chr1.1	29200001	29300000	0.09749	chr1.1	29200001	29300000	1.73078	chr1.2	8562692	8563399	-11.5129	chr1.1	8101206	8101877	-11.5129	chr1.1	8894846	8897689	-11.5129	chr1.1	77106943	77107263	6.02744	chr3.1	29559187	30492462	chr3.3	32107024	33259883
chr1.1	29300001	29400000	0.0813	chr1.1	29300001	29400000	0.1119	chr1.1	29300001	29400000	0.03767	chr1.1	29300001	29400000	0.00366	chr1.1	29300001	29400000	0.08381	chr1.1	29300001	29400000	4.72012	chr1.2	8575744	8576216	-0.15968	chr1.1	8114396	8115001	-0.15968	chr1.1	8898575	8906712	-11.5129	chr1.1	77148420	77149821	5.52878	chr3.1	31011285	31824642	chr3.3	35051025	36260722
chr1.1	29400001	29500000	0.07887	chr1.1	29400001	29500000	0.53372	chr1.1	29400001	29500000	0.01603	chr1.1	29400001	29500000	0	chr1.1	29400001	29500000	0.08963	chr1.1	29400001	29500000	0.939575	chr1.2	8579043	8582055	-0.376754	chr1.1	8115986	8120873	-0.376754	chr1.1	8910546	8913227	-1.2851	chr1.1	77153065	77154992	5.07597	chr3.1	31941389	37501975	chr3.3	37085708	41632518
chr1.1	29500001	29600000	0.1128	chr1.1	29500001	29600000	0.11866	chr1.1	29500001	29600000	0.04525	chr1.1	29500001	29600000	0	chr1.1	29500001	29600000	0.0687	chr1.1	29500001	29600000	6.51247	chr1.2	8585153	8592809	0.725686	chr1.1	8124027	8128393	0.725686	chr1.1	8915176	8921671	-11.5129	chr1.1	77155847	77157025	-11.5129	chr3.1	36880816	39433648	chr3.3	41758649	43792118
chr1.1	29600001	29700000	0.07868	chr1.1	29600001	29700000	0.50009	chr1.1	29600001	29700000	0.01426	chr1.1	29600001	29700000	0	chr1.1	29600001	29700000	0.01924	chr1.1	29600001	29700000	0.0948176	chr1.2	8601960	8602311	-11.5129	chr1.1	8141732	8142087	-11.5129	chr1.1	8934860	8936460	-0.197676	chr1.1	77168612	77171609	-1.43927	chr3.1	40039040	40616777	chr3.3	43783293	44251238
chr1.1	29700001	29800000	0.08929	chr1.1	29700001	29800000	0.31004	chr1.1	29700001	29800000	0.09448	chr1.1	29700001	29800000	0	chr1.1	29700001	29800000	0.04101	chr1.1	29700001	29800000	0.0880161	chr1.2	8723530	8726096	-11.5129	chr1.1	8272501	8272983	-11.5129	chr1.1	8954712	8962536	-1.83877	chr1.1	77175529	77176462	-0.574431	chr3.1	40806833	43662835	chr3.3	44276442	47188152
chr1.1	29800001	29900000	0.05043	chr1.1	29800001	29900000	0.37113	chr1.1	29800001	29900000	0.0329	chr1.1	29800001	29900000	0	chr1.1	29800001	29900000	0.07566	chr1.1	29800001	29900000	0	chr1.2	8781333	8788651	1.49999e-05	chr1.1	8300310	8305451	1.49999e-05	chr1.1	9037788	9040418	-11.5129	chr1.1	77181219	77184200	-11.5129	chr3.1	43748888	64691982	chr3.3	47625652	66806810
chr1.1	29900001	30000000	0.02415	chr1.1	29900001	30000000	0.33669	chr1.1	29900001	30000000	0.03259	chr1.1	29900001	30000000	0	chr1.1	29900001	30000000	0.08183	chr1.1	29900001	30000000	0	chr1.2	8820787	8823017	4.09095	chr1.1	8307035	8309265	4.09095	chr1.1	9074915	9085933	-2.35129	chr1.1	77185486	77190909	-1.34056	chr3.1	45760057	46105849	chr3.3	49062379	49235779
chr1.1	30000001	30100000	0.00951	chr1.1	30000001	30100000	0.46295	chr1.1	30000001	30100000	0.00497	chr1.1	30000001	30100000	0	chr1.1	30000001	30100000	0.02672	chr1.1	30000001	30100000	0	chr1.2	8827503	8830712	-11.5129	chr1.1	8313750	8316959	-11.5129	chr1.1	9090688	9092143	-11.5129	chr1.1	77193297	77195222	5.74278	chr3.1	64720476	67696386	chr3.3	68162217	71085190
chr1.1	30100001	30200000	0.05991	chr1.1	30100001	30200000	0.0525	chr1.1	30100001	30200000	0.04348	chr1.1	30100001	30200000	0	chr1.1	30100001	30200000	0.29717	chr1.1	30100001	30200000	11.9271	chr1.2	8852583	8875133	-1.58004	chr1.1	8339217	8357618	-1.58004	chr1.1	9102631	9103452	-11.5129	chr1.1	77197510	77199001	-0.279952	chr3.1	68371808	74926807	chr3.3	71421426	77619818
chr1.1	30200001	30300000	0.09609	chr1.1	30200001	30300000	0.07003	chr1.1	30200001	30300000	0.01693	chr1.1	30200001	30300000	0	chr1.1	30200001	30300000	0.3	chr1.1	30200001	30300000	1.35615	chr1.2	8881258	8885476	-11.5129	chr1.1	8359900	8364130	-11.5129	chr1.1	9139447	9140716	1.49999e-05	chr1.1	77201739	77202902	4.74462	chr3.1	72667322	72841429	chr3.3	75825352	75969377
chr1.1	30300001	30400000	0.03033	chr1.1	30300001	30400000	0.22581	chr1.1	30300001	30400000	0.01186	chr1.1	30300001	30400000	0	chr1.1	30300001	30400000	0.3	chr1.1	30300001	30400000	0.0370167	chr1.2	8897901	8901158	-11.5129	chr1.1	8371059	8374230	-11.5129	chr1.1	9150855	9153666	-11.5129	chr1.1	77230220	77234139	5.71839	chr3.1	74938382	79618697	chr3.3	77968356	82006357
chr1.1	30400001	30500000	0.03225	chr1.1	30400001	30500000	0.08422	chr1.1	30400001	30500000	0.06239	chr1.1	30400001	30500000	0.00059	chr1.1	30400001	30500000	0.13377	chr1.1	30400001	30500000	2.86559	chr1.2	8943329	8943784	-11.5129	chr1.1	8398572	8399027	-11.5129	chr1.1	9179473	9181617	-1.30647	chr1.1	77260666	77262390	5.58378	chr3.1	77002305	77286951	chr3.3	80033425	80212103
chr1.1	30500001	30600000	0.03421	chr1.1	30500001	30600000	0.20466	chr1.1	30500001	30600000	0.02974	chr1.1	30500001	30600000	0.00059	chr1.1	30500001	30600000	0.11233	chr1.1	30500001	30600000	0.0857503	chr1.2	8971718	8972218	-11.5129	chr1.1	8426192	8426692	-11.5129	chr1.1	9206190	9208422	1.17331	chr1.1	77268944	77274250	-1.23695	chr3.1	77184107	77301501	chr3.3	80049135	80288218
chr1.1	30600001	30700000	0.01655	chr1.1	30600001	30700000	0.35031	chr1.1	30600001	30700000	0.02414	chr1.1	30600001	30700000	0	chr1.1	30600001	30700000	0.10913	chr1.1	30600001	30700000	0	chr1.2	8985184	8985684	-1.0703	chr1.1	8433921	8434421	-1.0703	chr1.1	9215504	9217351	0.51409	chr1.1	77313784	77314113	-0.104068	chr3.1	79667088	83805037	chr3.3	83116472	87117471
chr1.1	30700001	30800000	0.02629	chr1.1	30700001	30800000	0.24995	chr1.1	30700001	30800000	0.04677	chr1.1	30700001	30800000	0.00241	chr1.1	30700001	30800000	0.15526	chr1.1	30700001	30800000	0	chr1.2	9017934	9020497	-1.89983	chr1.1	8524071	8526827	-1.89983	chr1.1	9227296	9229053	-0.399512	chr1.1	77316170	77318512	-1.22108	chr3.1	79700859	79968911	chr3.3	82651695	82963385
chr1.1	30800001	30900000	0.03675	chr1.1	30800001	30900000	0.56535	chr1.1	30800001	30900000	0.06127	chr1.1	30800001	30900000	0.00441	chr1.1	30800001	30900000	0.02457	chr1.1	30800001	30900000	1.14565	chr1.2	9031091	9034393	-0.402376	chr1.1	8532988	8541030	-0.402376	chr1.1	9324680	9328438	-1.12153	chr1.1	77332256	77336134	-11.5129	chr3.1	84286048	85447406	chr3.3	87137880	88234119
chr1.1	30900001	31000000	0.06969	chr1.1	30900001	31000000	0.36673	chr1.1	30900001	31000000	0.06732	chr1.1	30900001	31000000	0.00199	chr1.1	30900001	31000000	0.04378	chr1.1	30900001	31000000	3.59309	chr1.2	9048407	9051282	-1.01516	chr1.1	8555777	8558653	-1.01516	chr1.1	9356069	9357684	-11.5129	chr1.1	77338321	77342915	-11.5129	chr3.1	86455899	89224223	chr3.3	88365746	92189844
chr1.1	31000001	31100000	0.02112	chr1.1	31000001	31100000	0.4454	chr1.1	31000001	31100000	0.01129	chr1.1	31000001	31100000	0	chr1.1	31000001	31100000	0.10687	chr1.1	31000001	31100000	0	chr1.2	9065915	9070242	4.53782	chr1.1	8572220	8576547	4.53782	chr1.1	9360297	9373580	0.342933	chr1.1	77346840	77348665	-11.5129	chr3.1	86888109	87536651	chr3.3	89032231	90316009
chr1.1	31100001	31200000	0.07878	chr1.1	31100001	31200000	0.39325	chr1.1	31100001	31200000	0.01519	chr1.1	31100001	31200000	0	chr1.1	31100001	31200000	0.06713	chr1.1	31100001	31200000	0.365042	chr1.2	9133394	9136447	0.0579049	chr1.1	8626059	8627226	0.0579049	chr1.1	9451351	9454334	-1.44727	chr1.1	77353015	77360204	5.10779	chr3.1	89463884	93130954	chr3.3	92264540	96083558
chr1.1	31200001	31300000	0.05787	chr1.1	31200001	31300000	0.46895	chr1.1	31200001	31300000	0.02078	chr1.1	31200001	31300000	0.00119	chr1.1	31200001	31300000	0.05878	chr1.1	31200001	31300000	0.0221962	chr1.2	9168304	9169489	-11.5129	chr1.1	8637972	8639157	-11.5129	chr1.1	9485024	9487703	-0.432034	chr1.1	77361618	77363185	-11.5129	chr3.1	374261	2372840	chr3.4	829434	2393335
chr1.1	31300001	31400000	0.15661	chr1.1	31300001	31400000	0.12767	chr1.1	31300001	31400000	0.02693	chr1.1	31300001	31400000	0	chr1.1	31300001	31400000	0.04581	chr1.1	31300001	31400000	3.5063	chr1.2	9192126	9194840	-11.5129	chr1.1	8670252	8672965	-11.5129	chr1.1	9494230	9496622	5.01333	chr1.1	77374756	77376270	5.13026	chr3.1	2580654	9760475	chr3.4	2854389	10131953
chr1.1	31400001	31500000	0.09107	chr1.1	31400001	31500000	0.24444	chr1.1	31400001	31500000	0.10719	chr1.1	31400001	31500000	0	chr1.1	31400001	31500000	0.07969	chr1.1	31400001	31500000	0.009455	chr1.2	9197339	9197999	6.28249	chr1.1	8675489	8675977	6.28249	chr1.1	9529632	9542232	-1.95161	chr1.1	77378231	77382055	-11.5129	chr3.1	9877554	12344839	chr3.4	10990119	12856324
chr1.1	31500001	31600000	0.03861	chr1.1	31500001	31600000	0.53405	chr1.1	31500001	31600000	0.03717	chr1.1	31500001	31600000	0	chr1.1	31500001	31600000	0.02891	chr1.1	31500001	31600000	0.0231005	chr1.2	9199403	9200341	-1.27576	chr1.1	8677674	8678612	-1.27576	chr1.1	9563915	9565477	-2.96113	chr1.1	77394652	77397222	-1.17077	chr3.1	12399469	17162244	chr3.4	13809802	18477054
chr1.1	31600001	31700000	0.05351	chr1.1	31600001	31700000	0.3587	chr1.1	31600001	31700000	0.09543	chr1.1	31600001	31700000	0.00058	chr1.1	31600001	31700000	0.04878	chr1.1	31600001	31700000	0.0685177	chr1.2	9203725	9210588	-11.5129	chr1.1	8681588	8686876	-11.5129	chr1.1	9585801	9586911	5.47904	chr1.1	77402742	77410197	-11.5129	chr3.1	17092160	21494221	chr3.4	18557282	22959240
chr1.1	31700001	31800000	0.05621	chr1.1	31700001	31800000	0.15317	chr1.1	31700001	31800000	0.01799	chr1.1	31700001	31800000	0.00251	chr1.1	31700001	31800000	0.06959	chr1.1	31700001	31800000	0.813999	chr1.2	9218199	9221026	-11.5129	chr1.1	8706366	8709193	-11.5129	chr1.1	9608910	9610441	-11.5129	chr1.1	77411495	77411947	-11.5129	chr3.1	21227888	22762028	chr3.4	22845078	24012658
chr1.1	31800001	31900000	0.07413	chr1.1	31800001	31900000	0.32129	chr1.1	31800001	31900000	0.0533	chr1.1	31800001	31900000	0.00404	chr1.1	31800001	31900000	0.09745	chr1.1	31800001	31900000	1.66771	chr1.2	9254028	9259901	4.60276	chr1.1	8744096	8749963	4.60276	chr1.1	9647872	9651485	-1.36778	chr1.1	77432440	77433048	0.879485	chr3.1	22854557	26008532	chr3.4	24374187	26878329
chr1.1	31900001	32000000	0.0531	chr1.1	31900001	32000000	0.24177	chr1.1	31900001	32000000	0.01136	chr1.1	31900001	32000000	0	chr1.1	31900001	32000000	0.05935	chr1.1	31900001	32000000	30.2511	chr1.2	9280032	9284690	-11.5129	chr1.1	8770863	8776642	-11.5129	chr1.1	9653148	9656450	-1.49324	chr1.1	77486311	77487702	-11.5129	chr3.1	26210510	27092039	chr3.4	29463225	29903930
chr1.1	32000001	32100000	0.04806	chr1.1	32000001	32100000	0.35815	chr1.1	32000001	32100000	0.05606	chr1.1	32000001	32100000	0	chr1.1	32000001	32100000	0.07997	chr1.1	32000001	32100000	1.27083	chr1.2	9333588	9337478	-11.5129	chr1.1	8833888	8837778	-11.5129	chr1.1	9693719	9693961	-11.5129	chr1.1	77496094	77496900	-11.5129	chr3.1	28101495	28873352	chr3.4	30115895	32382191
chr1.1	32100001	32200000	0.01128	chr1.1	32100001	32200000	0.17624	chr1.1	32100001	32200000	0.05343	chr1.1	32100001	32200000	0	chr1.1	32100001	32200000	0.07762	chr1.1	32100001	32200000	5.28042	chr1.2	9371618	9371914	-11.5129	chr1.1	8850426	8850989	-11.5129	chr1.1	9697431	9698535	-2.41084	chr1.1	77513983	77515239	-11.5129	chr3.1	29593963	30545382	chr3.4	35908980	36537618
chr1.1	32200001	32300000	0	chr1.1	32200001	32300000	0.30937	chr1.1	32200001	32300000	0.0032	chr1.1	32200001	32300000	0	chr1.1	32200001	32300000	0.06948	chr1.1	32200001	32300000	0	chr1.2	9372757	9374467	-0.647007	chr1.1	8851930	8853544	-0.647007	chr1.1	9699419	9708339	-2.34444	chr1.1	77535800	77536822	-11.5129	chr3.1	30559950	35958463	chr3.4	38128870	45066761
chr1.1	32300001	32400000	0.0238	chr1.1	32300001	32400000	0.17681	chr1.1	32300001	32400000	0.00532	chr1.1	32300001	32400000	0	chr1.1	32300001	32400000	0.10267	chr1.1	32300001	32400000	0.004089	chr1.2	9404891	9415777	-1.19347	chr1.1	8898575	8906712	-1.19347	chr1.1	9809335	9812670	0.0255142	chr1.1	77543917	77549402	-11.5129	chr3.1	35609362	61686192	chr3.4	45532296	73759335
chr1.1	32400001	32500000	0.01827	chr1.1	32400001	32500000	0.63396	chr1.1	32400001	32500000	0.00581	chr1.1	32400001	32500000	0	chr1.1	32400001	32500000	0.02677	chr1.1	32400001	32500000	0.00894167	chr1.2	9418243	9420924	-0.185151	chr1.1	8910546	8913227	-0.185151	chr1.1	9877357	9878220	-2.21086	chr1.1	77551702	77551905	-11.5129	chr3.1	37258280	37592376	chr3.4	47540347	48098395
chr1.1	32500001	32600000	0.01269	chr1.1	32500001	32600000	0.29252	chr1.1	32500001	32600000	0.00866	chr1.1	32500001	32600000	0.0013	chr1.1	32500001	32600000	0.04635	chr1.1	32500001	32600000	0.125197	chr1.2	9422878	9429379	-11.5129	chr1.1	8915176	8921671	-11.5129	chr1.1	9890148	9890441	-1.04039	chr1.1	77567643	77568329	-11.5129	chr3.1	62267285	62627072	chr3.4	73817402	73957905
chr1.1	32600001	32700000	0.0072	chr1.1	32600001	32700000	0.60774	chr1.1	32600001	32700000	0.01608	chr1.1	32600001	32700000	0.00199	chr1.1	32600001	32700000	0.03008	chr1.1	32600001	32700000	0	chr1.2	9433489	9436387	-1.4082	chr1.1	8925781	8928274	-1.4082	chr1.1	9902731	9903594	-11.5129	chr1.1	77568835	77569521	-11.5129	chr3.1	63259556	64691982	chr3.4	73974900	75397272
chr1.1	32700001	32800000	0.01503	chr1.1	32700001	32800000	0.42092	chr1.1	32700001	32800000	0.03342	chr1.1	32700001	32800000	0	chr1.1	32700001	32800000	0.02701	chr1.1	32700001	32800000	0	chr1.2	9503449	9506062	-11.5129	chr1.1	9037788	9040418	-11.5129	chr1.1	9916099	9916962	-1.1189	chr1.1	77571486	77571647	-11.5129	chr3.1	65020233	68313265	chr3.4	76362873	79361283
chr1.1	32800001	32900000	0.03045	chr1.1	32800001	32900000	0.40946	chr1.1	32800001	32900000	0.02475	chr1.1	32800001	32900000	0	chr1.1	32800001	32900000	0.06501	chr1.1	32800001	32900000	0	chr1.2	9588267	9591078	-11.5129	chr1.1	9150855	9153666	-11.5129	chr1.1	9943946	9944275	-11.5129	chr1.1	77573292	77573978	-11.5129	chr3.1	68388744	70641431	chr3.4	79941583	81413291
chr1.1	32900001	33000000	0.07971	chr1.1	32900001	33000000	0.33974	chr1.1	32900001	33000000	0.02489	chr1.1	32900001	33000000	0.0012	chr1.1	32900001	33000000	0.06969	chr1.1	32900001	33000000	1.10963	chr1.2	9642736	9643953	-11.5129	chr1.1	9285484	9286701	-11.5129	chr1.1	9973531	9982963	-11.5129	chr1.1	77575563	77579398	-11.5129	chr3.1	71257308	74918049	chr3.4	81487821	84898356
chr1.1	33000001	33100000	0.0178	chr1.1	33000001	33100000	0.73093	chr1.1	33000001	33100000	0.02839	chr1.1	33000001	33100000	0	chr1.1	33000001	33100000	0.02896	chr1.1	33000001	33100000	4.3769	chr1.2	9651202	9654918	-11.5129	chr1.1	9324680	9328438	-11.5129	chr1.1	10013998	10015357	-11.5129	chr1.1	77588023	77605483	-11.5129	chr3.1	74945051	78816564	chr3.4	85356202	88749220
chr1.1	33100001	33200000	0.06209	chr1.1	33100001	33200000	0.28711	chr1.1	33100001	33200000	0.07449	chr1.1	33100001	33200000	0.00182	chr1.1	33100001	33200000	0.07258	chr1.1	33100001	33200000	0.226886	chr1.2	9672160	9673775	-11.5129	chr1.1	9356069	9357684	-11.5129	chr1.1	10054858	10060990	-5.12121	chr1.1	77621540	77622061	-11.5129	chr3.1	77193393	77301501	chr3.4	87551499	87664469
chr1.1	33200001	33300000	0	chr1.1	33200001	33300000	0.47268	chr1.1	33200001	33300000	0.08474	chr1.1	33200001	33300000	0	chr1.1	33200001	33300000	0.06223	chr1.1	33200001	33300000	0	chr1.2	9676302	9690119	-0.986795	chr1.1	9360297	9373580	-0.986795	chr1.1	10061401	10062887	-1.53056	chr1.1	77638305	77639607	-1.9561	chr3.1	79970534	85456520	chr3.4	88800777	93799650
chr1.1	33300001	33400000	0.0351	chr1.1	33300001	33400000	0.35977	chr1.1	33300001	33400000	0.03995	chr1.1	33300001	33400000	0	chr1.1	33300001	33400000	0.07337	chr1.1	33300001	33400000	0.0554113	chr1.2	9709904	9714934	-1.33226	chr1.1	9393660	9398303	-1.33226	chr1.1	10180997	10186094	-0.051616	chr1.1	77699791	77703459	-1.10197	chr3.1	83505434	83967173	chr3.4	92321469	92442172
chr1.1	33400001	33500000	0.00366	chr1.1	33400001	33500000	0.7629	chr1.1	33400001	33500000	0.02016	chr1.1	33400001	33500000	0	chr1.1	33400001	33500000	0.00743	chr1.1	33400001	33500000	0	chr1.2	9760000	9761974	4.54048	chr1.1	9444169	9446143	4.54048	chr1.1	10212984	10214067	-1.32958	chr1.1	77706713	77709231	-0.647285	chr3.1	85866616	93091593	chr3.4	93839717	100337420
chr1.1	33500001	33600000	0	chr1.1	33500001	33600000	0.89943	chr1.1	33500001	33600000	0.02652	chr1.1	33500001	33600000	0	chr1.1	33500001	33600000	0.0021	chr1.1	33500001	33600000	0	chr1.2	9779418	9783030	-0.822529	chr1.1	9451351	9454334	-0.822529	chr1.1	10227743	10229800	-11.5129	chr1.1	77733804	77735935	-1.38159	chr3.2	2646	4181626	chr3.3	799790	5348972
chr1.1	33600001	33700000	0	chr1.1	33600001	33700000	0.95829	chr1.1	33600001	33700000	0.00241	chr1.1	33600001	33700000	0	chr1.1	33600001	33700000	0.00315	chr1.1	33600001	33700000	0	chr1.2	9928058	9930604	-1.58718	chr1.1	9555473	9558019	-1.58718	chr1.1	10249933	10252248	-2.7386	chr1.1	77745813	77747997	-1.36739	chr3.2	4777883	25364638	chr3.3	6404243	27121857
chr1.1	33700001	33800000	0.06876	chr1.1	33700001	33800000	0.40011	chr1.1	33700001	33800000	0.05038	chr1.1	33700001	33800000	0	chr1.1	33700001	33800000	0.06002	chr1.1	33700001	33800000	5.44816	chr1.2	9936500	9938062	-11.5129	chr1.1	9563915	9565477	-11.5129	chr1.1	10309673	10321163	-1.20593	chr1.1	77776046	77778746	-0.95636	chr3.2	25215417	25634992	chr3.3	26974702	27546456
chr1.1	33800001	33900000	0.00534	chr1.1	33800001	33900000	0.53272	chr1.1	33800001	33900000	0.01975	chr1.1	33800001	33900000	0	chr1.1	33800001	33900000	0.03256	chr1.1	33800001	33900000	29.9081	chr1.2	9972830	9979275	-11.5129	chr1.1	9595992	9602446	-11.5129	chr1.1	10329724	10333304	-11.5129	chr1.1	77806364	77809259	-1.04661	chr3.2	30140206	44462111	chr3.3	29105628	43205971
chr1.1	33900001	34000000	0.06384	chr1.1	33900001	34000000	0.37511	chr1.1	33900001	34000000	0.14221	chr1.1	33900001	34000000	0	chr1.1	33900001	34000000	0.03294	chr1.1	33900001	34000000	0	chr1.2	9997233	10001956	-1.09647	chr1.1	9614913	9619519	-1.09647	chr1.1	10338750	10339823	5.48384	chr1.1	77811061	77811505	-0.276671	chr3.2	45376238	45691761	chr3.3	43789720	44083373
chr1.1	34000001	34100000	0.06738	chr1.1	34000001	34100000	0.22439	chr1.1	34000001	34100000	0.03048	chr1.1	34000001	34100000	0.00034	chr1.1	34000001	34100000	0.09398	chr1.1	34000001	34100000	2.67637	chr1.2	10005572	10008624	-2.60236	chr1.1	9622928	9625773	-2.60236	chr1.1	10345171	10346704	0.133599	chr1.1	77827772	77832527	-11.5129	chr3.2	45494182	46984354	chr3.3	43906526	45361966
chr1.1	34100001	34200000	0.0552	chr1.1	34100001	34200000	0.14682	chr1.1	34100001	34200000	0.14811	chr1.1	34100001	34200000	0	chr1.1	34100001	34200000	0.09378	chr1.1	34100001	34200000	0.17207	chr1.2	10020761	10022297	-11.5129	chr1.1	9636814	9638351	-11.5129	chr1.1	10365766	10378634	0.0911738	chr1.1	77834423	77836723	-1.94958	chr3.2	48176104	61442321	chr3.3	45461768	59420560
chr1.1	34200001	34300000	0.02271	chr1.1	34200001	34300000	0.55822	chr1.1	34200001	34300000	0.00902	chr1.1	34200001	34300000	0	chr1.1	34200001	34300000	0.0271	chr1.1	34200001	34300000	0.091794	chr1.2	10071888	10074337	-1.53964	chr1.1	9653148	9656450	-1.53964	chr1.1	10383306	10388988	0.620834	chr1.1	77839277	77843054	-2.31064	chr3.2	52160566	53028043	chr3.3	48873942	49304693
chr1.1	34300001	34400000	0.04076	chr1.1	34300001	34400000	0.46514	chr1.1	34300001	34400000	0.0066	chr1.1	34300001	34400000	0.00059	chr1.1	34300001	34400000	0.01453	chr1.1	34300001	34400000	0	chr1.2	10077077	10080758	-1.20688	chr1.1	9659222	9662929	-1.20688	chr1.1	10478826	10481197	-1.14143	chr1.1	77876936	77889987	-11.5129	chr3.2	61941798	68092090	chr3.3	59516246	65117727
chr1.1	34400001	34500000	0.08466	chr1.1	34400001	34500000	0.53274	chr1.1	34400001	34500000	0.01289	chr1.1	34400001	34500000	0	chr1.1	34400001	34500000	0.08602	chr1.1	34400001	34500000	0.526617	chr1.2	10094935	10095177	-11.5129	chr1.1	9693719	9693961	-11.5129	chr1.1	10501761	10515778	0.75442	chr1.1	77892434	77895369	-11.5129	chr3.2	68103687	70343121	chr3.3	65411550	67697611
chr1.1	34500001	34600000	0.12438	chr1.1	34500001	34600000	0.32455	chr1.1	34500001	34600000	0.03637	chr1.1	34500001	34600000	0.00057	chr1.1	34500001	34600000	0.05316	chr1.1	34500001	34600000	2.47972	chr1.2	10137751	10152037	-2.15551	chr1.1	9762460	9776979	-2.15551	chr1.1	10524726	10526785	-0.395406	chr1.1	77929129	77929623	-2.31748	chr3.2	70634879	76649060	chr3.3	68314330	75908790
chr1.1	34600001	34700000	0.07806	chr1.1	34600001	34700000	0.22719	chr1.1	34600001	34700000	0.01915	chr1.1	34600001	34700000	0.0005	chr1.1	34600001	34700000	0.07292	chr1.1	34600001	34700000	5.818	chr1.2	10160706	10165896	-0.709207	chr1.1	9786122	9791057	-0.709207	chr1.1	10527206	10530051	-11.5129	chr1.1	77959242	77962146	-1.91217	chr3.2	76561760	76714211	chr3.3	75825352	75974805
chr1.1	34700001	34800000	0.13737	chr1.1	34700001	34800000	0.3935	chr1.1	34700001	34800000	0.03669	chr1.1	34700001	34800000	0	chr1.1	34700001	34800000	0.04812	chr1.1	34700001	34800000	2.00877	chr1.2	10185178	10189700	-3.11857	chr1.1	9824195	9828484	-3.11857	chr1.1	10546049	10550292	-0.505536	chr1.1	77987251	77992373	-0.352797	chr3.2	77054479	83796935	chr3.3	76394178	82963385
chr1.1	34800001	34900000	0.14348	chr1.1	34800001	34900000	0.30871	chr1.1	34800001	34900000	0.01813	chr1.1	34800001	34900000	0.0065	chr1.1	34800001	34900000	0.02865	chr1.1	34800001	34900000	6.4784	chr1.2	10197452	10201712	-11.5129	chr1.1	9833197	9837950	-11.5129	chr1.1	10600179	10601894	-11.5129	chr1.1	78033383	78037439	-11.5129	chr3.2	80627485	80771445	chr3.3	80049135	80179976
chr1.1	34900001	35000000	0.15574	chr1.1	34900001	35000000	0.07727	chr1.1	34900001	35000000	0.03119	chr1.1	34900001	35000000	0.00156	chr1.1	34900001	35000000	0.07518	chr1.1	34900001	35000000	4.74471	chr1.2	10217882	10222076	-1.50107	chr1.1	9852601	9855980	-1.50107	chr1.1	10635249	10636514	-11.5129	chr1.1	78065479	78067949	-0.888647	chr3.2	83283798	86402317	chr3.3	83053901	85997267
chr1.1	35000001	35100000	0.02414	chr1.1	35000001	35100000	0.44917	chr1.1	35000001	35100000	0.0663	chr1.1	35000001	35100000	0	chr1.1	35000001	35100000	0.09521	chr1.1	35000001	35100000	1.6482	chr1.2	10226002	10226823	-2.19924	chr1.1	9872794	9873615	-2.19924	chr1.1	10650800	10656256	-2.07036	chr1.1	78099891	78105881	-0.440082	chr3.2	86566639	86865883	chr3.3	86240096	86751413
chr1.1	35100001	35200000	0.03129	chr1.1	35100001	35200000	0.33721	chr1.1	35100001	35200000	0.0024	chr1.1	35100001	35200000	0	chr1.1	35100001	35200000	0.10286	chr1.1	35100001	35200000	1.48406	chr1.2	10231705	10232568	-1.80055	chr1.1	9877357	9878220	-1.80055	chr1.1	10657322	10665393	-1.20682	chr1.1	197813	201281	-1.70541	chr3.2	86841918	87097411	chr3.3	86448125	86774405
chr1.1	35200001	35300000	0.11544	chr1.1	35200001	35300000	0.0778	chr1.1	35200001	35300000	0.06208	chr1.1	35200001	35300000	0	chr1.1	35200001	35300000	0.10814	chr1.1	35200001	35300000	0.279698	chr1.2	10259125	10259988	-2.72559	chr1.1	9902731	9903594	-2.72559	chr1.1	10685883	10687903	-11.5129	chr1.1	529421	534484	-11.5129	chr3.2	87167260	87727446	chr3.3	87227054	87863644
chr1.1	35300001	35400000	0.01407	chr1.1	35300001	35400000	0.35096	chr1.1	35300001	35400000	0.01722	chr1.1	35300001	35400000	0	chr1.1	35300001	35400000	0.10717	chr1.1	35300001	35400000	1.57443	chr1.2	10292404	10292733	-11.5129	chr1.1	9943946	9944275	-11.5129	chr1.1	10723860	10736270	-1.1561	chr1.1	562429	567438	-11.5129	chr3.2	87738664	89151482	chr3.3	90404017	92093438
chr1.1	35400001	35500000	0.07865	chr1.1	35400001	35500000	0.26869	chr1.1	35400001	35500000	0.02336	chr1.1	35400001	35500000	0	chr1.1	35400001	35500000	0.04423	chr1.1	35400001	35500000	4.00122	chr1.2	10298952	10303710	-0.108034	chr1.1	9949806	9954608	-0.108034	chr1.1	10738769	10743004	-11.5129	chr1.1	585554	587541	0.413244	chr3.2	89404261	93311391	chr3.3	92264540	96040225
chr1.1	35500001	35600000	0.07453	chr1.1	35500001	35600000	0.29953	chr1.1	35500001	35600000	0.04025	chr1.1	35500001	35600000	0.00184	chr1.1	35500001	35600000	0.06351	chr1.1	35500001	35600000	2.28638	chr1.2	10323658	10333078	-11.5129	chr1.1	9973531	9982963	-11.5129	chr1.1	10750890	10753771	-0.95943	chr1.1	597455	598908	-0.886156	chr3.2	15841	4692579	chr3.4	1028570	6276020
chr1.1	35600001	35700000	0.01176	chr1.1	35600001	35700000	0.59458	chr1.1	35600001	35700000	0.08995	chr1.1	35600001	35700000	0	chr1.1	35600001	35700000	0.02806	chr1.1	35600001	35700000	0	chr1.2	10337042	10338555	-11.5129	chr1.1	9986962	9988463	-11.5129	chr1.1	10761513	10764490	-11.5129	chr1.1	614587	615698	-1.76188	chr3.2	3611617	3791250	chr3.4	4485570	4720479
chr1.1	35700001	35800000	0.00864	chr1.1	35700001	35800000	0.80851	chr1.1	35700001	35800000	0.03193	chr1.1	35700001	35800000	0	chr1.1	35700001	35800000	0.00318	chr1.1	35700001	35800000	0	chr1.2	10353094	10354455	-11.5129	chr1.1	10013998	10015357	-11.5129	chr1.1	10783781	10787722	-11.5129	chr1.1	632343	635337	-11.5129	chr3.2	4789948	7908534	chr3.4	7087743	11316027
chr1.1	35800001	35900000	0.09207	chr1.1	35800001	35900000	0.28115	chr1.1	35800001	35900000	0.05092	chr1.1	35800001	35900000	0.00339	chr1.1	35800001	35900000	0.05534	chr1.1	35800001	35900000	2.40163	chr1.2	10358111	10360690	-0.43419	chr1.1	10020553	10021722	-0.43419	chr1.1	10804281	10804841	-11.5129	chr1.1	662307	662558	-11.5129	chr3.2	8745953	9724680	chr3.4	11962339	12681987
chr1.1	35900001	36000000	0.04733	chr1.1	35900001	36000000	0.68219	chr1.1	35900001	36000000	0.0134	chr1.1	35900001	36000000	0	chr1.1	35900001	36000000	0.00535	chr1.1	35900001	36000000	1.14385	chr1.2	10364450	10367266	-1.05259	chr1.1	10046473	10049336	-1.05259	chr1.1	10805196	10808674	-11.5129	chr1.1	691314	694957	-1.9692	chr3.2	10542088	12371837	chr3.4	12890152	14599969
chr1.1	36000001	36100000	0.08421	chr1.1	36000001	36100000	0.46914	chr1.1	36000001	36100000	0.03995	chr1.1	36000001	36100000	0.00062	chr1.1	36000001	36100000	0.02096	chr1.1	36000001	36100000	0.727284	chr1.2	10385226	10386356	-0.952465	chr1.1	10068880	10070010	-0.952465	chr1.1	10819650	10820183	6.18586	chr1.1	708976	713388	-2.13511	chr3.2	10701310	11886013	chr3.4	13006713	14529168
chr1.1	36100001	36200000	0.04452	chr1.1	36100001	36200000	0.58083	chr1.1	36100001	36200000	0.01494	chr1.1	36100001	36200000	0.00183	chr1.1	36100001	36200000	0.0359	chr1.1	36100001	36200000	2.35163	chr1.2	10417720	10424573	-11.5129	chr1.1	10105320	10112222	-11.5129	chr1.1	10822037	10824027	5.40962	chr1.1	727954	736436	-0.507337	chr3.2	13414441	16276262	chr3.4	16066953	18390834
chr1.1	36200001	36300000	0.04173	chr1.1	36200001	36300000	0.713	chr1.1	36200001	36300000	0.05169	chr1.1	36200001	36300000	0	chr1.1	36200001	36300000	0.01707	chr1.1	36200001	36300000	0	chr1.2	10432909	10434171	-11.5129	chr1.1	10127188	10128450	-11.5129	chr1.1	10955397	10957150	-0.510379	chr1.1	741355	743560	-0.435954	chr3.2	16385338	25778582	chr3.4	18853630	29919365
chr1.1	36300001	36400000	0	chr1.1	36300001	36400000	0.86929	chr1.1	36300001	36400000	0.03931	chr1.1	36300001	36400000	0	chr1.1	36300001	36400000	0.00033	chr1.1	36300001	36400000	0	chr1.2	10451296	10452558	-1.20147	chr1.1	10161595	10162857	-1.20147	chr1.1	10995993	10996793	-1.32164	chr1.1	744863	748086	0.691844	chr3.2	26607775	41669928	chr3.4	30062755	44258692
chr1.1	36400001	36500000	0.04009	chr1.1	36400001	36500000	0.61089	chr1.1	36400001	36500000	0.06688	chr1.1	36400001	36500000	0.00053	chr1.1	36400001	36500000	0.0241	chr1.1	36400001	36500000	0.00764867	chr1.2	10457898	10459956	5.60635	chr1.1	10166174	10168233	5.60635	chr1.1	11060503	11061525	-1.07956	chr1.1	773279	774655	-1.19933	chr3.2	41673670	46870030	chr3.4	46195911	52550289
chr1.1	36500001	36600000	0.04964	chr1.1	36500001	36600000	0.59773	chr1.1	36500001	36600000	0.0419	chr1.1	36500001	36600000	0.00057	chr1.1	36500001	36600000	0.03877	chr1.1	36500001	36600000	2.286	chr1.2	10469840	10471279	-0.912547	chr1.1	10177982	10179424	-0.912547	chr1.1	11116448	11121242	-11.5129	chr1.1	837236	846477	-2.13306	chr3.2	48336696	71486713	chr3.4	52698336	77530164
chr1.1	36600001	36700000	0.03318	chr1.1	36600001	36700000	0.59142	chr1.1	36600001	36700000	0.0253	chr1.1	36600001	36700000	0	chr1.1	36600001	36700000	0.00892	chr1.1	36600001	36700000	0	chr1.2	10504319	10506394	-3.9551	chr1.1	10227743	10229800	-3.9551	chr1.1	11129168	11136091	-1.21076	chr1.1	938757	943269	-1.25447	chr3.2	53427414	53658488	chr3.4	57915956	58185378
chr1.1	36700001	36800000	0.00762	chr1.1	36700001	36800000	0.39785	chr1.1	36700001	36800000	0.0128	chr1.1	36700001	36800000	0	chr1.1	36700001	36800000	0.02692	chr1.1	36700001	36800000	0	chr1.2	10652922	10655469	-3.56472	chr1.1	10323013	10325621	-3.56472	chr1.1	11141159	11145036	-11.5129	chr1.1	965525	966802	-11.5129	chr3.2	71633974	72821583	chr3.4	77912240	79239954
chr1.1	36800001	36900000	0.04035	chr1.1	36800001	36900000	0.65222	chr1.1	36800001	36900000	0.0106	chr1.1	36800001	36900000	0.00058	chr1.1	36800001	36900000	0.0243	chr1.1	36800001	36900000	0.573057	chr1.2	10707212	10709172	1.37764	chr1.1	10501761	10515778	1.37764	chr1.1	11163837	11169160	0.384652	chr1.1	997758	999029	-11.5129	chr3.2	73252282	73822643	chr3.4	79757357	80225773
chr1.1	36900001	37000000	0	chr1.1	36900001	37000000	0.56617	chr1.1	36900001	37000000	0.08187	chr1.1	36900001	37000000	0	chr1.1	36900001	37000000	0.01986	chr1.1	36900001	37000000	0	chr1.2	10717889	10719202	-0.18623	chr1.1	10524726	10526785	-0.18623	chr1.1	11201937	11211571	-11.5129	chr1.1	1033038	1038023	0.400379	chr3.2	73991552	74860316	chr3.4	80640904	81375662
chr1.1	37000001	37100000	0.01428	chr1.1	37000001	37100000	0.6836	chr1.1	37000001	37100000	0.00512	chr1.1	37000001	37100000	0.00091	chr1.1	37000001	37100000	0.0496	chr1.1	37000001	37100000	0	chr1.2	10883832	10884287	-0.927268	chr1.1	10546049	10550292	-0.927268	chr1.1	11262200	11264686	-2.12671	chr1.1	1041330	1047377	-0.894146	chr3.2	75231340	76889249	chr3.4	81474687	83297264
chr1.1	37100001	37200000	0.07695	chr1.1	37100001	37200000	0.70014	chr1.1	37100001	37200000	0.00423	chr1.1	37100001	37200000	0	chr1.1	37100001	37200000	0.03452	chr1.1	37100001	37200000	2.82025	chr1.2	10885389	10887914	-0.124656	chr1.1	10551393	10553867	-0.124656	chr1.1	11271592	11275389	-2.42986	chr1.1	1126722	1127351	6.74437	chr3.2	77087768	82242380	chr3.4	83814134	88736788
chr1.1	37200001	37300000	0.06447	chr1.1	37200001	37300000	0.38559	chr1.1	37200001	37300000	0.00378	chr1.1	37200001	37300000	0.0005	chr1.1	37200001	37300000	0.10492	chr1.1	37200001	37300000	2.5327	chr1.2	10941220	10942924	-1.21247	chr1.1	10600179	10601894	-1.21247	chr1.1	11292496	11296224	-11.5129	chr1.1	1186209	1187356	4.8411	chr3.2	84091251	86920288	chr3.4	88960276	92169010
chr1.1	37300001	37400000	0.06942	chr1.1	37300001	37400000	0.2477	chr1.1	37300001	37400000	0.05532	chr1.1	37300001	37400000	0.00058	chr1.1	37300001	37400000	0.07852	chr1.1	37300001	37400000	2.79383	chr1.2	10979417	10980682	-11.5129	chr1.1	10635249	10636514	-11.5129	chr1.1	11482625	11491182	-11.5129	chr1.1	1193642	1194505	-11.5129	chr3.2	86816049	87097411	chr3.4	92012406	92215569
chr1.1	37400001	37500000	0.09162	chr1.1	37400001	37500000	0.44234	chr1.1	37400001	37500000	0.07261	chr1.1	37400001	37500000	0.00042	chr1.1	37400001	37500000	0.01552	chr1.1	37400001	37500000	0	chr1.2	10993651	10999078	-0.116451	chr1.1	10650800	10656256	-0.116451	chr1.1	11889893	11891948	5.37989	chr1.1	1196518	1199787	-0.292785	chr3.2	87121987	87732522	chr3.4	92661350	93332893
chr1.1	37500001	37600000	0.05358	chr1.1	37500001	37600000	0.32744	chr1.1	37500001	37600000	0.03535	chr1.1	37500001	37600000	0	chr1.1	37500001	37600000	0.03117	chr1.1	37500001	37600000	22.9477	chr1.2	11000147	11009354	-1.79622	chr1.1	10657322	10665393	-1.79622	chr1.1	12043171	12046704	-0.111844	chr1.1	1237241	1238056	-0.203262	chr3.2	87794802	93352811	chr3.4	95012818	100360792
chr1.1	37600001	37700000	0.15302	chr1.1	37600001	37700000	0.0667	chr1.1	37600001	37700000	0.01427	chr1.1	37600001	37700000	0.00116	chr1.1	37600001	37700000	0.05215	chr1.1	37600001	37700000	0	chr1.2	11015880	11019210	-2.41265	chr1.1	10675916	10679831	-2.41265	chr1.1	12073531	12083591	-0.293421	chr1.1	1327268	1327918	-0.297153	chr3.3	41123558	41685026	chr3.3	41708189	42311768
chr1.1	37700001	37800000	0.04281	chr1.1	37700001	37800000	0.64936	chr1.1	37700001	37800000	0.00057	chr1.1	37700001	37800000	0	chr1.1	37700001	37800000	0.02031	chr1.1	37700001	37800000	25.2175	chr1.2	11024768	11029023	-11.5129	chr1.1	10685883	10687903	-11.5129	chr1.1	12098805	12102334	-11.5129	chr1.1	1336880	1337875	-1.26781	chr3.3	82560936	82974959	chr3.3	83071781	83494218
chr1.1	37800001	37900000	0	chr1.1	37800001	37900000	0.90719	chr1.1	37800001	37900000	0	chr1.1	37800001	37900000	0	chr1.1	37800001	37900000	0.01085	chr1.1	37800001	37900000	0	chr1.2	11075364	11078897	0.907038	chr1.1	10723860	10736270	0.907038	chr1.1	12113315	12115088	-0.147455	chr1.1	1344275	1345354	-11.5129	chr3.3	537644	1230925	chr3.4	808503	1538991
chr1.1	37900001	38000000	0.00894	chr1.1	37900001	38000000	0.55206	chr1.1	37900001	38000000	0.05668	chr1.1	37900001	38000000	0.00407	chr1.1	37900001	38000000	0.05726	chr1.1	37900001	38000000	0.117279	chr1.2	11106856	11111070	0.815879	chr1.1	10738769	10743004	0.815879	chr1.1	12121396	12128155	4.8928	chr1.1	1349743	1353902	-11.5129	chr3.3	1798002	5335633	chr3.4	1554669	5329678
chr1.1	38000001	38100000	0.05385	chr1.1	38000001	38100000	0.50601	chr1.1	38000001	38100000	0.02381	chr1.1	38000001	38100000	0.00144	chr1.1	38000001	38100000	0.07151	chr1.1	38000001	38100000	1.93014	chr1.2	11139873	11142725	-2.10683	chr1.1	10750890	10753771	-2.10683	chr1.1	12160540	12163929	0.429641	chr1.1	1560150	1561660	-11.5129	chr3.3	5815653	8442099	chr3.4	6448862	9382106
chr1.1	38100001	38200000	0.05916	chr1.1	38100001	38200000	0.46893	chr1.1	38100001	38200000	0.03924	chr1.1	38100001	38200000	0.00051	chr1.1	38100001	38200000	0.08916	chr1.1	38100001	38200000	0.910366	chr1.2	11153441	11156397	-1.33437	chr1.1	10761513	10764490	-1.33437	chr1.1	12195653	12196750	-0.957616	chr1.1	1664403	1666776	-0.425509	chr3.3	8945017	11878593	chr3.4	9894277	12702854
chr1.1	38200001	38300000	0.05862	chr1.1	38200001	38300000	0.32791	chr1.1	38200001	38300000	0.06047	chr1.1	38200001	38300000	0	chr1.1	38200001	38300000	0.07012	chr1.1	38200001	38300000	5.06324	chr1.2	11207360	11207896	-1.79364	chr1.1	10819650	10820183	-1.79364	chr1.1	12237824	12238990	-1.07248	chr1.1	1690778	1700520	-0.373715	chr3.3	12625129	18042838	chr3.4	12881171	18390834
chr1.1	38300001	38400000	0.05088	chr1.1	38300001	38400000	0.44214	chr1.1	38300001	38400000	0.02558	chr1.1	38300001	38400000	0	chr1.1	38300001	38400000	0.07163	chr1.1	38300001	38400000	0.695956	chr1.2	11241835	11243942	-1.19556	chr1.1	10955397	10957150	-1.19556	chr1.1	12249827	12253569	-11.5129	chr1.1	1710499	1714638	-0.30159	chr3.3	17988851	25981578	chr3.4	18650476	26792680
chr1.1	38400001	38500000	0.01458	chr1.1	38400001	38500000	0.64801	chr1.1	38400001	38500000	0.06561	chr1.1	38400001	38500000	0	chr1.1	38400001	38500000	0.02407	chr1.1	38400001	38500000	0.0469835	chr1.2	11260419	11262249	-0.3699	chr1.1	10964330	10966162	-0.3699	chr1.1	12258042	12261503	-0.127578	chr1.1	1819972	1823361	-11.5129	chr3.3	26268672	27103101	chr3.4	27873718	29203985
chr1.1	38500001	38600000	0.00843	chr1.1	38500001	38600000	0.87322	chr1.1	38500001	38600000	0.00195	chr1.1	38500001	38600000	0	chr1.1	38500001	38600000	0	chr1.1	38500001	38600000	0	chr1.2	11278714	11281845	-2.18979	chr1.1	11008033	11011186	-2.18979	chr1.1	12264796	12271654	-0.725414	chr1.1	1879419	1884239	-11.5129	chr3.3	28781146	33732627	chr3.4	31818780	37342035
chr1.1	38600001	38700000	0.02559	chr1.1	38600001	38700000	0.45132	chr1.1	38600001	38700000	0.00501	chr1.1	38600001	38700000	0.00058	chr1.1	38600001	38700000	0.08318	chr1.1	38600001	38700000	9.04829	chr1.2	11335635	11336996	-1.41579	chr1.1	11053715	11055056	-1.41579	chr1.1	12275098	12279654	-2.59575	chr1.1	1885783	1888495	-1.96185	chr3.3	35059463	40227981	chr3.4	38517297	45097683
chr1.1	38700001	38800000	0.04793	chr1.1	38700001	38800000	0.28397	chr1.1	38700001	38800000	0.05822	chr1.1	38700001	38800000	0.00314	chr1.1	38700001	38800000	0.16004	chr1.1	38700001	38800000	2.14062	chr1.2	11380502	11385337	-2.0771	chr1.1	11116448	11121242	-2.0771	chr1.1	12297221	12304036	-11.5129	chr1.1	1897492	1897866	0.958594	chr3.3	39707931	41099240	chr3.4	45641331	46879929
chr1.1	38800001	38900000	0.05878	chr1.1	38800001	38900000	0.29555	chr1.1	38800001	38900000	0.07654	chr1.1	38800001	38900000	0.0029	chr1.1	38800001	38900000	0.07441	chr1.1	38800001	38900000	0.183925	chr1.2	11406784	11410805	-3.58922	chr1.1	11141159	11145036	-3.58922	chr1.1	12311587	12314131	0.335565	chr1.1	1922062	1923837	0.711777	chr3.3	41758649	42176598	chr3.4	46933811	47549267
chr1.1	38900001	39000000	0.02796	chr1.1	38900001	39000000	0.5621	chr1.1	38900001	39000000	0.01252	chr1.1	38900001	39000000	0	chr1.1	38900001	39000000	0.02985	chr1.1	38900001	39000000	0	chr1.2	11413565	11413928	-0.376387	chr1.1	11148338	11148710	-0.376387	chr1.1	12359345	12361035	-0.962165	chr1.1	1952718	1954348	-11.5129	chr3.3	42516401	44130600	chr3.4	48334880	49860186
chr1.1	39000001	39100000	0.02106	chr1.1	39000001	39100000	0.68362	chr1.1	39000001	39100000	0.00346	chr1.1	39000001	39100000	0.00058	chr1.1	39000001	39100000	0.05228	chr1.1	39000001	39100000	0.856786	chr1.2	11418496	11422039	-1.13749	chr1.1	11153060	11156624	-1.13749	chr1.1	12385872	12387188	-0.853416	chr1.1	1970255	1970656	-11.5129	chr3.3	43721152	55133255	chr3.4	50462630	62392328
chr1.1	39100001	39200000	0.05408	chr1.1	39100001	39200000	0.68288	chr1.1	39100001	39200000	0.00826	chr1.1	39100001	39200000	0	chr1.1	39100001	39200000	0.01391	chr1.1	39100001	39200000	0	chr1.2	11423959	11425508	-2.18816	chr1.1	11157641	11159164	-2.18816	chr1.1	12435907	12438481	4.13475	chr1.1	1983515	1989382	-11.5129	chr3.3	43906526	44163662	chr3.4	49845988	50153913
chr1.1	39200001	39300000	0.04464	chr1.1	39200001	39300000	0.69363	chr1.1	39200001	39300000	0.02573	chr1.1	39200001	39300000	0	chr1.1	39200001	39300000	0.01752	chr1.1	39200001	39300000	0.721543	chr1.2	11454850	11470990	0.681857	chr1.1	11195130	11200473	0.681857	chr1.1	12610292	12614365	-0.845863	chr1.1	2004218	2005085	-11.5129	chr3.3	49044055	49286318	chr3.4	56877632	57290499
chr1.1	39300001	39400000	0.0183	chr1.1	39300001	39400000	0.7483	chr1.1	39300001	39400000	0.02011	chr1.1	39300001	39400000	0	chr1.1	39300001	39400000	0.02738	chr1.1	39300001	39400000	0.119287	chr1.2	11477972	11479805	-1.32449	chr1.1	11218498	11220336	-1.32449	chr1.1	12851853	12854892	-0.561635	chr1.1	2018758	2019807	0.464358	chr3.3	55483574	56168156	chr3.4	63149065	63742784
chr1.1	39400001	39500000	0.05382	chr1.1	39400001	39500000	0.42798	chr1.1	39400001	39500000	0.02678	chr1.1	39400001	39500000	0.00058	chr1.1	39400001	39500000	0.08458	chr1.1	39400001	39500000	0	chr1.2	11510455	11513200	-0.236701	chr1.1	11251800	11254542	-0.236701	chr1.1	12878973	12879518	-1.21069	chr1.1	2041786	2045445	-1.22192	chr3.3	56164598	59351884	chr3.4	64282234	67565627
chr1.1	39500001	39600000	0.0258	chr1.1	39500001	39600000	0.71106	chr1.1	39500001	39600000	0.01966	chr1.1	39500001	39600000	0	chr1.1	39500001	39600000	0.01786	chr1.1	39500001	39600000	0.0895195	chr1.2	11520934	11523406	-11.5129	chr1.1	11262200	11264686	-11.5129	chr1.1	12924807	12926582	-1.78898	chr1.1	2046442	2056182	4.25199	chr3.3	58608668	58678028	chr3.4	66542456	66612242
chr1.1	39600001	39700000	0.06996	chr1.1	39600001	39700000	0.35173	chr1.1	39600001	39700000	0.0558	chr1.1	39600001	39700000	0.00057	chr1.1	39600001	39700000	0.0663	chr1.1	39600001	39700000	0.0918228	chr1.2	11531350	11533742	-2.46978	chr1.1	11267868	11270293	-2.46978	chr1.1	12951386	12957121	-1.37722	chr1.1	2061079	2066025	-1.2892	chr3.3	59443641	65188093	chr3.4	68236828	73957905
chr1.1	39700001	39800000	0.05992	chr1.1	39700001	39800000	0.37616	chr1.1	39700001	39800000	0.08873	chr1.1	39700001	39800000	0	chr1.1	39700001	39800000	0.08974	chr1.1	39700001	39800000	0.855049	chr1.2	11570133	11573753	-11.5129	chr1.1	11292496	11296224	-11.5129	chr1.1	13067407	13069299	-0.271486	chr1.1	2069903	2071441	-1.3173	chr3.3	65426828	67649723	chr3.4	73985433	76303398
chr1.1	39800001	39900000	0	chr1.1	39800001	39900000	0.62808	chr1.1	39800001	39900000	0.01148	chr1.1	39800001	39900000	0	chr1.1	39800001	39900000	0.04409	chr1.1	39800001	39900000	0	chr1.2	11584320	11585412	-11.5129	chr1.1	11513624	11514689	-11.5129	chr1.1	13070631	13080882	-1.45345	chr1.1	2075973	2083109	-1.63992	chr3.3	68308829	73156710	chr3.4	76830098	81413291
chr1.1	39900001	40000000	0.07341	chr1.1	39900001	40000000	0.40339	chr1.1	39900001	40000000	0.00893	chr1.1	39900001	40000000	0.00058	chr1.1	39900001	40000000	0.04252	chr1.1	39900001	40000000	2.03607	chr1.2	11614018	11632875	-1.39379	chr1.1	11598483	11618335	-1.39379	chr1.1	13162277	13163678	-0.762848	chr1.1	2087483	2087836	-11.5129	chr3.3	73690343	74004901	chr3.4	81446702	81625292
chr1.1	40000001	40100000	0.03384	chr1.1	40000001	40100000	0.45252	chr1.1	40000001	40100000	0.09422	chr1.1	40000001	40100000	0	chr1.1	40000001	40100000	0.07211	chr1.1	40000001	40100000	0	chr1.2	11730638	11732411	-2.00105	chr1.1	11705138	11706912	-2.00105	chr1.1	13170897	13172136	-0.261198	chr1.1	2099847	2101550	6.15742	chr3.3	74501042	75387264	chr3.4	81671604	82465954
chr1.1	40100001	40200000	0.03751	chr1.1	40100001	40200000	0.54236	chr1.1	40100001	40200000	0.02665	chr1.1	40100001	40200000	0	chr1.1	40100001	40200000	0.02939	chr1.1	40100001	40200000	0	chr1.2	11831859	11832422	-11.5129	chr1.1	11753274	11753837	-11.5129	chr1.1	13201146	13203275	-1.03915	chr1.1	2104316	2104636	-11.5129	chr3.3	75378999	75445024	chr3.4	82420109	82472594
chr1.1	40200001	40300000	0.00993	chr1.1	40200001	40300000	0.40021	chr1.1	40200001	40300000	0.01857	chr1.1	40200001	40300000	0.00134	chr1.1	40200001	40300000	0.10522	chr1.1	40200001	40300000	0.0172735	chr1.2	12238394	12239575	-0.30818	chr1.1	12237824	12238990	-0.30818	chr1.1	13278614	13279600	-1.9088	chr1.1	2109575	2112157	0.391575	chr3.3	75825352	81444099	chr3.4	83179807	88796233
chr1.1	40300001	40400000	0.02052	chr1.1	40300001	40400000	0.69119	chr1.1	40300001	40400000	0.02327	chr1.1	40300001	40400000	0	chr1.1	40300001	40400000	0.03565	chr1.1	40300001	40400000	0.187057	chr1.2	12282512	12289351	-11.5129	chr1.1	12297221	12304036	-11.5129	chr1.1	13548207	13552688	-1.59316	chr1.1	2267365	2268237	-11.5129	chr3.3	83694662	89155137	chr3.4	88960276	94437792
chr1.1	40400001	40500000	0.02595	chr1.1	40400001	40500000	0.48431	chr1.1	40400001	40500000	0.0126	chr1.1	40400001	40500000	0	chr1.1	40400001	40500000	0.11743	chr1.1	40400001	40500000	3.73985	chr1.2	12367870	12371662	0.0496173	chr1.1	12519051	12522758	0.0496173	chr1.1	13556030	13558408	-2.47411	chr1.1	2271771	2274656	-11.5129	chr3.3	89834404	92157663	chr3.4	94499548	96418183
chr1.1	40500001	40600000	0.09087	chr1.1	40500001	40600000	0.34229	chr1.1	40500001	40600000	0.02119	chr1.1	40500001	40600000	0	chr1.1	40500001	40600000	0.04088	chr1.1	40500001	40600000	1.28939	chr1.2	12394361	12406422	-2.37901	chr1.1	12554956	12565672	-2.37901	chr1.1	13646399	13648248	-1.38308	chr1.1	2367262	2369211	-11.5129	chr3.3	92275601	96075903	chr3.4	97082350	100360792
chr1.1	40600001	40700000	0.02185	chr1.1	40600001	40700000	0.61323	chr1.1	40600001	40700000	0.01564	chr1.1	40600001	40700000	0.00154	chr1.1	40600001	40700000	0.04477	chr1.1	40600001	40700000	12.8168	chr1.2	12479326	12483620	-1.63098	chr1.1	12619014	12620335	-1.63098	chr1.1	13733310	13735121	-0.849776	chr1.1	2429236	2435231	-11.5129	chr3.3	2573295	2668692	chr8.1	43223529	43306240
chr1.1	40700001	40800000	0.09139	chr1.1	40700001	40800000	0.2503	chr1.1	40700001	40800000	0.05762	chr1.1	40700001	40800000	0.00048	chr1.1	40700001	40800000	0.09977	chr1.1	40700001	40800000	1.68854	chr1.2	12502692	12506971	-1.61614	chr1.1	12622815	12626843	-1.61614	chr1.1	13735497	13748890	0.747322	chr1.1	2440307	2441089	-3.40308	chr3.4	60925909	61036129	chr3.4	61045001	61139523
chr1.1	40800001	40900000	0.02826	chr1.1	40800001	40900000	0.27008	chr1.1	40800001	40900000	0.06779	chr1.1	40800001	40900000	0.00139	chr1.1	40800001	40900000	0.08536	chr1.1	40800001	40900000	0.0623802	chr1.2	12528720	12531474	-0.0955173	chr1.1	12672323	12673935	-0.0955173	chr1.1	13765956	13770829	-0.277488	chr1.1	2446406	2447740	0.706771	chr4.1	16681324	16789282	chr4.1	16495835	16680983
chr1.1	40900001	41000000	0.01348	chr1.1	40900001	41000000	0.39305	chr1.1	40900001	41000000	0.04368	chr1.1	40900001	41000000	0	chr1.1	40900001	41000000	0.06206	chr1.1	40900001	41000000	10.3335	chr1.2	12676542	12678150	0.215386	chr1.1	12788384	12789968	0.215386	chr1.1	13820204	13822273	-1.17996	chr1.1	2512806	2520514	-0.486345	chr4.1	271395	2026514	chr4.2	223431	1821616
chr1.1	41000001	41100000	0.03133	chr1.1	41000001	41100000	0.36394	chr1.1	41000001	41100000	0.04151	chr1.1	41000001	41100000	0	chr1.1	41000001	41100000	0.04499	chr1.1	41000001	41100000	0	chr1.2	12842580	12850041	-0.498296	chr1.1	12860743	12868018	-0.498296	chr1.1	13828527	13829545	0.0433457	chr1.1	2542951	2543452	-11.5129	chr4.1	2345910	3055061	chr4.2	1889251	2576991
chr1.1	41100001	41200000	0.02994	chr1.1	41100001	41200000	0.59735	chr1.1	41100001	41200000	0.06581	chr1.1	41100001	41200000	0	chr1.1	41100001	41200000	0.02915	chr1.1	41100001	41200000	0	chr1.2	12854219	12856895	-0.488481	chr1.1	12880112	12884126	-0.488481	chr1.1	13922401	13924515	-0.966223	chr1.1	2556678	2557376	-11.5129	chr4.1	3352686	5752012	chr4.2	3181210	6250989
chr1.1	41200001	41300000	0.02043	chr1.1	41200001	41300000	0.22319	chr1.1	41200001	41300000	0.0729	chr1.1	41200001	41300000	0.001	chr1.1	41200001	41300000	0.02544	chr1.1	41200001	41300000	0.00642067	chr1.2	12887291	12890437	-0.121422	chr1.1	12913180	12915634	-0.121422	chr1.1	13927297	13944561	-0.472753	chr1.1	2567578	2570092	4.86394	chr4.1	5898006	6189017	chr4.2	6621632	6770282
chr1.1	41300001	41400000	0.02465	chr1.1	41300001	41400000	0.44047	chr1.1	41300001	41400000	0.02874	chr1.1	41300001	41400000	0.00107	chr1.1	41300001	41400000	0.08647	chr1.1	41300001	41400000	0	chr1.2	12897504	12899279	-0.688156	chr1.1	12924807	12926582	-0.688156	chr1.1	13946022	13946402	-1.60151	chr1.1	2583406	2584509	-2.58555	chr4.1	6220948	6575640	chr4.2	7074316	7462038
chr1.1	41400001	41500000	0.10675	chr1.1	41400001	41500000	0.21563	chr1.1	41400001	41500000	0.03727	chr1.1	41400001	41500000	0.00463	chr1.1	41400001	41500000	0.11457	chr1.1	41400001	41500000	0.565895	chr1.2	12922405	12925157	-2.04645	chr1.1	12946628	12949340	-2.04645	chr1.1	13974024	13976549	-3.01482	chr1.1	2599645	2605585	-1.23153	chr4.1	8080976	8220037	chr4.2	8756544	8937452
chr1.1	41500001	41600000	0.0528	chr1.1	41500001	41600000	0.36264	chr1.1	41500001	41600000	0.03968	chr1.1	41500001	41600000	0	chr1.1	41500001	41600000	0.0475	chr1.1	41500001	41600000	0.183796	chr1.2	12957357	12961480	-2.26881	chr1.1	13023558	13027690	-2.26881	chr1.1	14030312	14033590	-11.5129	chr1.1	2639979	2643818	-1.32999	chr4.1	10126075	10600434	chr4.2	11074323	11575968
chr1.1	41600001	41700000	0.00207	chr1.1	41600001	41700000	0.42879	chr1.1	41600001	41700000	0.01821	chr1.1	41600001	41700000	0	chr1.1	41600001	41700000	0.095	chr1.1	41600001	41700000	0	chr1.2	12970140	12971431	-11.5129	chr1.1	13053170	13053520	-11.5129	chr1.1	14034280	14035819	-2.16665	chr1.1	2652812	2654033	-0.658539	chr4.1	10789701	10983767	chr4.2	11703088	12081138
chr1.1	41700001	41800000	0.01101	chr1.1	41700001	41800000	0.359	chr1.1	41700001	41800000	0.03418	chr1.1	41700001	41800000	0	chr1.1	41700001	41800000	0.07977	chr1.1	41700001	41800000	0	chr1.2	13038168	13049700	-1.79357	chr1.1	13137081	13148639	-1.79357	chr1.1	14038783	14040356	-1.82613	chr1.1	2697940	2699864	-3.6885	chr4.1	11266778	11884825	chr4.2	12105842	12596241
chr1.1	41800001	41900000	0.0579	chr1.1	41800001	41900000	0.02848	chr1.1	41800001	41900000	0.03593	chr1.1	41800001	41900000	0	chr1.1	41800001	41900000	0.15095	chr1.1	41800001	41900000	4.41067	chr1.2	13129540	13130947	-1.13362	chr1.1	13162277	13163678	-1.13362	chr1.1	14099648	14109345	-1.77387	chr1.1	2701115	2704495	-0.524242	chr4.1	14118018	15316191	chr4.2	12828144	14727015
chr1.1	41900001	42000000	0.06816	chr1.1	41900001	42000000	0.1006	chr1.1	41900001	42000000	0.04853	chr1.1	41900001	42000000	0.00059	chr1.1	41900001	42000000	0.1071	chr1.1	41900001	42000000	1.66183	chr1.2	13209629	13211713	0.685407	chr1.1	13201146	13203275	0.685407	chr1.1	14206320	14208525	-11.5129	chr1.1	2747340	2750688	-0.105504	chr4.1	15407533	16103059	chr4.2	14963239	15615101
chr1.1	42000001	42100000	0.11264	chr1.1	42000001	42100000	0.21845	chr1.1	42000001	42100000	0.03442	chr1.1	42000001	42100000	0	chr1.1	42000001	42100000	0.04882	chr1.1	42000001	42100000	1.68281	chr1.2	13303345	13305259	-1.06419	chr1.1	13348250	13350179	-1.06419	chr1.1	14229869	14232435	-0.821424	chr1.1	2788766	2790313	-2.23181	chr4.1	16166021	16500324	chr4.2	15701108	15836465
chr1.1	42100001	42200000	0.07098	chr1.1	42100001	42200000	0.22249	chr1.1	42100001	42200000	0.08463	chr1.1	42100001	42200000	0.00194	chr1.1	42100001	42200000	0.07603	chr1.1	42100001	42200000	30.5432	chr1.2	13324932	13327692	0.675274	chr1.1	13457853	13458826	0.675274	chr1.1	14268428	14279530	-0.277159	chr1.1	2796988	2798650	-0.251201	chr4.1	19241792	19514765	chr4.2	18575924	18910563
chr1.1	42200001	42300000	0.01626	chr1.1	42200001	42300000	0.54793	chr1.1	42200001	42300000	0.00744	chr1.1	42200001	42300000	0	chr1.1	42200001	42300000	0.0912	chr1.1	42200001	42300000	27.5527	chr1.2	13397595	13398587	-2.37396	chr1.1	13496579	13497571	-2.37396	chr1.1	14280980	14283327	-1.97751	chr1.1	2825660	2827354	-11.5129	chr4.1	19560404	19688002	chr4.2	19272050	19476829
chr1.1	42300001	42400000	0.01458	chr1.1	42300001	42400000	0.5223	chr1.1	42300001	42400000	0.05898	chr1.1	42300001	42400000	0	chr1.1	42300001	42400000	0.04706	chr1.1	42300001	42400000	0.51326	chr1.2	13399889	13403186	-1.49778	chr1.1	13498871	13502174	-1.49778	chr1.1	14289693	14291477	-0.92393	chr1.1	2998260	3000924	-1.99149	chr4.1	19862017	20510053	chr4.2	19724757	20350374
chr1.1	42400001	42500000	0.00407	chr1.1	42400001	42500000	0.6807	chr1.1	42400001	42500000	0.01093	chr1.1	42400001	42500000	0	chr1.1	42400001	42500000	0.03022	chr1.1	42400001	42500000	0	chr1.2	13412355	13416278	-1.3309	chr1.1	13523695	13527167	-1.3309	chr1.1	14385364	14389712	-2.36515	chr1.1	3017574	3020236	-11.5129	chr4.1	20838841	21638544	chr4.2	22064052	22793186
chr1.1	42500001	42600000	0.07284	chr1.1	42500001	42600000	0.30171	chr1.1	42500001	42600000	0.04907	chr1.1	42500001	42600000	0.0023	chr1.1	42500001	42600000	0.07533	chr1.1	42500001	42600000	8.14558	chr1.2	13467080	13470016	-2.04292	chr1.1	13538811	13541805	-2.04292	chr1.1	14397315	14399187	-1.32041	chr1.1	3029980	3034474	-11.5129	chr4.1	21946990	22568667	chr4.2	22972730	23477383
chr1.1	42600001	42700000	0.05664	chr1.1	42600001	42700000	0.39958	chr1.1	42600001	42700000	0.01822	chr1.1	42600001	42700000	0	chr1.1	42600001	42700000	0.05164	chr1.1	42600001	42700000	0.463194	chr1.2	13478846	13482745	-0.363045	chr1.1	13548207	13552688	-0.363045	chr1.1	14411560	14412690	-0.356579	chr1.1	3039610	3042924	-1.22693	chr4.1	22628207	23844978	chr4.2	23814153	24914164
chr1.1	42700001	42800000	0.01689	chr1.1	42700001	42800000	0.66355	chr1.1	42700001	42800000	0.05975	chr1.1	42700001	42800000	0	chr1.1	42700001	42800000	0.01095	chr1.1	42700001	42800000	0	chr1.2	13492406	13495282	-2.48522	chr1.1	13556030	13558408	-2.48522	chr1.1	14427445	14430302	-0.877019	chr1.1	3121905	3125891	-2.01053	chr4.1	23986718	24271396	chr4.2	25817986	26055273
chr1.1	42800001	42900000	0.04017	chr1.1	42800001	42900000	0.4687	chr1.1	42800001	42900000	0.01823	chr1.1	42800001	42900000	0.00058	chr1.1	42800001	42900000	0.03226	chr1.1	42800001	42900000	0.106472	chr1.2	13496327	13498325	-2.18773	chr1.1	13559571	13561572	-2.18773	chr1.1	14485929	14488727	0.58626	chr1.1	3152626	3156611	-3.1769	chr4.1	24420033	24603013	chr4.2	26219984	26569022
chr1.1	42900001	43000000	0.11562	chr1.1	42900001	43000000	0.45927	chr1.1	42900001	43000000	0.10686	chr1.1	42900001	43000000	0	chr1.1	42900001	43000000	0.05271	chr1.1	42900001	43000000	1.72174	chr1.2	13499709	13501501	-2.81676	chr1.1	13563033	13564825	-2.81676	chr1.1	14540699	14543269	5.61212	chr1.1	3190611	3192765	-2.12969	chr4.1	24658866	24858057	chr4.2	26752960	27133722
chr1.1	43000001	43100000	0.10593	chr1.1	43000001	43100000	0.26561	chr1.1	43000001	43100000	0.01539	chr1.1	43000001	43100000	0	chr1.1	43000001	43100000	0.04424	chr1.1	43000001	43100000	1.53307	chr1.2	13501982	13508135	1.07398	chr1.1	13565301	13566146	1.07398	chr1.1	14621432	14622241	0.52776	chr1.1	3270957	3276702	-1.72396	chr4.1	24831278	24943543	chr4.2	27283718	27535367
chr1.1	43100001	43200000	0.11907	chr1.1	43100001	43200000	0.0255	chr1.1	43100001	43200000	0.02851	chr1.1	43100001	43200000	0	chr1.1	43100001	43200000	0.11543	chr1.1	43100001	43200000	4.69829	chr1.2	13520233	13522106	0.146291	chr1.1	13598869	13600742	0.146291	chr1.1	14624271	14625790	-0.145768	chr1.1	3290783	3294307	-11.5129	chr4.1	25190719	25925730	chr4.2	27753602	29042794
chr1.1	43200001	43300000	0.05694	chr1.1	43200001	43300000	0.28648	chr1.1	43200001	43300000	0.02619	chr1.1	43200001	43300000	0.0006	chr1.1	43200001	43300000	0.12728	chr1.1	43200001	43300000	0.0544387	chr1.2	13525340	13526193	-0.264752	chr1.1	13602663	13603667	-0.264752	chr1.1	14643085	14645067	-3.06233	chr1.1	3296261	3299786	-11.5129	chr4.1	25934346	26213404	chr4.2	29191672	29943739
chr1.1	43300001	43400000	0.04245	chr1.1	43300001	43400000	0.46046	chr1.1	43300001	43400000	0.02312	chr1.1	43300001	43400000	0.00116	chr1.1	43300001	43400000	0.09702	chr1.1	43300001	43400000	0	chr1.2	13547361	13548350	-2.00899	chr1.1	13641287	13642279	-2.00899	chr1.1	14966185	14975504	-2.30406	chr1.1	3326462	3329999	-1.03846	chr4.1	26414261	26852674	chr4.2	30348650	31110631
chr1.1	43400001	43500000	0.04767	chr1.1	43400001	43500000	0.48311	chr1.1	43400001	43500000	0.06879	chr1.1	43400001	43500000	0	chr1.1	43400001	43500000	0.0676	chr1.1	43400001	43500000	0.348195	chr1.2	13554602	13556451	0.128294	chr1.1	13646399	13648248	0.128294	chr1.1	15008378	15012142	-11.5129	chr1.1	3338217	3341377	-1.16811	chr4.1	27183972	27345122	chr4.2	31393060	31865853
chr1.1	43500001	43600000	0.02547	chr1.1	43500001	43600000	0.48715	chr1.1	43500001	43600000	0	chr1.1	43500001	43600000	0.00213	chr1.1	43500001	43600000	0.1209	chr1.1	43500001	43600000	0.119147	chr1.2	13556912	13558944	5.53615	chr1.1	13648709	13650708	5.53615	chr1.1	15015797	15019501	-1.23256	chr1.1	3343078	3343859	-11.5129	chr4.1	27450532	27857508	chr4.2	32551838	32994157
chr1.1	43600001	43700000	0.04172	chr1.1	43600001	43700000	0.18916	chr1.1	43600001	43700000	0.04148	chr1.1	43600001	43700000	0.00212	chr1.1	43600001	43700000	0.12874	chr1.1	43600001	43700000	7.28044	chr1.2	13893467	13893823	-0.505615	chr1.1	13907450	13909570	-0.505615	chr1.1	15020896	15024348	-4.53995	chr1.1	3349822	3350178	-3.10781	chr4.1	28148412	28575690	chr4.2	33038008	33605544
chr1.1	43700001	43800000	0.03621	chr1.1	43700001	43800000	0.35863	chr1.1	43700001	43800000	0.08491	chr1.1	43700001	43800000	0	chr1.1	43700001	43800000	0.02875	chr1.1	43700001	43800000	0	chr1.2	14041117	14042818	-0.972707	chr1.1	13922401	13924515	-0.972707	chr1.1	15037636	15038968	-3.49938	chr1.1	3356174	3362961	-1.97536	chr4.1	28982755	31304911	chr4.2	33615672	35913781
chr1.1	43800001	43900000	0.08772	chr1.1	43800001	43900000	0.21174	chr1.1	43800001	43900000	0.02457	chr1.1	43800001	43900000	0.00052	chr1.1	43800001	43900000	0.11495	chr1.1	43800001	43900000	9.09071	chr1.2	14044238	14044609	-0.284357	chr1.1	13946022	13946402	-0.284357	chr1.1	15215806	15217683	-2.10661	chr1.1	3394170	3398783	-11.5129	chr4.1	32399143	56004656	chr4.2	36507911	58298206
chr1.1	43900001	44000000	0.08656	chr1.1	43900001	44000000	0.25797	chr1.1	43900001	44000000	0.05579	chr1.1	43900001	44000000	0	chr1.1	43900001	44000000	0.0845	chr1.1	43900001	44000000	5.58026	chr1.2	14217043	14217825	-2.91897	chr1.1	13974024	13976549	-2.91897	chr1.1	15225825	15232978	-1.42248	chr1.1	3424596	3429321	-11.5129	chr4.1	56191354	58121881	chr4.2	60897322	63386722
chr1.1	44000001	44100000	0.08675	chr1.1	44000001	44100000	0.04202	chr1.1	44000001	44100000	0.05688	chr1.1	44000001	44100000	0.00218	chr1.1	44000001	44100000	0.10619	chr1.1	44000001	44100000	4.73645	chr1.2	14531948	14536573	-1.6807	chr1.1	14006194	14010090	-1.6807	chr1.1	15235323	15245513	-1.28047	chr1.1	3434838	3435125	6.0935	chr4.1	59375799	77146381	chr4.2	65097772	81651885
chr1.1	44100001	44200000	0.03627	chr1.1	44100001	44200000	0.26035	chr1.1	44100001	44200000	0.01462	chr1.1	44100001	44200000	0.00248	chr1.1	44100001	44200000	0.06522	chr1.1	44100001	44200000	5.94986	chr1.2	14556717	14559992	-11.5129	chr1.1	14030312	14033590	-11.5129	chr1.1	15255237	15256560	-1.08013	chr1.1	3460500	3460781	-11.5129	chr4.1	77778072	89398949	chr4.2	81638066	93864870
chr1.1	44200001	44300000	0.03726	chr1.1	44200001	44300000	0.61224	chr1.1	44200001	44300000	0.00305	chr1.1	44200001	44300000	0	chr1.1	44200001	44300000	0.0284	chr1.1	44200001	44300000	4.60102	chr1.2	14577155	14580506	-1.80731	chr1.1	14065019	14068625	-1.80731	chr1.1	15380777	15386527	1.49999e-05	chr1.1	3495311	3495846	-0.530323	chr4.1	1707361	1980814	chr4.3	1388668	1729595
chr1.1	44300001	44400000	0.05451	chr1.1	44300001	44400000	0.17602	chr1.1	44300001	44400000	0.04136	chr1.1	44300001	44400000	0	chr1.1	44300001	44400000	0.10134	chr1.1	44300001	44400000	22.9997	chr1.2	14581169	14586931	-3.32002	chr1.1	14069311	14075037	-3.32002	chr1.1	15388584	15392986	-1.79528	chr1.1	3498683	3498958	-11.5129	chr4.1	2275423	3243139	chr4.3	1801262	2984766
chr1.1	44400001	44500000	0.07671	chr1.1	44400001	44500000	0.16204	chr1.1	44400001	44500000	0.05974	chr1.1	44400001	44500000	0	chr1.1	44400001	44500000	0.10234	chr1.1	44400001	44500000	0.0635658	chr1.2	14605088	14614821	-1.47974	chr1.1	14099648	14109345	-1.47974	chr1.1	15406696	15408852	-11.5129	chr1.1	3511461	3515261	0.00560372	chr4.1	3378954	5613963	chr4.3	3364883	5716811
chr1.1	44500001	44600000	0.02183	chr1.1	44500001	44600000	0.17222	chr1.1	44500001	44600000	0.04791	chr1.1	44500001	44600000	0.0023	chr1.1	44500001	44600000	0.06424	chr1.1	44500001	44600000	6.68117	chr1.2	14694122	14696320	-11.5129	chr1.1	14206320	14208525	-11.5129	chr1.1	15422469	15431509	-2.12237	chr1.1	3523592	3523894	-11.5129	chr4.1	5890944	6193246	chr4.3	6059807	6285001
chr1.1	44600001	44700000	0.04891	chr1.1	44600001	44700000	0.32603	chr1.1	44600001	44700000	0.02773	chr1.1	44600001	44700000	0	chr1.1	44600001	44700000	0.06578	chr1.1	44600001	44700000	0.376786	chr1.2	14762488	14773355	-0.554175	chr1.1	14268428	14279530	-0.554175	chr1.1	15438193	15441370	-1.36788	chr1.1	3531146	3531457	-11.5129	chr4.1	6234726	7767030	chr4.3	6741080	7877100
chr1.1	44700001	44800000	0.08302	chr1.1	44700001	44800000	0.37908	chr1.1	44700001	44800000	0.0521	chr1.1	44700001	44800000	0	chr1.1	44700001	44800000	0.13958	chr1.1	44700001	44800000	0.0162295	chr1.2	14774805	14776959	-11.5129	chr1.1	14280980	14283327	-11.5129	chr1.1	15708813	15714847	-2.54044	chr1.1	3583219	3583422	-11.5129	chr4.1	8240022	8521336	chr4.3	8021857	8349810
chr1.1	44800001	44900000	0.02865	chr1.1	44800001	44900000	0.42771	chr1.1	44800001	44900000	0.06501	chr1.1	44800001	44900000	0.00058	chr1.1	44800001	44900000	0.05388	chr1.1	44800001	44900000	0	chr1.2	14899707	14904052	-11.5129	chr1.1	14385364	14389712	-11.5129	chr1.1	15720756	15720998	-0.164637	chr1.1	3594789	3597300	-0.632624	chr4.1	8686784	9637680	chr4.3	8555214	9771475
chr1.1	44900001	45000000	0.04776	chr1.1	44900001	45000000	0.26086	chr1.1	44900001	45000000	0.08002	chr1.1	44900001	45000000	0.00118	chr1.1	44900001	45000000	0.05893	chr1.1	44900001	45000000	1.46579	chr1.2	14921426	14923298	-11.5129	chr1.1	14397315	14399187	-11.5129	chr1.1	15725153	15728631	-11.5129	chr1.1	3618140	3621130	-0.888189	chr4.1	10234151	10576154	chr4.3	10099073	10463689
chr1.1	45000001	45100000	0.05733	chr1.1	45000001	45100000	0.26472	chr1.1	45000001	45100000	0.04138	chr1.1	45000001	45100000	0.00067	chr1.1	45000001	45100000	0.05612	chr1.1	45000001	45100000	0.726031	chr1.2	14934379	14935574	-0.00581619	chr1.1	14411560	14412690	-0.00581619	chr1.1	15729588	15730127	-1.44761	chr1.1	3631208	3631882	-0.194882	chr4.1	10782096	12106234	chr4.3	10614281	12078271
chr1.1	45100001	45200000	0.02441	chr1.1	45100001	45200000	0.26589	chr1.1	45100001	45200000	0.04168	chr1.1	45100001	45200000	0.0016	chr1.1	45100001	45200000	0.10654	chr1.1	45100001	45200000	0.007034	chr1.2	14954364	14954942	0.419322	chr1.1	14442276	14442898	0.419322	chr1.1	15739126	15739713	0.0130998	chr1.1	3645380	3646734	-11.5129	chr4.1	12165456	12304694	chr4.3	12727216	12948031
chr1.1	45200001	45300000	0.05952	chr1.1	45200001	45300000	0.20744	chr1.1	45200001	45300000	0.02425	chr1.1	45200001	45300000	0.00167	chr1.1	45200001	45300000	0.06671	chr1.1	45200001	45300000	23.1867	chr1.2	15080022	15081790	-1.93794	chr1.1	14586092	14587893	-1.93794	chr1.1	15814957	15815289	-2.33971	chr1.1	3663513	3666780	0.13463	chr4.1	12450939	12834566	chr4.3	12993173	13183154
chr1.1	45300001	45400000	0.00627	chr1.1	45300001	45400000	0.53477	chr1.1	45300001	45400000	0.02217	chr1.1	45300001	45400000	0.00068	chr1.1	45300001	45400000	0.04053	chr1.1	45300001	45400000	0	chr1.2	15095719	15096528	-0.427533	chr1.1	14621432	14622241	-0.427533	chr1.1	15895004	15899335	1.04666	chr1.1	3709484	3716446	-0.186888	chr4.1	13031847	13886547	chr4.3	13306331	14462815
chr1.1	45400001	45500000	0.08079	chr1.1	45400001	45500000	0.11382	chr1.1	45400001	45500000	0.02443	chr1.1	45400001	45500000	0	chr1.1	45400001	45500000	0.079	chr1.1	45400001	45500000	5.01248	chr1.2	15099918	15101379	-0.203703	chr1.1	14624271	14625790	-0.203703	chr1.1	15916284	15920028	4.73017	chr1.1	3721399	3729318	-11.5129	chr4.1	14065303	14890929	chr4.3	15141627	16057288
chr1.1	45500001	45600000	0.1338	chr1.1	45500001	45600000	0.06924	chr1.1	45500001	45600000	0.07769	chr1.1	45500001	45600000	0	chr1.1	45500001	45600000	0.07795	chr1.1	45500001	45600000	0.837989	chr1.2	15192838	15194793	-11.5129	chr1.1	14643085	14645067	-11.5129	chr1.1	15934344	15943253	-2.73414	chr1.1	3730624	3740745	0.819751	chr4.1	15501141	16053852	chr4.3	16686403	17116911
chr1.1	45600001	45700000	0.05799	chr1.1	45600001	45700000	0.32712	chr1.1	45600001	45700000	0.05577	chr1.1	45600001	45700000	0.00058	chr1.1	45600001	45700000	0.05005	chr1.1	45600001	45700000	8.15249	chr1.2	15308038	15309816	-2.92847	chr1.1	14977192	14978970	-2.92847	chr1.1	15957120	15965425	-0.732612	chr1.1	3785449	3789155	4.7476	chr4.1	19247946	19495508	chr4.3	19917358	20148652
chr1.1	45700001	45800000	0.11454	chr1.1	45700001	45800000	0.28671	chr1.1	45700001	45800000	0.05226	chr1.1	45700001	45800000	0	chr1.1	45700001	45800000	0.0428	chr1.1	45700001	45800000	5.30863	chr1.2	15337949	15338187	-11.5129	chr1.1	15000151	15000389	-11.5129	chr1.1	15987760	15991835	-1.63463	chr1.1	3790264	3793506	-11.5129	chr4.1	19544436	20558434	chr4.3	20281423	21556244
chr1.1	45800001	45900000	0.01473	chr1.1	45800001	45900000	0.24112	chr1.1	45800001	45900000	0.05689	chr1.1	45800001	45900000	0.00076	chr1.1	45800001	45900000	0.10275	chr1.1	45800001	45900000	0.456768	chr1.2	15352070	15355915	-1.06089	chr1.1	15015797	15019501	-1.06089	chr1.1	16001857	16010180	-1.15158	chr1.1	3800433	3802764	-11.5129	chr4.1	20573925	20772404	chr4.3	21744662	22096373
chr1.1	45900001	46000000	0.08406	chr1.1	45900001	46000000	0.26256	chr1.1	45900001	46000000	0.05209	chr1.1	45900001	46000000	0.00499	chr1.1	45900001	46000000	0.06328	chr1.1	45900001	46000000	0.376151	chr1.2	15441486	15447093	-0.00911926	chr1.1	15176042	15178683	-0.00911926	chr1.1	16012473	16015274	-3.04916	chr1.1	3944157	3944594	-11.5129	chr4.1	20806558	20914636	chr4.3	23908885	24079989
chr1.1	46000001	46100000	0.06111	chr1.1	46000001	46100000	0.27653	chr1.1	46000001	46100000	0.05816	chr1.1	46000001	46100000	0.00078	chr1.1	46000001	46100000	0.06187	chr1.1	46000001	46100000	9.13239	chr1.2	15461385	15462020	-0.440482	chr1.1	15204822	15205457	-0.440482	chr1.1	16017917	16022374	-11.5129	chr1.1	3984931	3985884	-1.05099	chr4.1	20937675	23284680	chr4.3	24194024	26246900
chr1.1	46100001	46200000	0.13884	chr1.1	46100001	46200000	0.07267	chr1.1	46100001	46200000	0.06749	chr1.1	46100001	46200000	0.00414	chr1.1	46100001	46200000	0.10426	chr1.1	46100001	46200000	50.4178	chr1.2	15467009	15468886	-3.04655	chr1.1	15215806	15217683	-3.04655	chr1.1	16126433	16126897	-1.40504	chr1.1	4048854	4052119	0.615558	chr4.1	23365432	23919320	chr4.3	26489965	27191522
chr1.1	46200001	46300000	0.08973	chr1.1	46200001	46300000	0.20514	chr1.1	46200001	46300000	0.04753	chr1.1	46200001	46300000	0.00204	chr1.1	46200001	46300000	0.12771	chr1.1	46200001	46300000	0.00844057	chr1.2	15504864	15506452	-1.47586	chr1.1	15262772	15264391	-1.47586	chr1.1	16128094	16129736	-2.77501	chr1.1	4186278	4188437	-11.5129	chr4.1	24118311	24333374	chr4.3	27819113	28038787
chr1.1	46300001	46400000	0.05712	chr1.1	46300001	46400000	0.3898	chr1.1	46300001	46400000	0.05529	chr1.1	46300001	46400000	0	chr1.1	46300001	46400000	0.08642	chr1.1	46300001	46400000	1.35154	chr1.2	15513317	15526661	-0.922667	chr1.1	15281445	15295929	-0.922667	chr1.1	16218990	16222199	5.4988	chr1.1	4210205	4213134	-0.122491	chr4.1	24899264	25760170	chr4.3	28076528	28987044
chr1.1	46400001	46500000	0.07548	chr1.1	46400001	46500000	0.24208	chr1.1	46400001	46500000	0.00753	chr1.1	46400001	46500000	0	chr1.1	46400001	46500000	0.06305	chr1.1	46400001	46500000	38.1222	chr1.2	15555559	15565455	-0.965526	chr1.1	15368304	15378189	-0.965526	chr1.1	16319508	16328135	-11.5129	chr1.1	4274601	4275041	0.0210721	chr4.1	26169672	26915362	chr4.3	29039011	30027913
chr1.1	46500001	46600000	0.12699	chr1.1	46500001	46600000	0.21865	chr1.1	46500001	46600000	0.07731	chr1.1	46500001	46600000	0.00354	chr1.1	46500001	46600000	0.0614	chr1.1	46500001	46600000	4.87596	chr1.2	15570355	15572526	-0.66938	chr1.1	15380777	15386527	-0.66938	chr1.1	16332739	16335410	-2.37191	chr1.1	4284123	4287953	-1.11932	chr4.1	26654398	26821456	chr4.3	29692835	29896905
chr1.1	46600001	46700000	0.12326	chr1.1	46600001	46700000	0.11067	chr1.1	46600001	46700000	0.06469	chr1.1	46600001	46700000	0	chr1.1	46600001	46700000	0.10628	chr1.1	46600001	46700000	0.969587	chr1.2	15574526	15578809	-2.35666	chr1.1	15388584	15392986	-2.35666	chr1.1	16351285	16351866	-11.5129	chr1.1	4303563	4306246	-3.05104	chr4.1	27051540	27208000	chr4.3	30835572	30976549
chr1.1	46700001	46800000	0.08928	chr1.1	46700001	46800000	0.22596	chr1.1	46700001	46800000	0.03258	chr1.1	46700001	46800000	0	chr1.1	46700001	46800000	0.0507	chr1.1	46700001	46800000	40.5334	chr1.2	15642345	15643375	-0.775444	chr1.1	15725153	15728631	-0.775444	chr1.1	16367978	16369075	-2.75792	chr1.1	4315952	4317026	-11.5129	chr4.1	27339030	27419611	chr4.3	30555502	30628212
chr1.1	46800001	46900000	0.11654	chr1.1	46800001	46900000	0.11345	chr1.1	46800001	46900000	0.03475	chr1.1	46800001	46900000	0	chr1.1	46800001	46900000	0.05922	chr1.1	46800001	46900000	3.90376	chr1.2	15644306	15644842	-1.59407	chr1.1	15729588	15730127	-1.59407	chr1.1	16403347	16404713	-1.0914	chr1.1	4392422	4394623	-1.26051	chr4.1	27454488	28246760	chr4.3	31449250	32280793
chr1.1	46900001	47000000	0.07014	chr1.1	46900001	47000000	0.07014	chr1.1	46900001	47000000	0.05503	chr1.1	46900001	47000000	0.00817	chr1.1	46900001	47000000	0.12822	chr1.1	46900001	47000000	1.90612	chr1.2	15750891	15751520	-1.6499	chr1.1	15804910	15805539	-1.6499	chr1.1	16419355	16421835	-2.36404	chr1.1	4434708	4444765	-0.270155	chr4.1	29098196	29371019	chr4.3	32342657	32766149
chr1.1	47000001	47100000	0.08094	chr1.1	47000001	47100000	0.13218	chr1.1	47000001	47100000	0.0427	chr1.1	47000001	47100000	0.00307	chr1.1	47000001	47100000	0.10304	chr1.1	47000001	47100000	3.28113	chr1.2	15760811	15761143	-3.01099	chr1.1	15814957	15815289	-3.01099	chr1.1	16455821	16460002	-11.5129	chr1.1	4498549	4499256	-2.69245	chr4.1	29676876	30094001	chr4.3	32830372	33226617
chr1.1	47100001	47200000	0.09033	chr1.1	47100001	47200000	0.25074	chr1.1	47100001	47200000	0.0644	chr1.1	47100001	47200000	0	chr1.1	47100001	47200000	0.07861	chr1.1	47100001	47200000	2.53276	chr1.2	15763320	15767941	-1.63203	chr1.1	15817603	15822267	-1.63203	chr1.1	16468711	16479723	-0.843107	chr1.1	4527565	4529187	-2.45334	chr4.1	30778807	32614713	chr4.3	33283292	35499437
chr1.1	47200001	47300000	0.12894	chr1.1	47200001	47300000	0.26668	chr1.1	47200001	47300000	0.03928	chr1.1	47200001	47300000	0	chr1.1	47200001	47300000	0.06249	chr1.1	47200001	47300000	2.9134	chr1.2	15777701	15781827	-0.182391	chr1.1	15830352	15834481	-0.182391	chr1.1	16509091	16528516	-0.715786	chr1.1	4534197	4545455	-0.493468	chr4.1	32474235	32549806	chr4.3	34944931	35177584
chr1.1	47300001	47400000	0.04986	chr1.1	47300001	47400000	0.28566	chr1.1	47300001	47400000	0.0157	chr1.1	47300001	47400000	0	chr1.1	47300001	47400000	0.08595	chr1.1	47300001	47400000	1.88863	chr1.2	15848286	15850650	-2.674	chr1.1	15864467	15866833	-2.674	chr1.1	16532926	16534183	-11.5129	chr1.1	4573174	4575529	-11.5129	chr4.1	32777696	76946389	chr4.3	35579445	77568002
chr1.1	47400001	47500000	0.03828	chr1.1	47400001	47500000	0.63337	chr1.1	47400001	47500000	0.06256	chr1.1	47400001	47500000	0	chr1.1	47400001	47500000	0.09822	chr1.1	47400001	47500000	0	chr1.2	15877120	15878619	-2.29069	chr1.1	15886870	15888430	-2.29069	chr1.1	16837141	16838190	-1.15547	chr1.1	4610140	4611792	-0.199183	chr4.1	41943203	42548077	chr4.3	44727538	45236180
chr1.1	47500001	47600000	0.08256	chr1.1	47500001	47600000	0.07459	chr1.1	47500001	47600000	0.02988	chr1.1	47500001	47600000	0.00049	chr1.1	47500001	47600000	0.11489	chr1.1	47500001	47600000	0.344775	chr1.2	15884940	15888561	-0.252966	chr1.1	15895004	15899335	-0.252966	chr1.1	16951306	16952457	0.0773515	chr1.1	4628832	4632738	-2.44123	chr4.1	77660236	82587079	chr4.3	77855826	84340962
chr1.1	47600001	47700000	0.11523	chr1.1	47600001	47700000	0.08007	chr1.1	47600001	47700000	0.06833	chr1.1	47600001	47700000	0.00381	chr1.1	47600001	47700000	0.12978	chr1.1	47600001	47700000	2.51401	chr1.2	15912949	15915244	0.114063	chr1.1	15979964	15983051	0.114063	chr1.1	16956194	16957102	-0.411009	chr1.1	4639917	4644381	-2.38054	chr4.1	83479139	85691276	chr4.3	84390281	86510994
chr1.1	47700001	47800000	0.06297	chr1.1	47700001	47800000	0.19438	chr1.1	47700001	47800000	0.08215	chr1.1	47700001	47800000	0.00161	chr1.1	47700001	47800000	0.08943	chr1.1	47700001	47800000	1.08716	chr1.2	15948903	15957259	-11.5129	chr1.1	16091810	16100166	-11.5129	chr1.1	16961040	16963994	0.0531688	chr1.1	4712760	4713458	-11.5129	chr4.1	86755522	89827687	chr4.3	86683346	90144342
chr1.1	47800001	47900000	0.09417	chr1.1	47800001	47900000	0.42067	chr1.1	47800001	47900000	0.08167	chr1.1	47800001	47900000	0	chr1.1	47800001	47900000	0.04549	chr1.1	47800001	47900000	1.43057	chr1.2	15959495	15962286	-11.5129	chr1.1	16102380	16105171	-11.5129	chr1.1	16965807	16968248	0.136299	chr1.1	4733703	4735171	-11.5129	chr4.1	132476	889413	chr4.4	142406	738721
chr1.1	47900001	48000000	0.03515	chr1.1	47900001	48000000	0.18467	chr1.1	47900001	48000000	0.0563	chr1.1	47900001	48000000	0.00058	chr1.1	47900001	48000000	0.13773	chr1.1	47900001	48000000	20.793	chr1.2	15973243	15977672	-2.37243	chr1.1	16128094	16129736	-2.37243	chr1.1	16971579	16973712	-2.1076	chr1.1	4737317	4739168	-2.56737	chr4.1	1707361	1889589	chr4.4	2020810	2328844
chr1.1	48000001	48100000	0.02694	chr1.1	48000001	48100000	0.43	chr1.1	48000001	48100000	0.0016	chr1.1	48000001	48100000	0.00031	chr1.1	48000001	48100000	0.06644	chr1.1	48000001	48100000	0.160745	chr1.2	16133422	16135624	-1.17526	chr1.1	16294856	16297134	-1.17526	chr1.1	17007928	17009682	-11.5129	chr1.1	4756993	4759697	-2.98375	chr4.1	5086507	5855935	chr4.4	5021608	5691844
chr1.1	48100001	48200000	0.04626	chr1.1	48100001	48200000	0.03799	chr1.1	48100001	48200000	0.05259	chr1.1	48100001	48200000	0.00072	chr1.1	48100001	48200000	0.09174	chr1.1	48100001	48200000	15.809	chr1.2	16155138	16164226	-11.5129	chr1.1	16319508	16328135	-11.5129	chr1.1	17020755	17037401	-2.04997	chr1.1	4770054	4777406	-2.73075	chr4.1	5902562	6193246	chr4.4	6172108	6448166
chr1.1	48200001	48300000	0.03534	chr1.1	48200001	48300000	0.14855	chr1.1	48200001	48300000	0.01997	chr1.1	48200001	48300000	0	chr1.1	48200001	48300000	0.11824	chr1.1	48200001	48300000	15.8175	chr1.2	16195420	16198966	-11.5129	chr1.1	16355321	16358867	-11.5129	chr1.1	17046785	17048121	-1.68673	chr1.1	4825304	4826521	-2.55507	chr4.1	6214549	6473494	chr4.4	6914841	7138801
chr1.1	48300001	48400000	0.07023	chr1.1	48300001	48400000	0.20802	chr1.1	48300001	48400000	0.03853	chr1.1	48300001	48400000	0.00368	chr1.1	48300001	48400000	0.08011	chr1.1	48300001	48400000	36.3992	chr1.2	16222442	16223593	-2.45124	chr1.1	16394674	16396273	-2.45124	chr1.1	17050147	17052919	-0.923263	chr1.1	4909226	4909647	-11.5129	chr4.1	6959189	8201742	chr4.4	7148125	8167674
chr1.1	48400001	48500000	0.05394	chr1.1	48400001	48500000	0.17561	chr1.1	48400001	48500000	0.04002	chr1.1	48400001	48500000	0.00163	chr1.1	48400001	48500000	0.10748	chr1.1	48400001	48500000	30.644	chr1.2	16380204	16391212	0.0839795	chr1.1	16561823	16581917	0.0839795	chr1.1	17072921	17075133	0.0566471	chr1.1	5027881	5028354	-0.994133	chr4.1	8129849	8567814	chr4.4	9010151	9432563
chr1.1	48500001	48600000	0.09271	chr1.1	48500001	48600000	0.22407	chr1.1	48500001	48600000	0.0194	chr1.1	48500001	48600000	0	chr1.1	48500001	48600000	0.07772	chr1.1	48500001	48600000	15.194	chr1.2	16392567	16394931	-0.935104	chr1.1	16583280	16585644	-0.935104	chr1.1	17097288	17102533	-4.05067	chr1.1	5074874	5078744	-0.931222	chr4.1	8766266	9048590	chr4.4	8456328	8800054
chr1.1	48600001	48700000	0.10362	chr1.1	48600001	48700000	0.18798	chr1.1	48600001	48700000	0.01082	chr1.1	48600001	48700000	0	chr1.1	48600001	48700000	0.08876	chr1.1	48600001	48700000	4.33497	chr1.2	16495929	16499613	1.31715	chr1.1	16817846	16823347	1.31715	chr1.1	17105501	17106571	-2.25299	chr1.1	5171116	5174090	0.871586	chr4.1	9175768	9959526	chr4.4	9499864	10078966
chr1.1	48700001	48800000	0.0123	chr1.1	48700001	48800000	0.44592	chr1.1	48700001	48800000	0.01213	chr1.1	48700001	48800000	0	chr1.1	48700001	48800000	0.08221	chr1.1	48700001	48800000	26.4049	chr1.2	16512777	16518086	-0.562688	chr1.1	16974727	16980036	-0.562688	chr1.1	17116167	17124256	-0.330297	chr1.1	5250741	5252737	-0.519147	chr4.1	10077775	12862443	chr4.4	10265434	13082950
chr1.1	48800001	48900000	0.03705	chr1.1	48800001	48900000	0.69892	chr1.1	48800001	48900000	0.00702	chr1.1	48800001	48900000	0	chr1.1	48800001	48900000	0.05916	chr1.1	48800001	48900000	0.0868897	chr1.2	16547939	16549054	-11.5129	chr1.1	17017066	17018185	-11.5129	chr1.1	17134380	17138721	-2.50069	chr1.1	5260208	5264217	-3.21328	chr4.1	13032810	13936119	chr4.4	13167579	13895756
chr1.1	48900001	49000000	0.07623	chr1.1	48900001	49000000	0.21816	chr1.1	48900001	49000000	0.10255	chr1.1	48900001	49000000	0.0037	chr1.1	48900001	49000000	0.09792	chr1.1	48900001	49000000	3.90827	chr1.2	16570900	16572305	-2.41097	chr1.1	17040646	17042051	-2.41097	chr1.1	17173555	17176174	-0.051553	chr1.1	5278268	5281674	-11.5129	chr4.1	14065303	15190191	chr4.4	14478891	15483543
chr1.1	49000001	49100000	0.10589	chr1.1	49000001	49100000	0.15758	chr1.1	49000001	49100000	0.06267	chr1.1	49000001	49100000	0.00144	chr1.1	49000001	49100000	0.07051	chr1.1	49000001	49100000	3.33763	chr1.2	16576902	16578237	-2.44633	chr1.1	17046785	17048121	-2.44633	chr1.1	17191485	17193238	-1.18182	chr1.1	5314413	5316559	1.0047	chr4.1	19247946	19495508	chr4.4	20466328	20713466
chr1.1	49100001	49200000	0.03711	chr1.1	49100001	49200000	0.34348	chr1.1	49100001	49200000	0.01819	chr1.1	49100001	49200000	0	chr1.1	49100001	49200000	0.05891	chr1.1	49100001	49200000	2.37344	chr1.2	16594921	16595775	-1.52144	chr1.1	17056239	17057096	-1.52144	chr1.1	17201295	17204263	-11.5129	chr1.1	5331437	5332601	1.49999e-05	chr4.1	19576059	19679598	chr4.4	20833763	20947458
chr1.1	49200001	49300000	0.06592	chr1.1	49200001	49300000	0.33091	chr1.1	49200001	49300000	0.02884	chr1.1	49200001	49300000	0.00073	chr1.1	49200001	49300000	0.08647	chr1.1	49200001	49300000	8.71141	chr1.2	16641630	16646727	-11.5129	chr1.1	17109654	17114577	-11.5129	chr1.1	17207400	17208208	6.08578	chr1.1	5465530	5466980	-11.5129	chr4.1	19782950	20763291	chr4.4	21158707	22129384
chr1.1	49300001	49400000	0.14404	chr1.1	49300001	49400000	0.20889	chr1.1	49300001	49400000	0.03789	chr1.1	49300001	49400000	0	chr1.1	49300001	49400000	0.09316	chr1.1	49300001	49400000	1.73833	chr1.2	16681958	16703307	-2.96599	chr1.1	17146308	17167366	-2.96599	chr1.1	17264135	17265632	-1.3372	chr1.1	5472084	5479200	-1.78727	chr4.1	20810614	21638544	chr4.4	23720912	24509127
chr1.1	49400001	49500000	0.11406	chr1.1	49400001	49500000	0.0837	chr1.1	49400001	49500000	0.0817	chr1.1	49400001	49500000	0	chr1.1	49400001	49500000	0.11576	chr1.1	49400001	49500000	23.8491	chr1.2	16740509	16751563	-0.240077	chr1.1	17223171	17231950	-0.240077	chr1.1	17267247	17269196	-1.66975	chr1.1	5483264	5490554	-11.5129	chr4.1	22320426	23919320	chr4.4	24792137	26585143
chr1.1	49500001	49600000	0.02448	chr1.1	49500001	49600000	0.35963	chr1.1	49500001	49600000	0.04829	chr1.1	49500001	49600000	0	chr1.1	49500001	49600000	0.09483	chr1.1	49500001	49600000	1.1333	chr1.2	16782504	16784002	-0.929214	chr1.1	17264135	17265632	-0.929214	chr1.1	17320775	17323186	-0.566731	chr1.1	5506986	5510822	-1.13895	chr4.1	24003751	24166713	chr4.4	28796128	29048451
chr1.1	49600001	49700000	0.0642	chr1.1	49600001	49700000	0.2092	chr1.1	49600001	49700000	0.03845	chr1.1	49600001	49700000	0	chr1.1	49600001	49700000	0.12387	chr1.1	49600001	49700000	26.0204	chr1.2	16866599	16868986	-0.801735	chr1.1	17320775	17323186	-0.801735	chr1.1	17351548	17352144	-1.33252	chr1.1	5515991	5519760	-11.5129	chr4.1	24318401	25246462	chr4.4	29538991	30625687
chr1.1	49700001	49800000	0.06629	chr1.1	49700001	49800000	0.30047	chr1.1	49700001	49800000	0.08911	chr1.1	49700001	49800000	0	chr1.1	49700001	49800000	0.04021	chr1.1	49700001	49800000	1.25045	chr1.2	16878552	16879217	-11.5129	chr1.1	17328624	17329289	-11.5129	chr1.1	17357027	17359674	-2.19874	chr1.1	5524876	5530896	-1.11896	chr4.1	25412818	25549007	chr4.4	30790648	30937758
chr1.1	49800001	49900000	0.13881	chr1.1	49800001	49900000	0.12319	chr1.1	49800001	49900000	0.01779	chr1.1	49800001	49900000	0.00495	chr1.1	49800001	49900000	0.03244	chr1.1	49800001	49900000	0.1352	chr1.2	16884239	16885420	-1.29021	chr1.1	17334701	17335882	-1.29021	chr1.1	17427728	17431913	-3.28205	chr1.1	5598221	5602587	-11.5129	chr4.1	25750911	26037951	chr4.4	30959283	31230627
chr1.1	49900001	50000000	0.03198	chr1.1	49900001	50000000	0.08509	chr1.1	49900001	50000000	0.0701	chr1.1	49900001	50000000	0.00056	chr1.1	49900001	50000000	0.12704	chr1.1	49900001	50000000	0.434652	chr1.2	16887838	16888245	-0.423894	chr1.1	17338301	17338705	-0.423894	chr1.1	17436916	17439195	-3.69227	chr1.1	5656420	5660348	-11.5129	chr4.1	26322664	26536064	chr4.4	31303245	31482459
chr1.1	50000001	50100000	0.02244	chr1.1	50000001	50100000	0.27119	chr1.1	50000001	50100000	0.06985	chr1.1	50000001	50100000	0	chr1.1	50000001	50100000	0.053	chr1.1	50000001	50100000	0	chr1.2	16909751	16912414	-2.56299	chr1.1	17357027	17359674	-2.56299	chr1.1	17441996	17443426	-1.17157	chr1.1	5681233	5685019	5.57781	chr4.1	27300794	27388548	chr4.4	31995934	32120550
chr1.1	50100001	50200000	0.04005	chr1.1	50100001	50200000	0.13545	chr1.1	50100001	50200000	0.05056	chr1.1	50100001	50200000	0	chr1.1	50100001	50200000	0.0844	chr1.1	50100001	50200000	26.8352	chr1.2	16914801	16923884	-11.5129	chr1.1	17362056	17371576	-11.5129	chr1.1	17450857	17463383	-0.762889	chr1.1	5791866	5793023	-1.82368	chr4.1	27507056	28629775	chr4.4	33562279	34859449
chr1.1	50200001	50300000	0.0669	chr1.1	50200001	50300000	0.08819	chr1.1	50200001	50300000	0.04648	chr1.1	50200001	50300000	0.00111	chr1.1	50200001	50300000	0.08405	chr1.1	50200001	50300000	1.07622	chr1.2	16927533	16930770	-11.5129	chr1.1	17375744	17378950	-11.5129	chr1.1	17476069	17482437	-2.34971	chr1.1	5813436	5815534	-11.5129	chr4.1	29467923	29590025	chr4.4	34908593	35029808
chr1.1	50300001	50400000	0.10582	chr1.1	50300001	50400000	0.12856	chr1.1	50300001	50400000	0.02993	chr1.1	50300001	50400000	0	chr1.1	50300001	50400000	0.08646	chr1.1	50300001	50400000	15.0334	chr1.2	16937732	16942621	-2.6986	chr1.1	17409911	17414687	-2.6986	chr1.1	17483638	17483901	7.3033	chr1.1	5818871	5822137	-11.5129	chr4.1	29602200	30467250	chr4.4	35100934	36139858
chr1.1	50400001	50500000	0.14461	chr1.1	50400001	50500000	0.04953	chr1.1	50400001	50500000	0.01297	chr1.1	50400001	50500000	0.00246	chr1.1	50400001	50500000	0.09754	chr1.1	50400001	50500000	2.42756	chr1.2	16965761	16967999	-11.5129	chr1.1	17436916	17439195	-11.5129	chr1.1	17495356	17496113	-11.5129	chr1.1	5822548	5825598	2.52985	chr4.1	30484472	32097277	chr4.4	36428657	37615984
chr1.1	50500001	50600000	0.07124	chr1.1	50500001	50600000	0.15522	chr1.1	50500001	50600000	0.0346	chr1.1	50500001	50600000	0.00061	chr1.1	50500001	50600000	0.0795	chr1.1	50500001	50600000	5.06479	chr1.2	17082098	17083838	-0.408379	chr1.1	17543473	17545241	-0.408379	chr1.1	17501376	17507073	-3.03533	chr1.1	5843295	5852680	-1.20308	chr4.1	32648361	41945378	chr4.4	37760546	46895778
chr1.1	50600001	50700000	0.08023	chr1.1	50600001	50700000	0.23243	chr1.1	50600001	50700000	0.02048	chr1.1	50600001	50700000	0	chr1.1	50600001	50700000	0.1227	chr1.1	50600001	50700000	3.43137	chr1.2	17089836	17094382	-1.66898	chr1.1	17552121	17556639	-1.66898	chr1.1	17525480	17532179	5.14818	chr1.1	5929655	5931073	0.2553	chr4.1	42560521	55967651	chr4.4	47229787	59285331
chr1.1	50700001	50800000	0.13678	chr1.1	50700001	50800000	0.46464	chr1.1	50700001	50800000	0.0184	chr1.1	50700001	50800000	0	chr1.1	50700001	50800000	0.05779	chr1.1	50700001	50800000	0.834417	chr1.2	17122894	17128080	-0.573699	chr1.1	17616822	17622007	-0.573699	chr1.1	17537035	17540463	-1.41011	chr1.1	5947568	5947913	-11.5129	chr4.1	56269868	61446830	chr4.4	60851568	66643298
chr1.1	50800001	50900000	0.10927	chr1.1	50800001	50900000	0.06611	chr1.1	50800001	50900000	0.10016	chr1.1	50800001	50900000	0.00116	chr1.1	50800001	50900000	0.09931	chr1.1	50800001	50900000	13.91	chr1.2	17139335	17143894	3.65461	chr1.1	17633443	17638002	3.65461	chr1.1	17603885	17609021	-0.257967	chr1.1	5949328	5949924	-11.5129	chr4.1	62385123	80517614	chr4.4	66816559	83838790
chr1.1	50900001	51000000	0.11928	chr1.1	50900001	51000000	0.21095	chr1.1	50900001	51000000	0.00782	chr1.1	50900001	51000000	0.00191	chr1.1	50900001	51000000	0.0469	chr1.1	50900001	51000000	4.24111	chr1.2	17179280	17180703	6.47274	chr1.1	17662021	17663445	6.47274	chr1.1	17616822	17622007	-0.830754	chr1.1	5951650	5952801	-11.5129	chr4.1	80529116	82944871	chr4.4	84729764	87273178
chr1.1	51000001	51100000	0.08626	chr1.1	51000001	51100000	0.06749	chr1.1	51000001	51100000	0.02938	chr1.1	51000001	51100000	0.00378	chr1.1	51000001	51100000	0.07483	chr1.1	51000001	51100000	2.87938	chr1.2	17339181	17343454	-0.322901	chr1.1	17764369	17768642	-0.322901	chr1.1	17633443	17638002	3.65441	chr1.1	5979941	5981281	4.6722	chr4.1	83512075	88171791	chr4.4	87342612	90783617
chr1.1	51100001	51200000	0.14838	chr1.1	51100001	51200000	0.38322	chr1.1	51100001	51200000	0.0386	chr1.1	51100001	51200000	0	chr1.1	51100001	51200000	0.0507	chr1.1	51100001	51200000	6.92161	chr1.2	17354969	17358374	-2.86502	chr1.1	17795761	17799223	-2.86502	chr1.1	17644763	17649828	-1.65628	chr1.1	5994399	5995657	-0.293575	chr4.2	2594892	2804527	chr4.3	2949057	3205453
chr1.1	51200001	51300000	0.14168	chr1.1	51200001	51300000	0.06813	chr1.1	51200001	51300000	0.03921	chr1.1	51200001	51300000	0	chr1.1	51200001	51300000	0.08339	chr1.1	51200001	51300000	2.24357	chr1.2	17450357	17452180	-2.38169	chr1.1	17904473	17906296	-2.38169	chr1.1	17662021	17663445	5.55386	chr1.1	6016968	6018477	1.37479	chr4.2	5010616	5624707	chr4.3	4919308	5327387
chr1.1	51300001	51400000	0.15797	chr1.1	51300001	51400000	0.17069	chr1.1	51300001	51400000	0.01569	chr1.1	51300001	51400000	0	chr1.1	51300001	51400000	0.12908	chr1.1	51300001	51400000	38.6566	chr1.2	17470126	17472410	-0.748668	chr1.1	17992756	17998399	-0.748668	chr1.1	17667096	17673540	-1.25495	chr1.1	6030979	6035309	-3.8306	chr4.2	5740036	5873543	chr4.3	5467633	5684819
chr1.1	51400001	51500000	0.04435	chr1.1	51400001	51500000	0.44315	chr1.1	51400001	51500000	0.03467	chr1.1	51400001	51500000	0.00162	chr1.1	51400001	51500000	0.05688	chr1.1	51400001	51500000	11.0004	chr1.2	17504606	17508140	-1.64558	chr1.1	18061494	18065028	-1.64558	chr1.1	17753760	17757947	-0.835348	chr1.1	6050392	6053216	-11.5129	chr4.2	6149431	6688767	chr4.3	5803319	6151353
chr1.1	51500001	51600000	0.03012	chr1.1	51500001	51600000	0.60413	chr1.1	51500001	51600000	0.00832	chr1.1	51500001	51600000	0.0008	chr1.1	51500001	51600000	0.058	chr1.1	51500001	51600000	0	chr1.2	17629972	17630658	-1.10794	chr1.1	18196276	18196962	-1.10794	chr1.1	17764369	17768642	-1.52369	chr1.1	6056459	6057820	-11.5129	chr4.2	6819992	7389697	chr4.3	6366038	6959416
chr1.1	51600001	51700000	0.10691	chr1.1	51600001	51700000	0.30175	chr1.1	51600001	51700000	0.04278	chr1.1	51600001	51700000	0.00067	chr1.1	51600001	51700000	0.05102	chr1.1	51600001	51700000	4.13397	chr1.2	17845890	17848669	-2.32942	chr1.1	18431587	18434288	-2.32942	chr1.1	17837034	17841178	-0.327154	chr1.1	6065295	6065664	6.20466	chr4.2	7845486	8317828	chr4.3	7453265	7976490
chr1.1	51700001	51800000	0.07488	chr1.1	51700001	51800000	0.45688	chr1.1	51700001	51800000	0.02538	chr1.1	51700001	51800000	0	chr1.1	51700001	51800000	0.06193	chr1.1	51700001	51800000	14.6422	chr1.2	17861741	17865274	-11.5129	chr1.1	18446012	18449531	-11.5129	chr1.1	17842822	17846690	-1.29949	chr1.1	6067580	6068943	-0.188776	chr4.2	8986426	10650098	chr4.3	8027564	10086161
chr1.1	51800001	51900000	0.02124	chr1.1	51800001	51900000	0.19643	chr1.1	51800001	51900000	0.03953	chr1.1	51800001	51900000	0.00328	chr1.1	51800001	51900000	0.07446	chr1.1	51800001	51900000	1.71526	chr1.2	18102851	18103228	-11.5129	chr1.1	18547017	18547934	-11.5129	chr1.1	17992756	17998399	0.617745	chr1.1	6071259	6074918	6.13637	chr4.2	12600983	13916746	chr4.3	14680037	16154173
chr1.1	51900001	52000000	0.08013	chr1.1	51900001	52000000	0.12643	chr1.1	51900001	52000000	0.02561	chr1.1	51900001	52000000	0.00177	chr1.1	51900001	52000000	0.12338	chr1.1	51900001	52000000	1.03333	chr1.2	18421313	18421963	-0.326566	chr1.1	18579706	18580101	-0.326566	chr1.1	18015659	18019483	-0.0270473	chr1.1	6080039	6082617	6.16574	chr4.2	14587093	15595334	chr4.3	16453601	17111448
chr1.1	52000001	52100000	0.07931	chr1.1	52000001	52100000	0.02063	chr1.1	52000001	52100000	0.00893	chr1.1	52000001	52100000	0.00856	chr1.1	52000001	52100000	0.12284	chr1.1	52000001	52100000	3.07261	chr1.2	18426447	18427097	-1.63175	chr1.1	18633550	18634200	-1.63175	chr1.1	18047275	18051266	-2.0463	chr1.1	6103859	6106382	-1.25417	chr4.2	21446898	21939224	chr4.3	23080303	23710065
chr1.1	52100001	52200000	0.0786	chr1.1	52100001	52200000	0.56801	chr1.1	52100001	52200000	0.01532	chr1.1	52100001	52200000	0	chr1.1	52100001	52200000	0.03967	chr1.1	52100001	52200000	0.898594	chr1.2	18434015	18434665	0.0201818	chr1.1	18641538	18642188	0.0201818	chr1.1	18075979	18079880	-1.49017	chr1.1	6112845	6115375	-0.921301	chr4.2	21967788	22128858	chr4.3	23829811	24079989
chr1.1	52200001	52300000	0.03504	chr1.1	52200001	52300000	0.29902	chr1.1	52200001	52300000	0.06582	chr1.1	52200001	52300000	0	chr1.1	52200001	52300000	0.0866	chr1.1	52200001	52300000	0.0107462	chr1.2	18444787	18445219	-11.5129	chr1.1	18649700	18650129	-11.5129	chr1.1	18182133	18182668	0.429697	chr1.1	6132711	6135187	0.0784866	chr4.2	22162159	23459426	chr4.3	24214908	25578582
chr1.1	52300001	52400000	0.05307	chr1.1	52300001	52400000	0.2553	chr1.1	52300001	52400000	0.07865	chr1.1	52300001	52400000	0	chr1.1	52300001	52400000	0.10696	chr1.1	52300001	52400000	0.726926	chr1.2	18451015	18451907	-1.78246	chr1.1	18656731	18657658	-1.78246	chr1.1	18192140	18192487	-0.511213	chr1.1	6142560	6143012	-11.5129	chr4.2	23814153	24844600	chr4.3	25636705	26842354
chr1.1	52400001	52500000	0.08801	chr1.1	52400001	52500000	0.26902	chr1.1	52400001	52500000	0.09197	chr1.1	52400001	52500000	0	chr1.1	52400001	52500000	0.06825	chr1.1	52400001	52500000	0.519131	chr1.2	18473465	18474115	5.61531	chr1.1	18706036	18706686	5.61531	chr1.1	18196276	18196962	-1.10794	chr1.1	6145105	6151189	0.622008	chr4.2	27441890	28333998	chr4.3	28071378	28782189
chr1.1	52500001	52600000	0.07918	chr1.1	52500001	52600000	0.08308	chr1.1	52500001	52600000	0.0503	chr1.1	52500001	52600000	0	chr1.1	52500001	52600000	0.14639	chr1.1	52500001	52600000	5.796	chr1.2	18477107	18478449	-1.23829	chr1.1	18709679	18711019	-1.23829	chr1.1	42116659	42119818	-2.29508	chr1.1	6178758	6181988	-1.9026	chr4.2	29818261	31153680	chr4.3	29025323	29945582
chr1.1	52600001	52700000	0.04227	chr1.1	52600001	52700000	0.13546	chr1.1	52600001	52700000	0.0147	chr1.1	52600001	52700000	0.0012	chr1.1	52600001	52700000	0.07973	chr1.1	52600001	52700000	10.6494	chr1.2	18491813	18493188	0.558112	chr1.1	18717926	18720130	0.558112	chr1.1	42131474	42138158	-3.68942	chr1.1	6192675	6193157	-2.55052	chr4.2	31526456	32986012	chr4.3	30672745	31819712
chr1.1	52700001	52800000	0.04392	chr1.1	52700001	52800000	0.45163	chr1.1	52700001	52800000	0.00794	chr1.1	52700001	52800000	0.00058	chr1.1	52700001	52800000	0.06477	chr1.1	52700001	52800000	0.0296035	chr1.2	18497964	18498200	6.35053	chr1.1	18732620	18733057	6.35053	chr1.1	42141828	42142849	-1.63113	chr1.1	6204844	6207591	-11.5129	chr4.2	33652830	33964221	chr4.3	32342657	32739865
chr1.1	52800001	52900000	0.11361	chr1.1	52800001	52900000	0.18577	chr1.1	52800001	52900000	0.05822	chr1.1	52800001	52900000	0.00052	chr1.1	52800001	52900000	0.09067	chr1.1	52800001	52900000	3.18397	chr1.2	18503671	18507836	-1.69839	chr1.1	18755761	18759362	-1.69839	chr1.1	42169059	42172198	-1.90607	chr1.1	6247316	6254956	-1.91728	chr4.2	34452607	34878789	chr4.3	32816529	33211316
chr1.1	52900001	53000000	0.06294	chr1.1	52900001	53000000	0.18432	chr1.1	52900001	53000000	0.09322	chr1.1	52900001	53000000	0	chr1.1	52900001	53000000	0.03775	chr1.1	52900001	53000000	29.9779	chr1.2	18511011	18511454	-0.29093	chr1.1	18767279	18767722	-0.29093	chr1.1	42249110	42251882	-0.372451	chr1.1	6261238	6266744	-2.82386	chr4.2	35457663	36476456	chr4.3	33301718	34503360
chr1.1	53000001	53100000	0.04954	chr1.1	53000001	53100000	0.30726	chr1.1	53000001	53100000	0.03391	chr1.1	53000001	53100000	0	chr1.1	53000001	53100000	0.08615	chr1.1	53000001	53100000	1.01605	chr1.2	18512368	18523739	1.49999e-05	chr1.1	18768377	18768916	1.49999e-05	chr1.1	42373229	42373714	-1.20881	chr1.1	6414143	6421507	-11.5129	chr4.2	36410729	36488373	chr4.3	34367136	34544171
chr1.1	53100001	53200000	0.04128	chr1.1	53100001	53200000	0.24929	chr1.1	53100001	53200000	0.05465	chr1.1	53100001	53200000	0.00059	chr1.1	53100001	53200000	0.09619	chr1.1	53100001	53200000	41.6357	chr1.2	18526109	18527937	-2.27064	chr1.1	18790717	18792666	-2.27064	chr1.1	42543219	42553060	-11.5129	chr1.1	6437401	6440846	-1.15682	chr4.2	36516634	39758348	chr4.3	35002849	38072766
chr1.1	53200001	53300000	0.07695	chr1.1	53200001	53300000	0.10767	chr1.1	53200001	53300000	0.0529	chr1.1	53200001	53300000	0.00124	chr1.1	53200001	53300000	0.12	chr1.1	53200001	53300000	5.06724	chr1.2	18530153	18531295	-1.33409	chr1.1	18794959	18796101	-1.33409	chr1.1	42573521	42579486	-1.67278	chr1.1	6487497	6493850	4.87316	chr4.2	40053081	42208111	chr4.3	38720097	40738870
chr1.1	53300001	53400000	0.02637	chr1.1	53300001	53400000	0.24293	chr1.1	53300001	53400000	0.07149	chr1.1	53300001	53400000	0.00268	chr1.1	53300001	53400000	0.08962	chr1.1	53300001	53400000	0.330205	chr1.2	18582222	18582824	-1.04377	chr1.1	18829633	18830235	-1.04377	chr1.1	42642853	42643940	-0.435189	chr1.1	6560056	6560433	-11.5129	chr4.2	42757658	65110941	chr4.3	40977063	60771608
chr1.1	53400001	53500000	0.03384	chr1.1	53400001	53500000	0.32874	chr1.1	53400001	53500000	0.01766	chr1.1	53400001	53500000	0	chr1.1	53400001	53500000	0.06915	chr1.1	53400001	53500000	1.27741	chr1.2	18587154	18587590	-0.6987	chr1.1	18834351	18834787	-0.6987	chr1.1	42662290	42663323	-1.35335	chr1.1	6567068	6568171	-0.603177	chr4.2	63585794	64526836	chr4.3	60103822	60530031
chr1.1	53500001	53600000	0.16015	chr1.1	53500001	53600000	0.19568	chr1.1	53500001	53600000	0.06805	chr1.1	53500001	53600000	0	chr1.1	53500001	53600000	0.08834	chr1.1	53500001	53600000	7.94396	chr1.2	18613975	18615660	-0.933867	chr1.1	18855337	18857022	-0.933867	chr1.1	42753346	42754133	0.150664	chr1.1	6577481	6581643	-11.5129	chr4.2	65252235	67555990	chr4.3	61863203	63849405
chr1.1	53600001	53700000	0.07284	chr1.1	53600001	53700000	0.17664	chr1.1	53600001	53700000	0.02914	chr1.1	53600001	53700000	0.00183	chr1.1	53600001	53700000	0.05682	chr1.1	53600001	53700000	1.48185	chr1.2	18620010	18634746	-1.20487	chr1.1	18860397	18875953	-1.20487	chr1.1	42763668	42764798	-0.807971	chr1.1	6598953	6599435	-11.5129	chr4.2	69230142	84935689	chr4.3	64323279	82515615
chr1.1	53700001	53800000	0.17045	chr1.1	53700001	53800000	0.05114	chr1.1	53700001	53800000	0.05658	chr1.1	53700001	53800000	0.0002	chr1.1	53700001	53800000	0.05964	chr1.1	53700001	53800000	6.37844	chr1.2	18660473	18662506	-1.87584	chr1.1	18896742	18898778	-1.87584	chr1.1	42897341	42898363	-11.5129	chr1.1	6620393	6620875	-2.28067	chr4.2	85520236	89997180	chr4.3	82888702	86458117
chr1.1	53800001	53900000	0.08616	chr1.1	53800001	53900000	0.13005	chr1.1	53800001	53900000	0.12303	chr1.1	53800001	53900000	0	chr1.1	53800001	53900000	0.07065	chr1.1	53800001	53900000	1.75634	chr1.2	18666009	18668193	-2.55039	chr1.1	18911801	18914870	-2.55039	chr1.1	42900053	42900591	0.522531	chr1.1	6647158	6651258	-1.64179	chr4.2	91040301	92862253	chr4.3	86549468	88680875
chr1.1	53900001	54000000	0.0099	chr1.1	53900001	54000000	0.28035	chr1.1	53900001	54000000	0.02221	chr1.1	53900001	54000000	0.00046	chr1.1	53900001	54000000	0.0822	chr1.1	53900001	54000000	0	chr1.2	18691060	18695603	-1.20527	chr1.1	18944920	18947291	-1.20527	chr1.1	42900975	42904740	4.44319	chr1.1	6670090	6674350	-11.5129	chr4.2	93535182	93850872	chr4.3	89072383	89595449
chr1.1	54000001	54100000	0.00244	chr1.1	54000001	54100000	0.71665	chr1.1	54000001	54100000	0.01246	chr1.1	54000001	54100000	0	chr1.1	54000001	54100000	0.0205	chr1.1	54000001	54100000	0	chr1.2	18752638	18756345	-0.293907	chr1.1	19005625	19009030	-0.293907	chr1.1	42910311	42911162	-11.5129	chr1.1	6696623	6697054	-11.5129	chr4.2	93612014	93727072	chr4.3	89245508	89330662
chr1.1	54100001	54200000	0.0108	chr1.1	54100001	54200000	0.73115	chr1.1	54100001	54200000	0.01558	chr1.1	54100001	54200000	0	chr1.1	54100001	54200000	0.0185	chr1.1	54100001	54200000	0	chr1.2	18784953	18788347	-11.5129	chr1.1	19023414	19026833	-11.5129	chr1.1	42929692	42930935	5.69681	chr1.1	6737994	6738443	-11.5129	chr4.2	1397828	1586183	chr4.4	1854642	2328844
chr1.1	54200001	54300000	0.03483	chr1.1	54200001	54300000	0.24436	chr1.1	54200001	54300000	0.09666	chr1.1	54200001	54300000	0	chr1.1	54200001	54300000	0.07389	chr1.1	54200001	54300000	0.722006	chr1.2	18815102	18815488	-1.80306	chr1.1	19055572	19055958	-1.80306	chr1.1	43097701	43098075	0.480795	chr1.1	6774287	6774976	-0.645109	chr4.2	1848705	2576991	chr4.4	2661596	3370029
chr1.1	54300001	54400000	0.10915	chr1.1	54300001	54400000	0.27541	chr1.1	54300001	54400000	0.01372	chr1.1	54300001	54400000	0.00417	chr1.1	54300001	54400000	0.14381	chr1.1	54300001	54400000	7.99196	chr1.2	18849525	18853509	-1.71731	chr1.1	19091226	19095156	-1.71731	chr1.1	43110039	43111167	-0.648631	chr1.1	6820603	6821412	5.74643	chr4.2	2760906	4222371	chr4.4	3541353	4690936
chr1.1	54400001	54500000	0.0541	chr1.1	54400001	54500000	0.44671	chr1.1	54400001	54500000	0.02326	chr1.1	54400001	54500000	0	chr1.1	54400001	54500000	0.07022	chr1.1	54400001	54500000	11.3953	chr1.2	18960344	18964509	-0.767283	chr1.1	19149916	19152390	-0.767283	chr1.1	43125063	43128600	-11.5129	chr1.1	6924673	6928824	-2.23214	chr4.2	5317161	5687163	chr4.4	5016732	5246540
chr1.1	54500001	54600000	0.11001	chr1.1	54500001	54600000	0.38178	chr1.1	54500001	54600000	0.01506	chr1.1	54500001	54600000	0	chr1.1	54500001	54600000	0.0701	chr1.1	54500001	54600000	1.61992	chr1.2	18971372	18977059	-2.00702	chr1.1	19157944	19163008	-2.00702	chr1.1	43167855	43178532	-1.26602	chr1.1	6939200	6942653	-11.5129	chr4.2	6187549	6624509	chr4.4	5874964	6179277
chr1.1	54600001	54700000	0.08235	chr1.1	54600001	54700000	0.21779	chr1.1	54600001	54700000	0.0362	chr1.1	54600001	54700000	0.00116	chr1.1	54600001	54700000	0.08825	chr1.1	54600001	54700000	4.83475	chr1.2	19075588	19077015	-11.5129	chr1.1	19231657	19233076	-11.5129	chr1.1	43274747	43276447	0.0226483	chr1.1	6945394	6946605	-1.24684	chr4.2	8937066	9861692	chr4.4	8423147	9360245
chr1.1	54700001	54800000	0.05552	chr1.1	54700001	54800000	0.41473	chr1.1	54700001	54800000	0.04843	chr1.1	54700001	54800000	0	chr1.1	54700001	54800000	0.08287	chr1.1	54700001	54800000	8.01758	chr1.2	19147123	19152247	-2.52397	chr1.1	19278952	19284056	-2.52397	chr1.1	43276742	43277831	8.85564	chr1.1	6949990	6954599	-11.5129	chr4.2	9906523	10734823	chr4.4	9492553	10277384
chr1.1	54800001	54900000	0.18547	chr1.1	54800001	54900000	0.03565	chr1.1	54800001	54900000	0.01195	chr1.1	54800001	54900000	0	chr1.1	54800001	54900000	0.07636	chr1.1	54800001	54900000	8.81713	chr1.2	19154192	19156662	-1.05846	chr1.1	19286870	19289501	-1.05846	chr1.1	43318562	43319960	-2.55988	chr1.1	6964038	6969248	-0.936121	chr4.2	11011886	11692717	chr4.4	10586258	11348008
chr1.1	54900001	55000000	0.08782	chr1.1	54900001	55000000	0.24013	chr1.1	54900001	55000000	0.0457	chr1.1	54900001	55000000	0	chr1.1	54900001	55000000	0.08811	chr1.1	54900001	55000000	2.73205	chr1.2	19164677	19166138	-2.05957	chr1.1	19301385	19303079	-2.05957	chr1.1	43438530	43441701	-1.19395	chr1.1	6988552	6995075	-0.431804	chr4.2	11832438	12596241	chr4.4	11528025	12314313
chr1.1	55000001	55100000	0.14279	chr1.1	55000001	55100000	0.09923	chr1.1	55000001	55100000	0.0336	chr1.1	55000001	55100000	0	chr1.1	55000001	55100000	0.06852	chr1.1	55000001	55100000	6.07651	chr1.2	19201142	19202892	-1.75863	chr1.1	19328039	19329884	-1.75863	chr1.1	43449484	43451110	-11.5129	chr1.1	7049715	7053470	-1.17787	chr4.2	12608064	14071063	chr4.4	14106872	15387587
chr1.1	55100001	55200000	0.08757	chr1.1	55100001	55200000	0.25649	chr1.1	55100001	55200000	0.05653	chr1.1	55100001	55200000	0	chr1.1	55100001	55200000	0.09499	chr1.1	55100001	55200000	7.23864	chr1.2	19206926	19207765	-11.5129	chr1.1	19333923	19334762	-11.5129	chr1.1	43516878	43518392	-0.727295	chr1.1	7100572	7101635	-2.05219	chr4.2	14656802	15118417	chr4.4	15967455	16619101
chr1.1	55200001	55300000	0.02994	chr1.1	55200001	55300000	0.62513	chr1.1	55200001	55300000	0.01618	chr1.1	55200001	55300000	0	chr1.1	55200001	55300000	0.05864	chr1.1	55200001	55300000	0	chr1.2	19247068	19252466	-0.620548	chr1.1	19382949	19388354	-0.620548	chr1.1	43720501	43722092	-0.432035	chr1.1	7115467	7120180	-11.5129	chr4.2	15294597	15498740	chr4.4	16960891	17128117
chr1.1	55300001	55400000	0.01017	chr1.1	55300001	55400000	0.63771	chr1.1	55300001	55400000	0.03841	chr1.1	55300001	55400000	0	chr1.1	55300001	55400000	0.01025	chr1.1	55300001	55400000	0	chr1.2	19273693	19275279	-0.17414	chr1.1	19425362	19427717	-0.17414	chr1.1	43795376	43795885	-11.5129	chr1.1	7171860	7173664	-1.17564	chr4.2	19364391	19957081	chr4.4	20856716	21472787
chr1.1	55400001	55500000	0.05451	chr1.1	55400001	55500000	0.30778	chr1.1	55400001	55500000	0.06786	chr1.1	55400001	55500000	0	chr1.1	55400001	55500000	0.04555	chr1.1	55400001	55500000	0	chr1.2	19309840	19315235	-1.79012	chr1.1	19452387	19457960	-1.79012	chr1.1	43806523	43807083	5.4445	chr1.1	7232310	7234136	-0.358123	chr4.2	20112865	20307805	chr4.4	21511107	21699391
chr1.1	55500001	55600000	0.14409	chr1.1	55500001	55600000	0.03243	chr1.1	55500001	55600000	0.03288	chr1.1	55500001	55600000	0.00125	chr1.1	55500001	55600000	0.08487	chr1.1	55500001	55600000	1.8829	chr1.2	19427153	19433119	-11.5129	chr1.1	19560077	19565566	-11.5129	chr1.1	43818800	43820755	-11.5129	chr1.1	7246230	7251546	4.57513	chr4.2	25817986	25980250	chr4.4	28784844	29121083
chr1.1	55600001	55700000	0.13869	chr1.1	55600001	55700000	0.02365	chr1.1	55600001	55700000	0.04224	chr1.1	55600001	55700000	0	chr1.1	55600001	55700000	0.13305	chr1.1	55600001	55700000	0.688907	chr1.2	19603231	19605945	-2.87657	chr1.1	19609806	19611984	-2.87657	chr1.1	43851776	43860694	-2.29467	chr1.1	7255712	7258576	-1.2435	chr4.2	26178208	26977434	chr4.4	29698747	30227699
chr1.1	55700001	55800000	0.02856	chr1.1	55700001	55800000	0.29704	chr1.1	55700001	55800000	0.00773	chr1.1	55700001	55800000	0.0005	chr1.1	55700001	55800000	0.08358	chr1.1	55700001	55800000	1.32119	chr1.2	19661105	19663087	-2.27298	chr1.1	19702247	19704220	-2.27298	chr1.1	43926009	43928208	-3.644	chr1.1	7288160	7289602	-11.5129	chr4.2	27376810	27672145	chr4.4	30247975	30467747
chr1.1	55800001	55900000	0	chr1.1	55800001	55900000	0.76245	chr1.1	55800001	55900000	0.03081	chr1.1	55800001	55900000	0	chr1.1	55800001	55900000	0.04287	chr1.1	55800001	55900000	0	chr1.2	19689258	19689662	-11.5129	chr1.1	19743067	19743471	-11.5129	chr1.1	43965334	43969791	-1.29646	chr1.1	7305236	7306507	-2.21719	chr4.2	27820476	28173817	chr4.4	30625136	30951874
chr1.1	55900001	56000000	0.04971	chr1.1	55900001	56000000	0.43233	chr1.1	55900001	56000000	0.07241	chr1.1	55900001	56000000	0.00114	chr1.1	55900001	56000000	0.02613	chr1.1	55900001	56000000	17.9409	chr1.2	19753627	19753928	-11.5129	chr1.1	19802093	19802394	-11.5129	chr1.1	43995242	44011730	-0.689239	chr1.1	7361016	7363070	-0.802648	chr4.2	29387479	29681940	chr4.4	31038214	31241209
chr1.1	56000001	56100000	0.12603	chr1.1	56000001	56100000	0.28018	chr1.1	56000001	56100000	0.01907	chr1.1	56000001	56100000	0.0009	chr1.1	56000001	56100000	0.11027	chr1.1	56000001	56100000	68.8633	chr1.2	19754139	19759438	0.349647	chr1.1	19802605	19804724	0.349647	chr1.1	44016301	44018042	-2.92134	chr1.1	7365639	7367923	-11.5129	chr4.2	30275723	30500103	chr4.4	31303245	31482459
chr1.1	56100001	56200000	0.0633	chr1.1	56100001	56200000	0.29206	chr1.1	56100001	56200000	0.02623	chr1.1	56100001	56200000	0.00064	chr1.1	56100001	56200000	0.08847	chr1.1	56100001	56200000	0.174957	chr1.2	20102591	20104634	-11.5129	chr1.1	19878445	19880489	-11.5129	chr1.1	44110121	44111446	-2.62816	chr1.1	7378381	7379677	-11.5129	chr4.2	31186327	31879729	chr4.4	31899962	32451093
chr1.1	56200001	56300000	0.13101	chr1.1	56200001	56300000	0.32279	chr1.1	56200001	56300000	0.08695	chr1.1	56200001	56300000	0.00168	chr1.1	56200001	56300000	0.07212	chr1.1	56200001	56300000	3.21158	chr1.2	20447884	20449872	-11.5129	chr1.1	19932690	19934316	-11.5129	chr1.1	44180648	44181973	-1.95139	chr1.1	7380496	7391707	-2.38858	chr4.2	31912460	32986012	chr4.4	32578622	33916447
chr1.1	56300001	56400000	0.07	chr1.1	56300001	56400000	0.27825	chr1.1	56300001	56400000	0.01892	chr1.1	56300001	56400000	0	chr1.1	56300001	56400000	0.0865	chr1.1	56300001	56400000	7.87978	chr1.2	20691609	20692637	-0.17915	chr1.1	19965962	19967978	-0.17915	chr1.1	44284335	44288128	-1.83154	chr1.1	7399583	7402476	-11.5129	chr4.2	33094963	33592619	chr4.4	34426549	34845401
chr1.1	56400001	56500000	0.10322	chr1.1	56400001	56500000	0.11873	chr1.1	56400001	56500000	0.01594	chr1.1	56400001	56500000	0	chr1.1	56400001	56500000	0.11432	chr1.1	56400001	56500000	5.67753	chr1.2	20714508	20717272	-0.28722	chr1.1	20084396	20089115	-0.28722	chr1.1	44357432	44359014	0.448829	chr1.1	7413606	7415436	5.41645	chr4.2	34325667	34395475	chr4.4	34930502	35015480
chr1.1	56500001	56600000	0.03381	chr1.1	56500001	56600000	0.35137	chr1.1	56500001	56600000	0.1041	chr1.1	56500001	56600000	0.00057	chr1.1	56500001	56600000	0.06805	chr1.1	56500001	56600000	0.266204	chr1.2	20768733	20779996	-0.441825	chr1.1	20150243	20155985	-0.441825	chr1.1	44386545	44387687	-2.14273	chr1.1	7435434	7443835	-11.5129	chr4.2	34430709	35179660	chr4.4	35103540	36135777
chr1.1	56600001	56700000	0.2	chr1.1	56600001	56700000	0.01084	chr1.1	56600001	56700000	0.0247	chr1.1	56600001	56700000	0.00216	chr1.1	56600001	56700000	0.11473	chr1.1	56600001	56700000	38.0233	chr1.2	20946772	20949333	-11.5129	chr1.1	20280220	20280882	-11.5129	chr1.1	44391884	44392698	0.473137	chr1.1	7463598	7468025	-11.5129	chr4.2	35205962	47294848	chr4.4	36432821	46895778
chr1.1	56700001	56800000	0.10929	chr1.1	56700001	56800000	0.07862	chr1.1	56700001	56800000	0.03215	chr1.1	56700001	56800000	0.00268	chr1.1	56700001	56800000	0.12247	chr1.1	56700001	56800000	2.54442	chr1.2	21175561	21176238	-0.349687	chr1.1	20479687	20480337	-0.349687	chr1.1	44620644	44620853	-11.5129	chr1.1	7473242	7475353	-0.345289	chr4.2	47788647	56162645	chr4.4	47348376	57309386
chr1.1	56800001	56900000	0.1005	chr1.1	56800001	56900000	0.10037	chr1.1	56800001	56900000	0.05902	chr1.1	56800001	56900000	0.00126	chr1.1	56800001	56900000	0.09982	chr1.1	56800001	56900000	27.0376	chr1.2	21183209	21187484	-1.83374	chr1.1	20536464	20540741	-1.83374	chr1.1	44642289	44642498	-11.5129	chr1.1	7504467	7506933	-0.245753	chr4.2	57012495	63475207	chr4.4	57885327	62659460
chr1.1	56900001	57000000	0.13947	chr1.1	56900001	57000000	0.0713	chr1.1	56900001	57000000	0.07571	chr1.1	56900001	57000000	0.00355	chr1.1	56900001	57000000	0.09978	chr1.1	56900001	57000000	10.5595	chr1.2	21192877	21197754	-11.5129	chr1.1	20545739	20550884	-11.5129	chr1.1	44760258	44760887	-2.03355	chr1.1	7508764	7520842	-11.5129	chr4.2	64064701	64600537	chr4.4	63481400	63960311
chr1.1	57000001	57100000	0.08583	chr1.1	57000001	57100000	0.0898	chr1.1	57000001	57100000	0.03391	chr1.1	57000001	57100000	0	chr1.1	57000001	57100000	0.11273	chr1.1	57000001	57100000	3.72973	chr1.2	21403127	21403823	-0.0889271	chr1.1	20915306	20918272	-0.0889271	chr1.1	44775489	44776118	-0.559767	chr1.1	7565631	7569238	-11.5129	chr4.2	65252235	71082446	chr4.4	65939434	69932641
chr1.1	57100001	57200000	0.06582	chr1.1	57100001	57200000	0.11109	chr1.1	57100001	57200000	0.02717	chr1.1	57100001	57200000	0.00715	chr1.1	57100001	57200000	0.11684	chr1.1	57100001	57200000	14.2062	chr1.2	21456740	21461083	-1.8763	chr1.1	20952737	20954842	-1.8763	chr1.1	45051558	45062113	-1.14425	chr1.1	7570937	7577956	-11.5129	chr4.2	71794041	80820968	chr4.4	70471832	79758828
chr1.1	57200001	57300000	0.04835	chr1.1	57200001	57300000	0.29862	chr1.1	57200001	57300000	0.10249	chr1.1	57200001	57300000	0.00058	chr1.1	57200001	57300000	0.11759	chr1.1	57200001	57300000	1.84987	chr1.2	21490004	21490309	-0.320762	chr1.1	20968903	20969202	-0.320762	chr1.1	45094166	45095521	5.41448	chr1.1	7579552	7583129	-1.16935	chr4.2	80924638	85374639	chr4.4	80373533	84349539
chr1.1	57300001	57400000	0.0609	chr1.1	57300001	57400000	0.26998	chr1.1	57300001	57400000	0.0875	chr1.1	57300001	57400000	0	chr1.1	57300001	57400000	0.09338	chr1.1	57300001	57400000	19.1974	chr1.2	21495333	21507662	-1.40535	chr1.1	20975621	20987872	-1.40535	chr1.1	45201393	45202247	-11.5129	chr1.1	7585802	7589362	-11.5129	chr4.2	85556132	92424999	chr4.4	84889378	90750766
chr1.1	57400001	57500000	0.05823	chr1.1	57400001	57500000	0.15992	chr1.1	57400001	57500000	0.02401	chr1.1	57400001	57500000	0.00203	chr1.1	57400001	57500000	0.12393	chr1.1	57400001	57500000	11.3321	chr1.2	21573679	21576372	-11.5129	chr1.1	20992311	20994994	-11.5129	chr1.1	45211226	45213620	-11.5129	chr1.1	7598528	7599365	5.45614	chr4.3	977391	1345709	chr4.4	1422107	1840628
chr1.1	57500001	57600000	0.09379	chr1.1	57500001	57600000	0.11266	chr1.1	57500001	57600000	0.03423	chr1.1	57500001	57600000	0	chr1.1	57500001	57600000	0.14541	chr1.1	57500001	57600000	1.94932	chr1.2	21640407	21643496	-0.253724	chr1.1	21082343	21085422	-0.253724	chr1.1	45220140	45222134	-1.25127	chr1.1	7657330	7660984	1.49999e-05	chr4.3	1388668	1673952	chr4.4	2091803	2369391
chr1.1	57600001	57700000	0.11431	chr1.1	57600001	57700000	0.18792	chr1.1	57600001	57700000	0.04804	chr1.1	57600001	57700000	0.00041	chr1.1	57600001	57700000	0.06129	chr1.1	57600001	57700000	0.756929	chr1.2	21719330	21722855	-11.5129	chr1.1	21160074	21164514	-11.5129	chr1.1	45228889	45229442	-2.53757	chr1.1	7977132	7988085	-1.2763	chr4.3	1742828	2841970	chr4.4	2504336	3502392
chr1.1	57700001	57800000	0.10125	chr1.1	57700001	57800000	0.27257	chr1.1	57700001	57800000	0.02935	chr1.1	57700001	57800000	0.00412	chr1.1	57700001	57800000	0.05706	chr1.1	57700001	57800000	5.4019	chr1.2	21812487	21813539	-0.298371	chr1.1	21423225	21424516	-0.298371	chr1.1	45256415	45257545	-11.5129	chr1.1	7990613	7993870	-11.5129	chr4.3	5146177	5602645	chr4.4	5021608	5476293
chr1.1	57800001	57900000	0.07821	chr1.1	57800001	57900000	0.15497	chr1.1	57800001	57900000	0.02701	chr1.1	57800001	57900000	0.00063	chr1.1	57800001	57900000	0.09029	chr1.1	57800001	57900000	1.55575	chr1.2	22211881	22222791	-0.510329	chr1.1	21519697	21529091	-0.510329	chr1.1	45279173	45279919	-11.5129	chr1.1	8022513	8025254	-11.5129	chr4.3	5827746	6668728	chr4.4	5967398	6691530
chr1.1	57900001	58000000	0.07253	chr1.1	57900001	58000000	0.15515	chr1.1	57900001	58000000	0.04477	chr1.1	57900001	58000000	0.00334	chr1.1	57900001	58000000	0.09348	chr1.1	57900001	58000000	3.10018	chr1.2	22564275	22575371	-0.574103	chr1.1	21700050	21717192	-0.574103	chr1.1	45377126	45377314	-11.5129	chr1.1	8052444	8054026	-2.88883	chr4.3	7108069	7960789	chr4.4	7148125	7884780
chr1.1	58000001	58100000	0.08972	chr1.1	58000001	58100000	0.07478	chr1.1	58000001	58100000	0.0709	chr1.1	58000001	58100000	0.00182	chr1.1	58000001	58100000	0.09773	chr1.1	58000001	58100000	12.6979	chr1.2	22617369	22637765	-0.372989	chr1.1	21815616	21835546	-0.372989	chr1.1	45418703	45420004	-11.5129	chr1.1	8070492	8071283	-11.5129	chr4.3	8052657	8743808	chr4.4	8740241	9315716
chr1.1	58100001	58200000	0.05022	chr1.1	58100001	58200000	0.29152	chr1.1	58100001	58200000	0.03422	chr1.1	58100001	58200000	0.00243	chr1.1	58100001	58200000	0.08931	chr1.1	58100001	58200000	0.100936	chr1.2	22687178	22691136	-1.186	chr1.1	21889613	21891858	-1.186	chr1.1	45436397	45437411	-11.5129	chr1.1	8077520	8079118	-11.5129	chr4.3	9127747	9983763	chr4.4	9522314	10184602
chr1.1	58200001	58300000	0.0906	chr1.1	58200001	58300000	0.29244	chr1.1	58200001	58300000	0.02205	chr1.1	58200001	58300000	0.00568	chr1.1	58200001	58300000	0.04726	chr1.1	58200001	58300000	1.65296	chr1.2	22768904	22769179	1.49999e-05	chr1.1	21935962	21936795	1.49999e-05	chr1.1	45466599	45475783	0.340361	chr1.1	8101206	8101877	-11.5129	chr4.3	12853278	14790485	chr4.4	12738539	14125982
chr1.1	58300001	58400000	0.08952	chr1.1	58300001	58400000	0.1763	chr1.1	58300001	58400000	0.06106	chr1.1	58300001	58400000	0.00209	chr1.1	58300001	58400000	0.07347	chr1.1	58300001	58400000	3.45688	chr1.2	22776913	22779655	-0.205252	chr1.1	21949270	21952121	-0.205252	chr1.1	45532580	45532942	-11.5129	chr1.1	8114396	8115001	0.691591	chr4.3	15141627	16145101	chr4.4	14478891	15306844
chr1.1	58400001	58500000	0.14253	chr1.1	58400001	58500000	0.29144	chr1.1	58400001	58500000	0.05356	chr1.1	58400001	58500000	0	chr1.1	58400001	58500000	0.08938	chr1.1	58400001	58500000	16.6995	chr1.2	22822008	22822364	-11.5129	chr1.1	22016496	22016852	-11.5129	chr1.1	45553633	45557389	-11.5129	chr1.1	8115986	8120873	0.842147	chr4.3	16209504	16602161	chr4.4	15493341	15959333
chr1.1	58500001	58600000	0.14199	chr1.1	58500001	58600000	0.08867	chr1.1	58500001	58600000	0.03311	chr1.1	58500001	58600000	0	chr1.1	58500001	58600000	0.09569	chr1.1	58500001	58600000	2.76223	chr1.2	22894610	22896474	5.76886	chr1.1	22090295	22092155	5.76886	chr1.1	45567941	45572731	-2.76014	chr1.1	8141732	8142087	-11.5129	chr4.3	16505278	16739712	chr4.4	16216328	16714376
chr1.1	58600001	58700000	0.09879	chr1.1	58600001	58700000	0.10521	chr1.1	58600001	58700000	0.01189	chr1.1	58600001	58700000	0.00723	chr1.1	58600001	58700000	0.04753	chr1.1	58600001	58700000	2.8513	chr1.2	22912881	22914829	0.360128	chr1.1	22108506	22110576	0.360128	chr1.1	45575941	45576330	-11.5129	chr1.1	8272501	8272983	-11.5129	chr4.3	22318863	23366649	chr4.4	22169740	23076797
chr1.1	58700001	58800000	0.15697	chr1.1	58700001	58800000	0.02575	chr1.1	58700001	58800000	0.03294	chr1.1	58700001	58800000	0.00489	chr1.1	58700001	58800000	0.11347	chr1.1	58700001	58800000	2.93482	chr1.2	22930488	22932218	-1.49959	chr1.1	22135410	22135943	-1.49959	chr1.1	45591876	45592382	-11.5129	chr1.1	8313750	8316959	-11.5129	chr4.3	22386239	22543026	chr4.4	22353628	22509135
chr1.1	58800001	58900000	0.12087	chr1.1	58800001	58900000	0.17944	chr1.1	58800001	58900000	0.0978	chr1.1	58800001	58900000	0.00254	chr1.1	58800001	58900000	0.13707	chr1.1	58800001	58900000	2.82118	chr1.2	23141247	23148033	4.18871	chr1.1	22268115	22270228	4.18871	chr1.1	45593848	45598578	-1.43287	chr1.1	8339217	8357618	5.42824	chr4.3	23000008	24846305	chr4.4	23126565	24452658
chr1.1	58900001	59000000	0.09531	chr1.1	58900001	59000000	0.02634	chr1.1	58900001	59000000	0.04108	chr1.1	58900001	59000000	0.00057	chr1.1	58900001	59000000	0.14169	chr1.1	58900001	59000000	2.26752	chr1.2	23149256	23151651	5.15134	chr1.1	22444325	22446720	5.15134	chr1.1	45639853	45641742	-1.2657	chr1.1	8359900	8364130	-11.5129	chr4.3	25396233	25467646	chr4.4	24799073	24873446
chr1.1	59000001	59100000	0.12963	chr1.1	59000001	59100000	0.24312	chr1.1	59000001	59100000	0.07576	chr1.1	59000001	59100000	0.00194	chr1.1	59000001	59100000	0.04556	chr1.1	59000001	59100000	4.51825	chr1.2	23182203	23185539	-1.90629	chr1.1	22469076	22472423	-1.90629	chr1.1	45709475	45709900	-1.64391	chr1.1	8371059	8374230	-11.5129	chr4.3	25593480	26153943	chr4.4	25100040	25723510
chr1.1	59100001	59200000	0.11229	chr1.1	59100001	59200000	0.30958	chr1.1	59100001	59200000	0.05839	chr1.1	59100001	59200000	0.00123	chr1.1	59100001	59200000	0.05229	chr1.1	59100001	59200000	0.876623	chr1.2	23204048	23216326	-11.5129	chr1.1	22481011	22494160	-11.5129	chr1.1	45711459	45716167	-1.66303	chr1.1	8379660	8380244	6.80266	chr4.3	26478178	26903137	chr4.4	25916153	26423015
chr1.1	59200001	59300000	0.10511	chr1.1	59200001	59300000	0.0463	chr1.1	59200001	59300000	0.05718	chr1.1	59200001	59300000	0.0018	chr1.1	59200001	59300000	0.07607	chr1.1	59200001	59300000	3.54162	chr1.2	23222620	23231449	-0.817296	chr1.1	22500373	22506861	-0.817296	chr1.1	45745826	45749204	-2.88572	chr1.1	8417777	8418277	-11.5129	chr4.3	27398923	27649894	chr4.4	27407804	27634855
chr1.1	59300001	59400000	0.2	chr1.1	59300001	59400000	0.00804	chr1.1	59300001	59400000	0.09152	chr1.1	59300001	59400000	0.00123	chr1.1	59300001	59400000	0.07181	chr1.1	59300001	59400000	7.66683	chr1.2	23258460	23259938	1.49999e-05	chr1.1	22508661	22531915	1.49999e-05	chr1.1	45752621	45758221	-0.953767	chr1.1	8426192	8426692	-11.5129	chr4.3	27921353	27982565	chr4.4	29482058	29541735
chr1.1	59400001	59500000	0.09919	chr1.1	59400001	59500000	0.07608	chr1.1	59400001	59500000	0.03952	chr1.1	59400001	59500000	0.00136	chr1.1	59400001	59500000	0.05229	chr1.1	59400001	59500000	8.14603	chr1.2	23316637	23318929	-1.70558	chr1.1	22546574	22548855	-1.70558	chr1.1	45758750	45762132	0.286841	chr1.1	8546480	8547056	0.359604	chr4.3	28071378	28678664	chr4.4	30252774	30937758
chr1.1	59500001	59600000	0.0765	chr1.1	59500001	59600000	0.08294	chr1.1	59500001	59600000	0.04063	chr1.1	59500001	59600000	0.0003	chr1.1	59500001	59600000	0.1277	chr1.1	59500001	59600000	4.05151	chr1.2	23372410	23375260	-2.06071	chr1.1	22574275	22576922	-2.06071	chr1.1	45764841	45765521	5.24953	chr1.1	8603212	8605128	4.2273	chr4.3	29195028	29438778	chr4.4	31303245	31481221
chr1.1	59600001	59700000	0.15308	chr1.1	59600001	59700000	0.06919	chr1.1	59600001	59700000	0.03742	chr1.1	59600001	59700000	0.00185	chr1.1	59600001	59700000	0.10285	chr1.1	59600001	59700000	0.160252	chr1.2	23394089	23395723	-2.33901	chr1.1	22595288	22597036	-2.33901	chr1.1	45767172	45771969	-2.5744	chr1.1	8626059	8627226	0.487794	chr4.3	30324617	32270920	chr4.4	31852362	34439566
chr1.1	59700001	59800000	0.06897	chr1.1	59700001	59800000	0.38209	chr1.1	59700001	59800000	0.01847	chr1.1	59700001	59800000	0	chr1.1	59700001	59800000	0.01889	chr1.1	59700001	59800000	3.2597	chr1.2	23396998	23397940	6.47652	chr1.1	22598194	22598400	6.47652	chr1.1	45773398	45778614	-11.5129	chr1.1	8646892	8648685	-1.13876	chr4.3	32842004	33226617	chr4.4	35740066	36086214
chr1.1	59800001	59900000	0.19425	chr1.1	59800001	59900000	0.05755	chr1.1	59800001	59900000	0.01563	chr1.1	59800001	59900000	0.00072	chr1.1	59800001	59900000	0.12616	chr1.1	59800001	59900000	1.68234	chr1.2	23408310	23409541	-2.38177	chr1.1	22620244	22621480	-2.38177	chr1.1	45815430	45816048	-0.168755	chr1.1	8681588	8686876	-11.5129	chr4.3	33300681	34295121	chr4.4	36671006	37615984
chr1.1	59900001	60000000	0.0969	chr1.1	59900001	60000000	0.24414	chr1.1	59900001	60000000	0.10365	chr1.1	59900001	60000000	0.00061	chr1.1	59900001	60000000	0.07574	chr1.1	59900001	60000000	2.42464	chr1.2	23580893	23584002	-1.39068	chr1.1	23064499	23067777	-1.39068	chr1.1	45873426	45875559	1.1251	chr1.1	8718468	8727450	0.0789964	chr4.3	35541254	40799017	chr4.4	37851479	43095155
chr1.1	60000001	60100000	0.1164	chr1.1	60000001	60100000	0.07481	chr1.1	60000001	60100000	0.10288	chr1.1	60000001	60100000	0.00121	chr1.1	60000001	60100000	0.11554	chr1.1	60000001	60100000	3.43063	chr1.2	23585338	23585884	-0.458362	chr1.1	23068987	23069799	-0.458362	chr1.1	45886379	45886600	-11.5129	chr1.1	8732223	8735481	-11.5129	chr4.3	40951050	82493634	chr4.4	43500195	83672121
chr1.1	60100001	60200000	0.06531	chr1.1	60100001	60200000	0.28995	chr1.1	60100001	60200000	0.0276	chr1.1	60100001	60200000	0	chr1.1	60100001	60200000	0.05671	chr1.1	60100001	60200000	14.9676	chr1.2	23610108	23613423	-0.651474	chr1.1	23088326	23091693	-0.651474	chr1.1	45923195	45925632	-2.61117	chr1.1	8755816	8761469	-1.19031	chr4.3	82665365	86464441	chr4.4	84681857	89055496
chr1.1	60200001	60300000	0.04488	chr1.1	60200001	60300000	0.20218	chr1.1	60200001	60300000	0.03177	chr1.1	60200001	60300000	0.00213	chr1.1	60200001	60300000	0.08631	chr1.1	60200001	60300000	19.3189	chr1.2	23619129	23620502	-1.31759	chr1.1	23098029	23099198	-1.31759	chr1.1	45940193	45940663	-0.223591	chr1.1	8770863	8776642	-11.5129	chr4.3	86950408	87127943	chr4.4	90038490	90194086
chr1.1	60300001	60400000	0.09696	chr1.1	60300001	60400000	0.0372	chr1.1	60300001	60400000	0.05017	chr1.1	60300001	60400000	0.00187	chr1.1	60300001	60400000	0.08566	chr1.1	60300001	60400000	22.5181	chr1.2	23678486	23691654	-2.15912	chr1.1	23151598	23163689	-2.15912	chr1.1	45978687	45979037	-2.49862	chr1.1	8813674	8818098	-0.490302	chr4.3	87626939	88122517	chr4.4	90217319	90737852
chr1.1	60400001	60500000	0.09702	chr1.1	60400001	60500000	0.11583	chr1.1	60400001	60500000	0.05316	chr1.1	60400001	60500000	0.00058	chr1.1	60400001	60500000	0.08329	chr1.1	60400001	60500000	36.7008	chr1.2	23700583	23702373	-3.48535	chr1.1	23173003	23174795	-3.48535	chr1.1	46085385	46097353	-0.805357	chr1.1	8850426	8850989	-11.5129	chr4.4	22765042	23079462	chr4.4	23126565	23497977
chr1.1	60500001	60600000	0.14525	chr1.1	60500001	60600000	0.14804	chr1.1	60500001	60600000	0.00596	chr1.1	60500001	60600000	0.00066	chr1.1	60500001	60600000	0.03275	chr1.1	60500001	60600000	7.77494	chr1.2	23746473	23748398	-1.05605	chr1.1	23204989	23206878	-1.05605	chr1.1	46126553	46127002	-11.5129	chr1.1	8851930	8853544	-11.5129	chr4.4	27518737	27712279	chr4.4	27889779	28166478
chr1.1	60600001	60700000	0.10927	chr1.1	60600001	60700000	0.06959	chr1.1	60600001	60700000	0.00695	chr1.1	60600001	60700000	0	chr1.1	60600001	60700000	0.08989	chr1.1	60600001	60700000	3.56271	chr1.2	23827162	23840657	-2.49552	chr1.1	23239160	23252124	-2.49552	chr1.1	46129641	46133540	-11.5129	chr1.1	8910546	8913227	0.766638	chr4.4	29314412	29431829	chr4.4	29563277	29747375
chr1.1	60700001	60800000	0.05013	chr1.1	60700001	60800000	0.21876	chr1.1	60700001	60800000	0.00311	chr1.1	60700001	60800000	0	chr1.1	60700001	60800000	0.10598	chr1.1	60700001	60800000	19.4293	chr1.2	23861292	23865288	-1.97434	chr1.1	23268467	23272448	-1.97434	chr1.1	46140839	46142518	-1.30293	chr1.1	8915176	8921671	-0.250656	chr5.1	1737	14197656	chr5.2	123787	14223569
chr1.1	60800001	60900000	0.11385	chr1.1	60800001	60900000	0.20076	chr1.1	60800001	60900000	0.03759	chr1.1	60800001	60900000	0.00421	chr1.1	60800001	60900000	0.06519	chr1.1	60800001	60900000	0.691311	chr1.2	23983522	23984976	0.734316	chr1.1	23358349	23374053	0.734316	chr1.1	46156763	46159735	-1.90243	chr1.1	8929505	8930109	-1.94568	chr5.1	3315185	3575559	chr5.2	3328703	3464347
chr1.1	60900001	61000000	0.1426	chr1.1	60900001	61000000	0.159	chr1.1	60900001	61000000	0.02904	chr1.1	60900001	61000000	0	chr1.1	60900001	61000000	0.04596	chr1.1	60900001	61000000	3.43596	chr1.2	24001426	24012121	-2.42016	chr1.1	23390251	23401575	-2.42016	chr1.1	46406355	46409289	-1.8224	chr1.1	8933459	8933632	-11.5129	chr5.1	13986225	14262140	chr5.2	14114543	14477601
chr1.1	61000001	61100000	0.04935	chr1.1	61000001	61100000	0.37472	chr1.1	61000001	61100000	0.04505	chr1.1	61000001	61100000	0	chr1.1	61000001	61100000	0.09265	chr1.1	61000001	61100000	2.07117	chr1.2	24028917	24031544	-1.57709	chr1.1	23458212	23460839	-1.57709	chr1.1	46476131	46476431	-11.5129	chr1.1	8934860	8936460	-1.04066	chr5.1	14113355	18110531	chr5.2	14294087	18338380
chr1.1	61100001	61200000	0.04263	chr1.1	61100001	61200000	0.30831	chr1.1	61100001	61200000	0.024	chr1.1	61100001	61200000	0.00155	chr1.1	61100001	61200000	0.07875	chr1.1	61100001	61200000	2.09592	chr1.2	24038061	24041735	-1.08202	chr1.1	23471572	23475210	-1.08202	chr1.1	46478637	46484513	-1.91682	chr1.1	8940520	8949899	-3.26651	chr5.1	18966783	20260761	chr5.2	19113032	20538046
chr1.1	61200001	61300000	0.14185	chr1.1	61200001	61300000	0.05119	chr1.1	61200001	61300000	0.0082	chr1.1	61200001	61300000	0	chr1.1	61200001	61300000	0.1099	chr1.1	61200001	61300000	1.00272	chr1.2	24045693	24049022	-0.848092	chr1.1	23486290	23489600	-0.848092	chr1.1	46487629	46489729	-3.07513	chr1.1	9008515	9009351	1.5414	chr5.1	20361857	20696527	chr5.2	18458525	18923800
chr1.1	61300001	61400000	0.2	chr1.1	61300001	61400000	0.08594	chr1.1	61300001	61400000	0.03814	chr1.1	61300001	61400000	0.00137	chr1.1	61300001	61400000	0.06727	chr1.1	61300001	61400000	6.68137	chr1.2	24059186	24061933	0.283926	chr1.1	23497719	23500363	0.283926	chr1.1	46491236	46493679	-2.86875	chr1.1	9037788	9040418	0.0573916	chr5.1	21021686	27263222	chr5.2	20553372	27227532
chr1.1	61400001	61500000	0.06803	chr1.1	61400001	61500000	0.31257	chr1.1	61400001	61500000	0.02902	chr1.1	61400001	61500000	0.00053	chr1.1	61400001	61500000	0.07176	chr1.1	61400001	61500000	3.4433	chr1.2	24075294	24079465	-1.24426	chr1.1	23514373	23518368	-1.24426	chr1.1	46528474	46538901	-0.314275	chr1.1	9108218	9110350	-11.5129	chr5.1	27948019	32676330	chr5.2	27353820	33321584
chr1.1	61500001	61600000	0.2	chr1.1	61500001	61600000	0.0385	chr1.1	61500001	61600000	0.05673	chr1.1	61500001	61600000	0.00473	chr1.1	61500001	61600000	0.05398	chr1.1	61500001	61600000	5.2615	chr1.2	24098340	24110607	-2.09881	chr1.1	23525174	23537928	-2.09881	chr1.1	46557608	46563092	-2.42536	chr1.1	9173465	9178102	-0.779568	chr5.1	32824838	47839406	chr5.2	34635131	52207957
chr1.1	61600001	61700000	0.0673	chr1.1	61600001	61700000	0.13368	chr1.1	61600001	61700000	0.07961	chr1.1	61600001	61700000	0.0016	chr1.1	61600001	61700000	0.08936	chr1.1	61600001	61700000	19.3668	chr1.2	24227998	24229953	-3.12148	chr1.1	23714404	23717135	-3.12148	chr1.1	46736633	46741446	-0.175601	chr1.1	9179473	9181617	-11.5129	chr5.1	48397522	54799875	chr5.2	52866035	59579115
chr1.1	61700001	61800000	0.06259	chr1.1	61700001	61800000	0.21572	chr1.1	61700001	61800000	0.11808	chr1.1	61700001	61800000	0.00058	chr1.1	61700001	61800000	0.07455	chr1.1	61700001	61800000	12.9687	chr1.2	24326485	24326918	0.011315	chr1.1	23861040	23861923	0.011315	chr1.1	46742991	46743368	5.86748	chr1.1	9206190	9208422	5.84823	chr5.1	51536962	51621945	chr5.2	56503116	56610856
chr1.1	61800001	61900000	0.12899	chr1.1	61800001	61900000	0.1592	chr1.1	61800001	61900000	0.0261	chr1.1	61800001	61900000	0	chr1.1	61800001	61900000	0.10627	chr1.1	61800001	61900000	16.0734	chr1.2	24344107	24345387	-0.179649	chr1.1	23890001	23894886	-0.179649	chr1.1	46762395	46765282	-2.62583	chr1.1	9324680	9328438	-11.5129	chr5.1	54812381	57873990	chr5.2	60096199	63024688
chr1.1	61900001	62000000	0.1036	chr1.1	61900001	62000000	0.15554	chr1.1	61900001	62000000	0.06265	chr1.1	61900001	62000000	0	chr1.1	61900001	62000000	0.1066	chr1.1	61900001	62000000	6.94457	chr1.2	24363082	24367137	-0.72156	chr1.1	24018371	24026723	-0.72156	chr1.1	46766373	46770306	-3.94087	chr1.1	9356069	9357684	-11.5129	chr5.1	57895273	80975571	chr5.2	63376607	84012798
chr1.1	62000001	62100000	0.08757	chr1.1	62000001	62100000	0.33276	chr1.1	62000001	62100000	0.00685	chr1.1	62000001	62100000	0.00433	chr1.1	62000001	62100000	0.1073	chr1.1	62000001	62100000	15.8967	chr1.2	24390713	24395921	-2.10634	chr1.1	24057159	24062648	-2.10634	chr1.1	46782724	46788050	-11.5129	chr1.1	9360297	9373580	-1.34334	chr5.1	72880206	73258060	chr5.2	77180370	77765466
chr1.1	62100001	62200000	0.18408	chr1.1	62100001	62200000	0.13875	chr1.1	62100001	62200000	0.01252	chr1.1	62100001	62200000	0.00271	chr1.1	62100001	62200000	0.06494	chr1.1	62100001	62200000	1.80612	chr1.2	24457909	24461923	-3.43144	chr1.1	24102261	24106275	-3.43144	chr1.1	46827722	46832615	-1.25209	chr1.1	9380938	9387061	-3.19439	chr5.1	1737	6028766	chr5.3	91600	6052025
chr1.1	62200001	62300000	0.10257	chr1.1	62200001	62300000	0.16935	chr1.1	62200001	62300000	0.05583	chr1.1	62200001	62300000	0.00171	chr1.1	62200001	62300000	0.05105	chr1.1	62200001	62300000	35.0328	chr1.2	24468091	24472202	-1.74358	chr1.1	24118656	24122767	-1.74358	chr1.1	46932728	46934007	-1.01269	chr1.1	9401080	9402738	-2.68969	chr5.1	6199548	13486301	chr5.3	6428474	13112692
chr1.1	62300001	62400000	0.0917	chr1.1	62300001	62400000	0.07933	chr1.1	62300001	62400000	0.0961	chr1.1	62300001	62400000	0.00056	chr1.1	62300001	62400000	0.14755	chr1.1	62300001	62400000	5.40542	chr1.2	24498249	24503846	-0.986199	chr1.1	24146641	24151435	-0.986199	chr1.1	46948769	46950068	-0.521024	chr1.1	9409029	9417837	0.0211736	chr5.1	10465702	10600236	chr5.3	10358758	10468631
chr1.1	62400001	62500000	0.09606	chr1.1	62400001	62500000	0.16706	chr1.1	62400001	62500000	0.02305	chr1.1	62400001	62500000	0	chr1.1	62400001	62500000	0.10306	chr1.1	62400001	62500000	1.11016	chr1.2	24804793	24805142	-11.5129	chr1.1	24395624	24395973	-11.5129	chr1.1	46972765	46980242	-1.34123	chr1.1	9563915	9565477	-11.5129	chr5.1	13763341	13983323	chr5.3	13289927	13528299
chr1.1	62500001	62600000	0.13097	chr1.1	62500001	62600000	0.23379	chr1.1	62500001	62600000	0.03076	chr1.1	62500001	62600000	0	chr1.1	62500001	62600000	0.11159	chr1.1	62500001	62600000	3.81956	chr1.2	24860040	24860315	-11.5129	chr1.1	24398044	24398319	-11.5129	chr1.1	47106289	47113932	-0.24983	chr1.1	9576068	9578993	-0.452862	chr5.1	14383942	32544972	chr5.3	13638137	30658335
chr1.1	62600001	62700000	0.14851	chr1.1	62600001	62700000	0.05353	chr1.1	62600001	62700000	0.05916	chr1.1	62600001	62700000	0.0007	chr1.1	62600001	62700000	0.06154	chr1.1	62600001	62700000	5.88747	chr1.2	24897565	24899734	-11.5129	chr1.1	24435522	24435932	-11.5129	chr1.1	47136190	47137347	-1.67614	chr1.1	9614913	9619519	5.82257	chr5.1	27189214	27338996	chr5.3	25012960	25233175
chr1.1	62700001	62800000	0.11637	chr1.1	62700001	62800000	0.22784	chr1.1	62700001	62800000	0.02013	chr1.1	62700001	62800000	0.00297	chr1.1	62700001	62800000	0.07147	chr1.1	62700001	62800000	7.91013	chr1.2	24909955	24910359	5.78853	chr1.1	24447913	24448317	5.78853	chr1.1	47159528	47160595	0.261989	chr1.1	9781810	9783541	-1.3896	chr5.1	32833507	42274708	chr5.3	32096298	43044104
chr1.1	62800001	62900000	0.02952	chr1.1	62800001	62900000	0.55868	chr1.1	62800001	62900000	0.01875	chr1.1	62800001	62900000	0	chr1.1	62800001	62900000	0.04723	chr1.1	62800001	62900000	0.23508	chr1.2	24919494	24926096	-2.89398	chr1.1	24466227	24473092	-2.89398	chr1.1	47177804	47178659	-3.15277	chr1.1	9833197	9837950	-11.5129	chr5.1	42871791	43748231	chr5.3	43387011	44265241
chr1.1	62900001	63000000	0.08625	chr1.1	62900001	63000000	0.30304	chr1.1	62900001	63000000	0.02893	chr1.1	62900001	63000000	0.00183	chr1.1	62900001	63000000	0.10052	chr1.1	62900001	63000000	0.354934	chr1.2	24932535	24936104	-3.66643	chr1.1	24480584	24484496	-3.66643	chr1.1	47238587	47241543	-1.76422	chr1.1	9877357	9878220	-11.5129	chr5.1	44141951	45895397	chr5.3	44860913	46881671
chr1.1	63000001	63100000	0.03987	chr1.1	63000001	63100000	0.34717	chr1.1	63000001	63100000	0.07283	chr1.1	63000001	63100000	0.00077	chr1.1	63000001	63100000	0.10977	chr1.1	63000001	63100000	1.71445	chr1.2	24961180	24965594	-2.80188	chr1.1	24570929	24575142	-2.80188	chr1.1	47251659	47253457	-0.549411	chr1.1	9885923	9886786	-2.03306	chr5.1	46347901	50569058	chr5.3	47540708	51789904
chr1.1	63100001	63200000	0.11232	chr1.1	63100001	63200000	0.17029	chr1.1	63100001	63200000	0.06912	chr1.1	63100001	63200000	0	chr1.1	63100001	63200000	0.09792	chr1.1	63100001	63200000	12.9301	chr1.2	25004575	25006788	-1.78352	chr1.1	24631266	24633479	-1.78352	chr1.1	47345595	47348074	-0.261057	chr1.1	10105320	10112222	-11.5129	chr5.1	51229313	57881851	chr5.3	51852310	59793844
chr1.1	63200001	63300000	0.15348	chr1.1	63200001	63300000	0.03073	chr1.1	63200001	63300000	0.00614	chr1.1	63200001	63300000	0.00131	chr1.1	63200001	63300000	0.07215	chr1.1	63200001	63300000	1.32052	chr1.2	25052379	25054472	-1.29582	chr1.1	24750469	24752562	-1.29582	chr1.1	47583123	47587800	-0.346773	chr1.1	10180997	10186094	-0.0446519	chr5.1	57899002	74716195	chr5.3	60205118	75404147
chr1.1	63300001	63400000	0.11379	chr1.1	63300001	63400000	0.06685	chr1.1	63300001	63400000	0.03696	chr1.1	63300001	63400000	0.00062	chr1.1	63300001	63400000	0.13483	chr1.1	63300001	63400000	25.2019	chr1.2	25059183	25062667	-1.78693	chr1.1	24757308	24760795	-1.78693	chr1.1	47591181	47598890	0.475373	chr1.1	10227743	10229800	-11.5129	chr5.1	75042016	76004667	chr5.3	76169602	77171287
chr1.1	63400001	63500000	0.07104	chr1.1	63400001	63500000	0.24389	chr1.1	63400001	63500000	0.03633	chr1.1	63400001	63500000	0.00059	chr1.1	63400001	63500000	0.0751	chr1.1	63400001	63500000	3.76601	chr1.2	25066279	25068139	-2.02304	chr1.1	24764670	24766449	-2.02304	chr1.1	47608684	47612184	-11.5129	chr1.1	10241489	10245960	-11.5129	chr5.1	76319541	76492062	chr5.3	77323586	77522366
chr1.1	63500001	63600000	0.0716	chr1.1	63500001	63600000	0.08664	chr1.1	63500001	63600000	0.08401	chr1.1	63500001	63600000	0	chr1.1	63500001	63600000	0.11751	chr1.1	63500001	63600000	1.87275	chr1.2	25110249	25110488	-11.5129	chr1.1	24798466	24798705	-11.5129	chr1.1	47632341	47633746	-11.5129	chr1.1	10383306	10388988	1.49999e-05	chr5.1	76438020	78845157	chr5.3	77387111	79689846
chr1.1	63600001	63700000	0.11925	chr1.1	63600001	63700000	0.17378	chr1.1	63600001	63700000	0.02468	chr1.1	63600001	63700000	0	chr1.1	63600001	63700000	0.08637	chr1.1	63600001	63700000	3.51859	chr1.2	25214683	25216934	-0.284959	chr1.1	24880302	24884441	-0.284959	chr1.1	47638172	47640489	-0.541934	chr1.1	10501761	10515778	-11.5129	chr5.1	80245431	81010893	chr5.3	79745098	80642241
chr1.1	63700001	63800000	0.09827	chr1.1	63700001	63800000	0.06504	chr1.1	63700001	63800000	0.013	chr1.1	63700001	63800000	0.00055	chr1.1	63700001	63800000	0.07512	chr1.1	63700001	63800000	1.33393	chr1.2	25292793	25295242	-3.56303	chr1.1	24922840	24925339	-3.56303	chr1.1	47651230	47660223	0.303302	chr1.1	10519779	10523253	-11.5129	chr5.1	1737	5753374	chr5.4	47573	6547794
chr1.1	63800001	63900000	0.11382	chr1.1	63800001	63900000	0.02487	chr1.1	63800001	63900000	0.01979	chr1.1	63800001	63900000	0.00243	chr1.1	63800001	63900000	0.06801	chr1.1	63800001	63900000	0.300624	chr1.2	25352308	25358225	-3.81852	chr1.1	24950018	24955827	-3.81852	chr1.1	47701840	47705474	-0.864206	chr1.1	10524726	10526785	-11.5129	chr5.1	6034646	13569083	chr5.4	6870007	14094012
chr1.1	63900001	64000000	0.1345	chr1.1	63900001	64000000	0.04378	chr1.1	63900001	64000000	0.01148	chr1.1	63900001	64000000	0	chr1.1	63900001	64000000	0.08077	chr1.1	63900001	64000000	1.95204	chr1.2	25508382	25512412	-1.062	chr1.1	25124829	25128973	-1.062	chr1.1	47712126	47715162	-1.28177	chr1.1	10527206	10530051	-11.5129	chr5.1	6044281	6147822	chr5.4	6624814	6863178
chr1.1	64000001	64100000	0.09316	chr1.1	64000001	64100000	0.43375	chr1.1	64000001	64100000	0.03309	chr1.1	64000001	64100000	0	chr1.1	64000001	64100000	0.05442	chr1.1	64000001	64100000	4.69149	chr1.2	25533753	25536274	-2.6906	chr1.1	25164600	25166728	-2.6906	chr1.1	47755811	47756353	-11.5129	chr1.1	10532191	10533692	-1.68728	chr5.1	6145414	6366313	chr5.4	7290840	7607993
chr1.1	64100001	64200000	0.10137	chr1.1	64100001	64200000	0.1024	chr1.1	64100001	64200000	0.00753	chr1.1	64100001	64200000	0.00232	chr1.1	64100001	64200000	0.11956	chr1.1	64100001	64200000	15.4902	chr1.2	25730969	25734025	-2.03254	chr1.1	25298119	25301131	-2.03254	chr1.1	47769682	47770497	-0.883431	chr1.1	10546049	10550292	-0.110466	chr5.1	10459266	10600236	chr5.4	11069780	11163097
chr1.1	64200001	64300000	0.10272	chr1.1	64200001	64300000	0.17396	chr1.1	64200001	64300000	0.0218	chr1.1	64200001	64300000	0.00055	chr1.1	64200001	64300000	0.09048	chr1.1	64200001	64300000	31.7351	chr1.2	25829668	25832058	-1.00444	chr1.1	25302868	25305280	-1.00444	chr1.1	47777829	47778101	-11.5129	chr1.1	10551393	10553867	-0.109671	chr5.1	13804234	19378291	chr5.4	14704088	19081089
chr1.1	64300001	64400000	0.0966	chr1.1	64300001	64400000	0.03231	chr1.1	64300001	64400000	0.03094	chr1.1	64300001	64400000	0.00057	chr1.1	64300001	64400000	0.11848	chr1.1	64300001	64400000	3.89794	chr1.2	25864944	25871321	-0.0962331	chr1.1	25427234	25435896	-0.0962331	chr1.1	47916503	47918035	-2.23852	chr1.1	10600179	10601894	0.519772	chr5.1	19558206	27891404	chr5.4	19400068	26835774
chr1.1	64400001	64500000	0.18213	chr1.1	64400001	64500000	0.07372	chr1.1	64400001	64500000	0.02644	chr1.1	64400001	64500000	0	chr1.1	64400001	64500000	0.06798	chr1.1	64400001	64500000	6.42782	chr1.2	25876064	25879504	-1.52953	chr1.1	25437649	25441060	-1.52953	chr1.1	47957907	47958281	0.385326	chr1.1	10635249	10636514	-11.5129	chr5.1	28266117	29056644	chr5.4	26909900	27694549
chr1.1	64500001	64600000	0.1338	chr1.1	64500001	64600000	0.10157	chr1.1	64500001	64600000	0.00889	chr1.1	64500001	64600000	0.00288	chr1.1	64500001	64600000	0.11167	chr1.1	64500001	64600000	5.66627	chr1.2	25916303	25922170	-0.283387	chr1.1	25471415	25477599	-0.283387	chr1.1	47958433	47959028	-0.994281	chr1.1	10650800	10656256	-1.91491	chr5.1	29278495	30814327	chr5.4	28470659	30319594
chr1.1	64600001	64700000	0.11097	chr1.1	64600001	64700000	0.04521	chr1.1	64600001	64700000	0.03208	chr1.1	64600001	64700000	0.00058	chr1.1	64600001	64700000	0.07524	chr1.1	64600001	64700000	4.00438	chr1.2	25998663	26002763	-11.5129	chr1.1	25612240	25616331	-11.5129	chr1.1	47970121	47970453	-11.5129	chr1.1	10657322	10665393	-1.20447	chr5.1	30962676	31381494	chr5.4	27741473	28350404
chr1.1	64700001	64800000	0.10075	chr1.1	64700001	64800000	0.12192	chr1.1	64700001	64800000	0.08482	chr1.1	64700001	64800000	0.00237	chr1.1	64700001	64800000	0.10192	chr1.1	64700001	64800000	11.4704	chr1.2	26007706	26009100	-1.14327	chr1.1	25619622	25621016	-1.14327	chr1.1	48010439	48011894	-0.753017	chr1.1	10675916	10679831	-1.57989	chr5.1	31422255	32548413	chr5.4	30611305	32170740
chr1.1	64800001	64900000	0.09692	chr1.1	64800001	64900000	0.02597	chr1.1	64800001	64900000	0.04122	chr1.1	64800001	64900000	0.00184	chr1.1	64800001	64900000	0.1023	chr1.1	64800001	64900000	1.58422	chr1.2	26016235	26018319	-0.162639	chr1.1	25627215	25629299	-0.162639	chr1.1	48020051	48020371	-2.64897	chr1.1	10685883	10687903	-11.5129	chr5.1	33048018	35394075	chr5.4	34029918	37532090
chr1.1	64900001	65000000	0.16391	chr1.1	64900001	65000000	0.0383	chr1.1	64900001	65000000	0.02026	chr1.1	64900001	65000000	0.00267	chr1.1	64900001	65000000	0.09876	chr1.1	64900001	65000000	29.0865	chr1.2	26139055	26148321	5.04155	chr1.1	25726888	25736199	5.04155	chr1.1	48022377	48022703	-11.5129	chr1.1	10723860	10736270	-0.30459	chr5.1	37152338	37832032	chr5.4	38893350	39444217
chr1.1	65000001	65100000	0.04772	chr1.1	65000001	65100000	0.22828	chr1.1	65000001	65100000	0.08553	chr1.1	65000001	65100000	0	chr1.1	65000001	65100000	0.06879	chr1.1	65000001	65100000	0.0511725	chr1.2	26159756	26160352	0.215481	chr1.1	25747914	25748510	0.215481	chr1.1	48059229	48060439	-0.164762	chr1.1	10738769	10743004	-11.5129	chr5.1	40223424	43699370	chr5.4	40338373	43900354
chr1.1	65100001	65200000	0.06794	chr1.1	65100001	65200000	0.07675	chr1.1	65100001	65200000	0.08162	chr1.1	65100001	65200000	0	chr1.1	65100001	65200000	0.09627	chr1.1	65100001	65200000	3.74845	chr1.2	26162894	26167265	-1.06397	chr1.1	25750899	25755880	-1.06397	chr1.1	48109286	48109582	-0.182954	chr1.1	10750890	10753771	-11.5129	chr5.1	44117606	54794249	chr5.4	44449669	55461747
chr1.1	65200001	65300000	0.07757	chr1.1	65200001	65300000	0.03292	chr1.1	65200001	65300000	0.05595	chr1.1	65200001	65300000	0	chr1.1	65200001	65300000	0.1134	chr1.1	65200001	65300000	4.68773	chr1.2	26516636	26521646	4.56355	chr1.1	26045584	26050603	4.56355	chr1.1	48246084	48252593	-0.894637	chr1.1	10761513	10764490	-11.5129	chr5.1	54916646	61905662	chr5.4	55740375	62660301
chr1.1	65300001	65400000	0.06817	chr1.1	65300001	65400000	0.24506	chr1.1	65300001	65400000	0.08731	chr1.1	65300001	65400000	0	chr1.1	65300001	65400000	0.11315	chr1.1	65300001	65400000	6.66717	chr1.2	26532405	26533720	1.49999e-05	chr1.1	26186708	26187410	1.49999e-05	chr1.1	48301680	48304709	-11.5129	chr1.1	10783781	10787722	-1.23797	chr5.1	61993870	74115148	chr5.4	62677623	73501457
chr1.1	65400001	65500000	0.08751	chr1.1	65400001	65500000	0.21975	chr1.1	65400001	65500000	0.02447	chr1.1	65400001	65500000	0	chr1.1	65400001	65500000	0.08495	chr1.1	65400001	65500000	0.022696	chr1.2	26682286	26686024	-11.5129	chr1.1	26379871	26383620	-11.5129	chr1.1	48407818	48410576	-11.5129	chr1.1	10804281	10804841	-11.5129	chr5.1	75047867	76216592	chr5.4	73699850	74796759
chr1.1	65500001	65600000	0.0658	chr1.1	65500001	65600000	0.05281	chr1.1	65500001	65600000	0.04491	chr1.1	65500001	65600000	0	chr1.1	65500001	65600000	0.08198	chr1.1	65500001	65600000	2.56937	chr1.2	26740851	26745957	-11.5129	chr1.1	26441083	26446171	-11.5129	chr1.1	48413792	48420706	-11.5129	chr1.1	10828199	10842562	0.0221231	chr5.1	76040058	79292731	chr5.4	75021287	78113377
chr1.1	65600001	65700000	0.14974	chr1.1	65600001	65700000	0.03519	chr1.1	65600001	65700000	0.02555	chr1.1	65600001	65700000	0	chr1.1	65600001	65700000	0.07674	chr1.1	65600001	65700000	3.66367	chr1.2	26754209	26763463	-1.91236	chr1.1	26456327	26466702	-1.91236	chr1.1	48646461	48650315	-11.5129	chr1.1	10843423	10845076	-11.5129	chr5.1	76078014	76309000	chr5.4	74747931	74995342
chr1.1	65700001	65800000	0.15489	chr1.1	65700001	65800000	0.09484	chr1.1	65700001	65800000	0.0227	chr1.1	65700001	65800000	0	chr1.1	65700001	65800000	0.09425	chr1.1	65700001	65800000	4.60667	chr1.2	26796836	26801062	-11.5129	chr1.1	26471893	26476414	-11.5129	chr1.1	48651381	48651887	1.49999e-05	chr1.1	10955397	10957150	-11.5129	chr5.1	73887160	73904702	chr8.1	33897312	33914804
chr1.1	65800001	65900000	0.133	chr1.1	65800001	65900000	0.19653	chr1.1	65800001	65900000	0	chr1.1	65800001	65900000	0.00538	chr1.1	65800001	65900000	0.14586	chr1.1	65800001	65900000	4.24433	chr1.2	26847982	26852521	-2.57824	chr1.1	26519508	26524498	-2.57824	chr1.1	48744311	48746413	-11.5129	chr1.1	10964330	10966162	4.99994	chr5.1	59702492	59825921	chr8.4	59883867	60098642
chr1.1	65900001	66000000	0.13236	chr1.1	65900001	66000000	0.13836	chr1.1	65900001	66000000	0.02316	chr1.1	65900001	66000000	0.00247	chr1.1	65900001	66000000	0.05246	chr1.1	65900001	66000000	3.05835	chr1.2	26877132	26877413	-0.737579	chr1.1	26536243	26536524	-0.737579	chr1.1	48747992	48748492	-11.5129	chr1.1	10989665	10991531	6.37224	chr5.2	141382	812282	chr5.3	174531	768587
chr1.1	66000001	66100000	0.1454	chr1.1	66000001	66100000	0.07385	chr1.1	66000001	66100000	0.01613	chr1.1	66000001	66100000	0	chr1.1	66000001	66100000	0.08117	chr1.1	66000001	66100000	5.99995	chr1.2	26885493	26885753	-0.102879	chr1.1	26584342	26586346	-0.102879	chr1.1	48794721	48797269	-11.5129	chr1.1	10995993	10996793	-1.78876	chr5.2	1172481	3756232	chr5.3	1475195	4180019
chr1.1	66100001	66200000	0.18301	chr1.1	66100001	66200000	0.055	chr1.1	66100001	66200000	0.03428	chr1.1	66100001	66200000	0.00123	chr1.1	66100001	66200000	0.07441	chr1.1	66100001	66200000	2.44374	chr1.2	26903104	26904582	-1.63619	chr1.1	26602871	26604118	-1.63619	chr1.1	48814286	48816517	-3.23846	chr1.1	11008033	11011186	-11.5129	chr5.2	3328703	3464347	chr5.3	3615781	3795608
chr1.1	66200001	66300000	0.16202	chr1.1	66200001	66300000	0.01718	chr1.1	66200001	66300000	0.01343	chr1.1	66200001	66300000	0	chr1.1	66200001	66300000	0.05853	chr1.1	66200001	66300000	6.01166	chr1.2	26905822	26911882	-0.71506	chr1.1	26609282	26615315	-0.71506	chr1.1	48959890	48963198	5.51378	chr1.1	11053715	11055056	-11.5129	chr5.2	3868733	5095946	chr5.3	4664572	6069328
chr1.1	66300001	66400000	0.11661	chr1.1	66300001	66400000	0.1961	chr1.1	66300001	66400000	0.02829	chr1.1	66300001	66400000	0	chr1.1	66300001	66400000	0.06479	chr1.1	66300001	66400000	4.03689	chr1.2	27239230	27240470	-0.237481	chr1.1	27101985	27103166	-0.237481	chr1.1	48983480	48987992	-1.20259	chr1.1	11116448	11121242	-11.5129	chr5.2	5267039	8124445	chr5.3	6410083	9305236
chr1.1	66400001	66500000	0.11664	chr1.1	66400001	66500000	0.05866	chr1.1	66400001	66500000	0.01936	chr1.1	66400001	66500000	0	chr1.1	66400001	66500000	0.09516	chr1.1	66400001	66500000	1.69466	chr1.2	27709441	27719634	1.49999e-05	chr1.1	27753875	27763921	1.49999e-05	chr1.1	48998474	49000314	-2.17406	chr1.1	11138068	11139150	-1.33661	chr5.2	8741610	14043438	chr5.3	9216563	13428164
chr1.1	66500001	66600000	0.07791	chr1.1	66500001	66600000	0.09144	chr1.1	66500001	66600000	0.01911	chr1.1	66500001	66600000	0.00067	chr1.1	66500001	66600000	0.07451	chr1.1	66500001	66600000	6.61892	chr1.2	46801301	46812170	-2.75053	chr1.1	46648351	46658788	-2.75053	chr1.1	49016855	49018777	-0.499773	chr1.1	11141159	11145036	-11.5129	chr5.2	14523042	18387723	chr5.3	13588180	17248888
chr1.1	66600001	66700000	0.12102	chr1.1	66600001	66700000	1	chr1.1	66600001	66700000	0.03826	chr1.1	66600001	66700000	0.00058	chr1.1	66600001	66700000	0.1023	chr1.1	66600001	66700000	15.0962	chr1.2	46819154	46824264	-2.45647	chr1.1	46680665	46685425	-2.45647	chr1.1	49034647	49037265	5.48988	chr1.1	11153060	11156624	-1.28928	chr5.2	18434229	18981911	chr5.3	18738272	19132926
chr1.1	66700001	66800000	0.06678	chr1.1	66700001	66800000	0.19053	chr1.1	66700001	66800000	0.15172	chr1.1	66700001	66800000	0	chr1.1	66700001	66800000	0.05778	chr1.1	66700001	66800000	0.072453	chr1.2	46833729	46837334	-3.59062	chr1.1	46696248	46699581	-3.59062	chr1.1	49052272	49052940	-11.5129	chr1.1	11163837	11169160	-0.113184	chr5.2	19226859	20511152	chr5.3	17394877	18613390
chr1.1	66800001	66900000	0.0426	chr1.1	66800001	66900000	0.02887	chr1.1	66800001	66900000	0.04129	chr1.1	66800001	66900000	0.00343	chr1.1	66800001	66900000	0.10019	chr1.1	66800001	66900000	7.19654	chr1.2	46853741	46855351	0.323948	chr1.1	46734238	46735848	0.323948	chr1.1	49069565	49072119	0.395977	chr1.1	11201937	11211571	-2.49578	chr5.2	20570254	31684272	chr5.3	19866918	29777538
chr1.1	66900001	67000000	0.11093	chr1.1	66900001	67000000	0.16811	chr1.1	66900001	67000000	0.03621	chr1.1	66900001	67000000	0	chr1.1	66900001	67000000	0.06817	chr1.1	66900001	67000000	8.8552	chr1.2	46860674	46865798	-1.51592	chr1.1	46736633	46741446	-1.51592	chr1.1	49075686	49076381	-11.5129	chr1.1	11251800	11254542	-0.20714	chr5.2	32397283	53502329	chr5.3	30315524	50085248
chr1.1	67000001	67100000	0.10145	chr1.1	67000001	67100000	0.02215	chr1.1	67000001	67100000	0.02541	chr1.1	67000001	67100000	0	chr1.1	67000001	67100000	0.06899	chr1.1	67000001	67100000	2.19358	chr1.2	46867452	46867829	-1.56274	chr1.1	46742991	46743368	-1.56274	chr1.1	49080720	49082867	4.79276	chr1.1	11262200	11264686	-11.5129	chr5.2	54196043	56838254	chr5.3	50505946	52570236
chr1.1	67100001	67200000	0.10731	chr1.1	67100001	67200000	0.27098	chr1.1	67100001	67200000	0.03976	chr1.1	67100001	67200000	0	chr1.1	67100001	67200000	0.08801	chr1.1	67100001	67200000	0.955388	chr1.2	46882361	46885014	-2.29129	chr1.1	46762395	46765282	-2.29129	chr1.1	49141950	49143161	-11.5129	chr1.1	11292496	11296224	-2.77222	chr5.2	56536227	79207217	chr5.3	52790130	75706972
chr1.1	67200001	67300000	0.17089	chr1.1	67200001	67300000	0.04211	chr1.1	67200001	67300000	0.02956	chr1.1	67200001	67300000	0.00111	chr1.1	67200001	67300000	0.12636	chr1.1	67200001	67300000	2.68108	chr1.2	46907899	46913539	-4.13496	chr1.1	46782724	46788050	-4.13496	chr1.1	49329655	49332444	-11.5129	chr1.1	11334466	11336392	-0.552584	chr5.2	59911677	60052313	chr5.3	64307179	64437891
chr1.1	67300001	67400000	0.11289	chr1.1	67300001	67400000	0.12939	chr1.1	67300001	67400000	0.03418	chr1.1	67300001	67400000	0.00205	chr1.1	67300001	67400000	0.06535	chr1.1	67300001	67400000	5.29863	chr1.2	46915565	46917085	-0.697986	chr1.1	46789101	46790959	-0.697986	chr1.1	49336631	49338799	-11.5129	chr1.1	11482625	11491182	1.49999e-05	chr5.2	79225764	82839043	chr5.3	76060887	79696472
chr1.1	67400001	67500000	0.14655	chr1.1	67400001	67500000	0.04977	chr1.1	67400001	67500000	0.03995	chr1.1	67400001	67500000	0.00183	chr1.1	67400001	67500000	0.08844	chr1.1	67400001	67500000	3.43883	chr1.2	47226041	47233990	-11.5129	chr1.1	46807831	46808443	-11.5129	chr1.1	49412162	49419460	-11.5129	chr1.1	11546650	11562018	-2.36248	chr5.2	83281988	84060564	chr5.3	79726208	80641317
chr1.1	67500001	67600000	0.05529	chr1.1	67500001	67600000	0.20624	chr1.1	67500001	67600000	0.05233	chr1.1	67500001	67600000	0	chr1.1	67500001	67600000	0.09409	chr1.1	67500001	67600000	1.68318	chr1.2	47237808	47241282	-11.5129	chr1.1	46812258	46815732	-11.5129	chr1.1	49423792	49425878	-11.5129	chr1.1	11598483	11618335	-0.583207	chr5.2	123787	458733	chr5.4	47573	480017
chr1.1	67600001	67700000	0.05863	chr1.1	67600001	67700000	0.08536	chr1.1	67600001	67700000	0.0422	chr1.1	67600001	67700000	0.00267	chr1.1	67600001	67700000	0.08821	chr1.1	67600001	67700000	0.403759	chr1.2	47242821	47244998	1.49999e-05	chr1.1	46827722	46832615	1.49999e-05	chr1.1	49429104	49431925	-11.5129	chr1.1	11712435	11713200	0.076249	chr5.2	470714	3807223	chr5.4	1094470	4926311
chr1.1	67700001	67800000	0.082	chr1.1	67700001	67800000	0.08726	chr1.1	67700001	67800000	0.04285	chr1.1	67700001	67800000	0.00132	chr1.1	67700001	67800000	0.07737	chr1.1	67700001	67800000	7.62769	chr1.2	47307863	47309143	-2.35728	chr1.1	46909227	46910461	-2.35728	chr1.1	49437287	49448343	-1.86653	chr1.1	11767046	11770967	-11.5129	chr5.2	3328703	3464347	chr5.4	4306206	4505065
chr1.1	67800001	67900000	0.10518	chr1.1	67800001	67900000	0.24625	chr1.1	67800001	67900000	0.06924	chr1.1	67800001	67900000	0	chr1.1	67800001	67900000	0.07352	chr1.1	67800001	67900000	4.38002	chr1.2	47505662	47508864	-0.491945	chr1.1	47066136	47071135	-0.491945	chr1.1	49505173	49505867	-1.94125	chr1.1	12176975	12177724	-0.680678	chr5.2	3868733	18380417	chr5.4	5631718	18533581
chr1.1	67900001	68000000	0.06097	chr1.1	67900001	68000000	0.27519	chr1.1	67900001	68000000	0.03274	chr1.1	67900001	68000000	0.00184	chr1.1	67900001	68000000	0.18125	chr1.1	67900001	68000000	1.84814	chr1.2	47518541	47519610	0.138446	chr1.1	47075763	47077458	0.138446	chr1.1	49646329	49649678	-11.5129	chr1.1	12181022	12182143	-1.9362	chr5.2	8213549	9026423	chr5.4	9854782	10133170
chr1.1	68000001	68100000	0.14713	chr1.1	68000001	68100000	0.03815	chr1.1	68000001	68100000	0.02645	chr1.1	68000001	68100000	0.00064	chr1.1	68000001	68100000	0.09438	chr1.1	68000001	68100000	10.1874	chr1.2	47594784	47595849	0.160635	chr1.1	47159528	47160595	0.160635	chr1.1	49671675	49673483	-1.83603	chr1.1	12185920	12187101	-1.24981	chr5.2	14195806	14488182	chr5.4	14906731	15153311
chr1.1	68100001	68200000	0.03191	chr1.1	68100001	68200000	0.51914	chr1.1	68100001	68200000	0.0159	chr1.1	68100001	68200000	0.00118	chr1.1	68100001	68200000	0.04141	chr1.1	68100001	68200000	24.4852	chr1.2	47641307	47650931	-2.14233	chr1.1	47238587	47241543	-2.14233	chr1.1	49688099	49688589	-11.5129	chr1.1	12195653	12196750	-1.9409	chr5.2	18434229	18981911	chr5.4	20060377	20502056
chr1.1	68200001	68300000	0.04349	chr1.1	68200001	68300000	0.14324	chr1.1	68200001	68300000	0.0414	chr1.1	68200001	68300000	0	chr1.1	68200001	68300000	0.08947	chr1.1	68200001	68300000	0.146032	chr1.2	47682385	47689389	-11.5129	chr1.1	47275371	47282367	-11.5129	chr1.1	49693704	49698500	-11.5129	chr1.1	12205638	12210627	-0.296544	chr5.2	19113032	20546939	chr5.4	18706104	20035592
chr1.1	68300001	68400000	0.02988	chr1.1	68300001	68400000	0.3713	chr1.1	68300001	68400000	0.03622	chr1.1	68300001	68400000	0.00056	chr1.1	68300001	68400000	0.07726	chr1.1	68300001	68400000	2.69853	chr1.2	47709548	47714690	-0.092772	chr1.1	47339136	47344354	-0.092772	chr1.1	49708610	49714618	6.35388	chr1.1	12223413	12224456	-1.24874	chr5.2	20553372	24924189	chr5.4	20985892	24873916
chr1.1	68400001	68500000	0.07923	chr1.1	68400001	68500000	0.24821	chr1.1	68400001	68500000	0.00686	chr1.1	68400001	68500000	0.00221	chr1.1	68400001	68500000	0.10268	chr1.1	68400001	68500000	2.33581	chr1.2	47716874	47718202	-0.661224	chr1.1	47345595	47348074	-0.661224	chr1.1	49733650	49735010	-1.20598	chr1.1	12249827	12253569	-2.20431	chr5.2	25468772	27247676	chr5.4	24941214	26368306
chr1.1	68500001	68600000	0.02064	chr1.1	68500001	68600000	0.27568	chr1.1	68500001	68600000	0.02201	chr1.1	68500001	68600000	0.00076	chr1.1	68500001	68600000	0.13411	chr1.1	68500001	68600000	26.3705	chr1.2	47760119	47761859	-11.5129	chr1.1	47355367	47357381	-11.5129	chr1.1	49817491	49823716	1.49999e-05	chr1.1	12258042	12261503	-11.5129	chr5.2	27584472	28649923	chr5.4	26878539	27675411
chr1.1	68600001	68700000	0.03086	chr1.1	68600001	68700000	0.0046	chr1.1	68600001	68700000	0.07247	chr1.1	68600001	68700000	0	chr1.1	68600001	68700000	0.3	chr1.1	68600001	68700000	0	chr1.2	47763290	47766025	-1.71936	chr1.1	47358825	47361008	-1.71936	chr1.1	49959423	49959722	-11.5129	chr1.1	12264796	12271654	-0.0600857	chr5.2	28844147	30585537	chr5.4	28526535	30371344
chr1.1	68700001	68800000	0.06303	chr1.1	68700001	68800000	0.01164	chr1.1	68700001	68800000	0.05264	chr1.1	68700001	68800000	0.00058	chr1.1	68700001	68800000	0.14747	chr1.1	68700001	68800000	6.7485	chr1.2	47803409	47810399	-1.24614	chr1.1	47405733	47413254	-1.24614	chr1.1	50044531	50047842	-0.0993998	chr1.1	12275098	12279654	-3.16474	chr5.2	30662827	31143891	chr5.4	27728453	28296417
chr1.1	68800001	68900000	0.10248	chr1.1	68800001	68900000	0.03091	chr1.1	68800001	68900000	0.03542	chr1.1	68800001	68900000	0	chr1.1	68800001	68900000	0.10537	chr1.1	68800001	68900000	5.63991	chr1.2	47848296	47848901	-11.5129	chr1.1	47460384	47460989	-11.5129	chr1.1	50116693	50117274	-11.5129	chr1.1	12297221	12304036	-1.86187	chr5.2	31246400	41585892	chr5.4	30611305	39595707
chr1.1	68900001	69000000	0.17898	chr1.1	68900001	69000000	0.05475	chr1.1	68900001	69000000	0.03105	chr1.1	68900001	69000000	0.00174	chr1.1	68900001	69000000	0.07262	chr1.1	68900001	69000000	5.31153	chr1.2	47895439	47895729	6.19972	chr1.1	47507026	47507295	6.19972	chr1.1	50245681	50247160	-11.5129	chr1.1	12584606	12585370	-2.59204	chr5.2	42791129	59985286	chr5.4	40030341	55843370
chr1.1	69000001	69100000	0.11541	chr1.1	69000001	69100000	0.02663	chr1.1	69000001	69100000	0.01816	chr1.1	69000001	69100000	0.00057	chr1.1	69000001	69100000	0.09245	chr1.1	69000001	69100000	5.574	chr1.2	47959086	47960710	-1.39752	chr1.1	47566266	47567816	-1.39752	chr1.1	50250706	50262823	-11.5129	chr1.1	12605812	12608499	-2.01911	chr5.2	60227830	67505607	chr5.4	55866121	62644767
chr1.1	69100001	69200000	0.08427	chr1.1	69100001	69200000	0.04779	chr1.1	69100001	69200000	0.04866	chr1.1	69100001	69200000	0.00258	chr1.1	69100001	69200000	0.1029	chr1.1	69100001	69200000	8.25954	chr1.2	48002728	48010087	0.200564	chr1.1	47591181	47598890	0.200564	chr1.1	50332537	50333037	-11.5129	chr1.1	12610292	12614365	-0.959782	chr5.2	67839258	68731312	chr5.4	62707844	63354577
chr1.1	69200001	69300000	0.08259	chr1.1	69200001	69300000	0.40618	chr1.1	69200001	69300000	0.01496	chr1.1	69200001	69300000	0	chr1.1	69200001	69300000	0.10141	chr1.1	69200001	69300000	2.55844	chr1.2	48061315	48062900	-11.5129	chr1.1	47632341	47633746	-11.5129	chr1.1	50345963	50347713	-1.10583	chr1.1	12672323	12673935	-0.065342	chr5.2	69164882	78380724	chr5.4	63779486	73509960
chr1.1	69300001	69400000	0.18413	chr1.1	69300001	69400000	0.07704	chr1.1	69300001	69400000	0.01915	chr1.1	69300001	69400000	0.0006	chr1.1	69300001	69400000	0.07069	chr1.1	69300001	69400000	1.02457	chr1.2	48095255	48096427	-11.5129	chr1.1	47661687	47662859	-11.5129	chr1.1	50357342	50358004	-11.5129	chr1.1	12783916	12784774	1.04678	chr5.2	79194923	79906919	chr5.4	73538519	74500792
chr1.1	69400001	69500000	0.07306	chr1.1	69400001	69500000	0.13361	chr1.1	69400001	69500000	0.06059	chr1.1	69400001	69500000	0.00058	chr1.1	69400001	69500000	0.14124	chr1.1	69400001	69500000	5.75118	chr1.2	48104193	48106265	-11.5129	chr1.1	47667405	47669367	-11.5129	chr1.1	50365860	50368227	1.49999e-05	chr1.1	12803062	12808420	-0.605773	chr5.2	80133604	83129184	chr5.4	75016165	78149478
chr1.1	69500001	69600000	0.10272	chr1.1	69500001	69600000	0.20622	chr1.1	69500001	69600000	0.08223	chr1.1	69500001	69600000	0.00551	chr1.1	69500001	69600000	0.07402	chr1.1	69500001	69600000	1.81863	chr1.2	48121897	48123908	-0.8008	chr1.1	47688057	47690082	-0.8008	chr1.1	50458075	50460950	-0.110705	chr1.1	12898211	12909201	-0.42719	chr5.2	80193559	80368655	chr5.4	74743586	74995342
chr1.1	69600001	69700000	0.10155	chr1.1	69600001	69700000	0.14735	chr1.1	69600001	69700000	0.04995	chr1.1	69600001	69700000	0	chr1.1	69600001	69700000	0.08655	chr1.1	69600001	69700000	3.5679	chr1.2	48149108	48152750	-2.82142	chr1.1	47701840	47705474	-2.82142	chr1.1	50471388	50475014	0.0997569	chr1.1	12917170	12918098	-11.5129	chr5.2	83696151	83970391	chr5.4	78249582	78506766
chr1.1	69700001	69800000	0.01754	chr1.1	69700001	69800000	0.49572	chr1.1	69700001	69800000	0.01626	chr1.1	69700001	69800000	0	chr1.1	69700001	69800000	0.07678	chr1.1	69700001	69800000	1.80232	chr1.2	48260290	48264767	-1.92584	chr1.1	47741135	47745007	-1.92584	chr1.1	50487643	50491191	-0.286448	chr1.1	12924807	12926582	-2.37501	chr5.2	65216899	65438161	chr8.4	59820223	59952981
chr1.1	69800001	69900000	0.04806	chr1.1	69800001	69900000	0.38047	chr1.1	69800001	69900000	0.00797	chr1.1	69800001	69900000	0.00262	chr1.1	69800001	69900000	0.06185	chr1.1	69800001	69900000	3.79652	chr1.2	48320879	48321604	-0.675003	chr1.1	47769682	47770497	-0.675003	chr1.1	50494690	50495224	-11.5129	chr1.1	12928300	12937724	-1.86434	chr5.3	91600	561208	chr5.4	47573	491447
chr1.1	69900001	70000000	0.10431	chr1.1	69900001	70000000	0.04558	chr1.1	69900001	70000000	0.05232	chr1.1	69900001	70000000	0.00328	chr1.1	69900001	70000000	0.07582	chr1.1	69900001	70000000	6.81076	chr1.2	48328387	48328926	-11.5129	chr1.1	47777829	47778101	-11.5129	chr1.1	50513009	50514517	-11.5129	chr1.1	12964115	12970625	-1.07783	chr5.3	591366	5668882	chr5.4	1040521	6547794
chr1.1	70000001	70100000	0.10514	chr1.1	70000001	70100000	0.01853	chr1.1	70000001	70100000	0.03439	chr1.1	70000001	70100000	0.00066	chr1.1	70000001	70100000	0.13734	chr1.1	70000001	70100000	7.37979	chr1.2	48374150	48381621	2.46117	chr1.1	47805270	47806033	2.46117	chr1.1	50518899	50520428	-2.97113	chr1.1	13053170	13053520	-11.5129	chr5.3	6109812	13596011	chr5.4	7098921	14915123
chr1.1	70100001	70200000	0.07872	chr1.1	70100001	70200000	0.0486	chr1.1	70100001	70200000	0.02895	chr1.1	70100001	70200000	0.00135	chr1.1	70100001	70200000	0.07497	chr1.1	70100001	70200000	1.50866	chr1.2	48422836	48442668	-1.63297	chr1.1	47873811	47893947	-1.63297	chr1.1	50564864	50565232	-0.939086	chr1.1	13067407	13069299	-1.3423	chr5.3	13638137	26583562	chr5.4	15206247	27668518
chr1.1	70200001	70300000	0.10215	chr1.1	70200001	70300000	0.04016	chr1.1	70200001	70300000	0.07588	chr1.1	70200001	70300000	0.00282	chr1.1	70200001	70300000	0.14668	chr1.1	70200001	70300000	8.37578	chr1.2	48506717	48508062	-2.12552	chr1.1	47916503	47918035	-2.12552	chr1.1	50584968	50585369	-0.187161	chr1.1	13137081	13148639	-2.14714	chr5.3	25019610	25233175	chr5.4	26254995	26419996
chr1.1	70300001	70400000	0.06813	chr1.1	70300001	70400000	0.28427	chr1.1	70300001	70400000	0.03478	chr1.1	70300001	70400000	0	chr1.1	70300001	70400000	0.05653	chr1.1	70300001	70400000	19.0177	chr1.2	48573909	48574616	5.65785	chr1.1	47985465	47985950	5.65785	chr1.1	50611572	50613849	1.49999e-05	chr1.1	13152207	13157932	-0.727656	chr5.3	26813253	28409074	chr5.4	28545814	30280870
chr1.1	70400001	70500000	0.12068	chr1.1	70400001	70500000	0.01045	chr1.1	70400001	70500000	0.0483	chr1.1	70400001	70500000	0.00353	chr1.1	70400001	70500000	0.07013	chr1.1	70400001	70500000	33.8016	chr1.2	48594167	48596906	-0.290221	chr1.1	48010439	48011894	-0.290221	chr1.1	50617639	50625117	-1.27734	chr1.1	13190626	13193623	-11.5129	chr5.3	28684931	29347911	chr5.4	27746624	28393420
chr1.1	70500001	70600000	0.0637	chr1.1	70500001	70600000	0.21744	chr1.1	70500001	70600000	0.02389	chr1.1	70500001	70600000	0	chr1.1	70500001	70600000	0.03074	chr1.1	70500001	70600000	111.569	chr1.2	48603866	48604186	-1.24993	chr1.1	48020051	48020371	-1.24993	chr1.1	50652551	50667710	-3.1181	chr1.1	13201146	13203275	-0.823628	chr5.3	29357270	37664786	chr5.4	30611305	39599164
chr1.1	70600001	70700000	0.06447	chr1.1	70600001	70700000	0.05296	chr1.1	70600001	70700000	0.03064	chr1.1	70600001	70700000	0	chr1.1	70600001	70700000	0.12851	chr1.1	70600001	70700000	31.8025	chr1.2	48606189	48606515	-11.5129	chr1.1	48022377	48022703	-11.5129	chr1.1	50679147	50681744	-2.14857	chr1.1	13243951	13246747	-0.384374	chr5.3	41155485	52173707	chr5.4	40955705	51930023
chr1.1	70700001	70800000	0.08985	chr1.1	70700001	70800000	0.1095	chr1.1	70700001	70800000	0.0326	chr1.1	70700001	70800000	0.0006	chr1.1	70700001	70800000	0.10828	chr1.1	70700001	70800000	1.20593	chr1.2	48626843	48627163	6.00963	chr1.1	48038177	48038497	6.00963	chr1.1	50720516	50724427	-11.5129	chr1.1	13247247	13249184	-1.27903	chr5.3	53422841	56399877	chr5.4	52501644	55623074
chr1.1	70800001	70900000	0.10062	chr1.1	70800001	70900000	0.09141	chr1.1	70800001	70900000	0.03617	chr1.1	70800001	70900000	0.00198	chr1.1	70800001	70900000	0.1024	chr1.1	70800001	70900000	24.0694	chr1.2	48650625	48650921	-2.71183	chr1.1	48097059	48097355	-2.71183	chr1.1	50734605	50738690	-1.29205	chr1.1	13262065	13264012	-1.14674	chr5.3	56549199	64437891	chr5.4	55743837	62644767
chr1.1	70900001	71000000	0.09681	chr1.1	70900001	71000000	0.14731	chr1.1	70900001	71000000	0.01438	chr1.1	70900001	71000000	0.00155	chr1.1	70900001	71000000	0.0895	chr1.1	70900001	71000000	2.51469	chr1.2	48701834	48706160	-11.5129	chr1.1	48145390	48149632	-11.5129	chr1.1	50780696	50784898	-0.0686342	chr1.1	13264777	13265799	0.318601	chr5.3	64505156	69492798	chr5.4	62666705	67924545
chr1.1	71000001	71100000	0.0618	chr1.1	71000001	71100000	0.03074	chr1.1	71000001	71100000	0.04666	chr1.1	71000001	71100000	0.003	chr1.1	71000001	71100000	0.14585	chr1.1	71000001	71100000	3.94847	chr1.2	48778070	48778690	-1.03217	chr1.1	48258172	48258792	-1.03217	chr1.1	50808768	50810624	-2.58879	chr1.1	13538811	13541805	-1.88216	chr5.3	69586083	74517256	chr5.4	68403053	73509960
chr1.1	71100001	71200000	0.15753	chr1.1	71100001	71200000	0.08469	chr1.1	71100001	71200000	0.03237	chr1.1	71100001	71200000	0	chr1.1	71100001	71200000	0.14879	chr1.1	71100001	71200000	1.67664	chr1.2	48792724	48800763	-1.32012	chr1.1	48289305	48292233	-1.32012	chr1.1	50816013	50817088	-11.5129	chr1.1	13548207	13552688	-0.93743	chr5.3	75528516	77054727	chr5.4	73529333	74532786
chr1.1	71200001	71300000	0.08109	chr1.1	71200001	71300000	0.22005	chr1.1	71200001	71300000	0.08259	chr1.1	71200001	71300000	0	chr1.1	71200001	71300000	0.14755	chr1.1	71200001	71300000	0.103057	chr1.2	48810251	48813260	-11.5129	chr1.1	48310805	48313811	-11.5129	chr1.1	50818613	50820914	4.89932	chr1.1	13648709	13650708	0.0562108	chr5.3	77229121	79696472	chr5.4	75005446	77851739
chr1.1	71300001	71400000	0.03431	chr1.1	71300001	71400000	0.25372	chr1.1	71300001	71400000	0.07883	chr1.1	71300001	71400000	0	chr1.1	71300001	71400000	0.09515	chr1.1	71300001	71400000	4.44951	chr1.2	48861674	48863862	-0.692808	chr1.1	48377235	48381212	-0.692808	chr1.1	50830281	50830751	-11.5129	chr1.1	13656274	13657281	-2.3647	chr5.3	80351748	80642241	chr5.4	78287255	78587557
chr1.1	71400001	71500000	0.17434	chr1.1	71400001	71500000	0.10381	chr1.1	71400001	71500000	0.03676	chr1.1	71400001	71500000	0	chr1.1	71400001	71500000	0.08447	chr1.1	71400001	71500000	2.09396	chr1.2	48895073	48898016	-11.5129	chr1.1	48407818	48410576	-11.5129	chr1.1	50864471	50866362	-2.84482	chr1.1	13729449	13730006	0.426333	chr5.4	568300	659020	chr5.4	682790	790972
chr1.1	71500001	71600000	0.15828	chr1.1	71500001	71600000	0.1886	chr1.1	71500001	71600000	0.01096	chr1.1	71500001	71600000	0.00116	chr1.1	71500001	71600000	0.06087	chr1.1	71500001	71600000	1.91168	chr1.2	48943484	48949695	-11.5129	chr1.1	48413792	48420706	-11.5129	chr1.1	50887229	50888998	0.601547	chr1.1	13751674	13752663	-1.65779	chr5.4	57544466	57782172	chr8.4	59812342	60129715
chr1.1	71600001	71700000	0.18501	chr1.1	71600001	71700000	0.26004	chr1.1	71600001	71700000	0.00848	chr1.1	71600001	71700000	0.00233	chr1.1	71600001	71700000	0.07829	chr1.1	71600001	71700000	3.2949	chr1.2	48957622	48961827	-11.5129	chr1.1	48424816	48429024	-11.5129	chr1.1	50906031	50906354	6.68262	chr1.1	13974024	13976549	-3.04121	chr6.1	25431	4217724	chr6.2	6748	4361909
chr1.1	71700001	71800000	0.14239	chr1.1	71700001	71800000	0.21342	chr1.1	71700001	71800000	0.0099	chr1.1	71700001	71800000	0.00057	chr1.1	71700001	71800000	0.06394	chr1.1	71700001	71800000	2.41899	chr1.2	48977954	48981215	-1.26741	chr1.1	48443309	48446570	-1.26741	chr1.1	50912310	50929129	-0.00597582	chr1.1	14006194	14010090	-2.90914	chr6.1	4242781	14732938	chr6.2	14426455	25083064
chr1.1	71800001	71900000	0.15291	chr1.1	71800001	71900000	0.1761	chr1.1	71800001	71900000	0.07346	chr1.1	71800001	71900000	0	chr1.1	71800001	71900000	0.07957	chr1.1	71800001	71900000	0.748641	chr1.2	49079608	49081407	-2.95445	chr1.1	48538444	48540237	-2.95445	chr1.1	50952647	50957852	-1.07465	chr1.1	14030312	14033590	-11.5129	chr6.1	15472121	15613023	chr6.2	25637107	25877542
chr1.1	71900001	72000000	0.15386	chr1.1	71900001	72000000	0.04166	chr1.1	71900001	72000000	0.05659	chr1.1	71900001	72000000	0.00321	chr1.1	71900001	72000000	0.08855	chr1.1	71900001	72000000	10.1856	chr1.2	49166606	49175589	-11.5129	chr1.1	48577913	48585918	-11.5129	chr1.1	50960647	50965740	4.791	chr1.1	14034280	14035819	-3.14211	chr6.1	16393177	16683342	chr6.2	31011363	31317771
chr1.1	72000001	72100000	0.09393	chr1.1	72000001	72100000	0.0677	chr1.1	72000001	72100000	0.02514	chr1.1	72000001	72100000	0.00056	chr1.1	72000001	72100000	0.11265	chr1.1	72000001	72100000	9.92962	chr1.2	49619287	49619787	-11.5129	chr1.1	48747992	48748492	-11.5129	chr1.1	51003513	51004092	1.49999e-05	chr1.1	14065019	14068625	-1.23677	chr6.1	17185098	20531492	chr6.2	29161966	33135640
chr1.1	72100001	72200000	0.13419	chr1.1	72100001	72200000	0.19645	chr1.1	72100001	72200000	0.02535	chr1.1	72100001	72200000	0.00167	chr1.1	72100001	72200000	0.05104	chr1.1	72100001	72200000	2.07211	chr1.2	49631785	49634313	-11.5129	chr1.1	48794721	48797269	-11.5129	chr1.1	51061610	51063686	-11.5129	chr1.1	14094636	14096431	-3.60697	chr6.1	17404228	18868674	chr6.2	26799693	28607045
chr1.1	72200001	72300000	0.12414	chr1.1	72200001	72300000	0.20266	chr1.1	72200001	72300000	0.00881	chr1.1	72200001	72300000	0.00058	chr1.1	72200001	72300000	0.06642	chr1.1	72200001	72300000	43.2492	chr1.2	49656928	49659159	-2.71003	chr1.1	48814286	48816517	-2.71003	chr1.1	51070372	51070537	1.49999e-05	chr1.1	14099648	14109345	-1.77581	chr6.1	20528184	26316188	chr6.2	33487277	39250711
chr1.1	72300001	72400000	0.05396	chr1.1	72300001	72400000	0.20398	chr1.1	72300001	72400000	0.03172	chr1.1	72300001	72400000	0.0006	chr1.1	72300001	72400000	0.09424	chr1.1	72300001	72400000	6.17026	chr1.2	49805461	49808959	-11.5129	chr1.1	48920244	48923742	-11.5129	chr1.1	51098095	51109525	1.49999e-05	chr1.1	14147149	14149014	0.40857	chr6.1	27113411	28832559	chr6.2	39987782	41851147
chr1.1	72400001	72500000	0.13791	chr1.1	72400001	72500000	0.09	chr1.1	72400001	72500000	0.03443	chr1.1	72400001	72500000	0.00058	chr1.1	72400001	72500000	0.08512	chr1.1	72400001	72500000	4.72185	chr1.2	49941482	49944099	-0.675456	chr1.1	49034647	49037265	-0.675456	chr1.1	51186117	51187377	-11.5129	chr1.1	14181428	14188501	-4.12419	chr6.1	27928856	28586130	chr6.2	41832307	42373853
chr1.1	72500001	72600000	0.12688	chr1.1	72500001	72600000	0.15845	chr1.1	72500001	72600000	0.08935	chr1.1	72500001	72600000	0.00299	chr1.1	72500001	72600000	0.06493	chr1.1	72500001	72600000	12.6285	chr1.2	49970369	49971037	-11.5129	chr1.1	49052272	49052940	-11.5129	chr1.1	51195019	51198160	-0.788013	chr1.1	14206320	14208525	-11.5129	chr6.1	28389154	35951333	chr6.2	42282427	48361506
chr1.1	72600001	72700000	0.07591	chr1.1	72600001	72700000	0.25974	chr1.1	72600001	72700000	0.04092	chr1.1	72600001	72700000	0.00058	chr1.1	72600001	72700000	0.09691	chr1.1	72600001	72700000	0.515974	chr1.2	50003869	50004537	-11.5129	chr1.1	49060008	49060676	-11.5129	chr1.1	51230098	51231312	5.35277	chr1.1	14367380	14368423	-2.21401	chr6.1	41964012	44770944	chr6.2	49266031	52064992
chr1.1	72700001	72800000	0.03903	chr1.1	72700001	72800000	0.74234	chr1.1	72700001	72800000	0.00942	chr1.1	72700001	72800000	0	chr1.1	72700001	72800000	0.02353	chr1.1	72700001	72800000	0.0640777	chr1.2	50051355	50052050	-11.5129	chr1.1	49075686	49076381	-11.5129	chr1.1	51235945	51241872	-0.0622926	chr1.1	14385364	14389712	-0.234484	chr6.1	47695457	56272504	chr6.2	55579018	64797488
chr1.1	72800001	72900000	0.09636	chr1.1	72800001	72900000	0.16784	chr1.1	72800001	72900000	0.08722	chr1.1	72800001	72900000	0.00077	chr1.1	72800001	72900000	0.09596	chr1.1	72800001	72900000	0.870613	chr1.2	50054032	50054497	-11.5129	chr1.1	49078329	49078794	-11.5129	chr1.1	51250406	51250693	-11.5129	chr1.1	14424473	14425360	-1.24103	chr6.1	59096274	72889056	chr6.2	67781413	81060296
chr1.1	72900001	73000000	0.09135	chr1.1	72900001	73000000	0.33557	chr1.1	72900001	73000000	0.01763	chr1.1	72900001	73000000	0.00127	chr1.1	72900001	73000000	0.05286	chr1.1	72900001	73000000	1.75976	chr1.2	50239374	50245042	-0.298061	chr1.1	49209513	49213458	-0.298061	chr1.1	51258597	51265927	-0.390973	chr1.1	14500885	14501484	5.37304	chr6.1	62121000	62619794	chr6.2	71532281	72026625
chr1.1	73000001	73100000	0.07204	chr1.1	73000001	73100000	0.03359	chr1.1	73000001	73100000	0.06648	chr1.1	73000001	73100000	0.00232	chr1.1	73000001	73100000	0.08112	chr1.1	73000001	73100000	9.53664	chr1.2	50247847	50248527	-11.5129	chr1.1	49218412	49218672	-11.5129	chr1.1	51270728	51271195	-11.5129	chr1.1	14534420	14536638	5.98947	chr6.1	73150370	76290717	chr6.2	82032697	85602323
chr1.1	73100001	73200000	0.07259	chr1.1	73100001	73200000	0.15069	chr1.1	73100001	73200000	0.07689	chr1.1	73100001	73200000	0	chr1.1	73100001	73200000	0.09465	chr1.1	73100001	73200000	3.48463	chr1.2	50292313	50292967	-11.5129	chr1.1	49280751	49281401	-11.5129	chr1.1	51286660	51291779	-11.5129	chr1.1	14540699	14543269	0.259188	chr6.1	76627755	77838597	chr6.2	86172639	87563348
chr1.1	73200001	73300000	0.13287	chr1.1	73200001	73300000	0.0717	chr1.1	73200001	73300000	0.01797	chr1.1	73200001	73300000	0.00295	chr1.1	73200001	73300000	0.1381	chr1.1	73200001	73300000	2.57814	chr1.2	50296270	50301734	-0.648781	chr1.1	49298205	49303558	-0.648781	chr1.1	51292500	51294051	4.69601	chr1.1	14566976	14572504	-1.4348	chr6.1	78517371	79770826	chr6.2	87659520	89497224
chr1.1	73300001	73400000	0.06582	chr1.1	73300001	73400000	0.23352	chr1.1	73300001	73400000	0.08423	chr1.1	73300001	73400000	0	chr1.1	73300001	73400000	0.09256	chr1.1	73300001	73400000	6.97224	chr1.2	50340586	50341410	-3.1246	chr1.1	49351708	49352532	-3.1246	chr1.1	51299758	51300225	5.64363	chr1.1	14599308	14602485	0.617679	chr6.1	79733078	80098410	chr6.2	89150842	89448845
chr1.1	73400001	73500000	0.08961	chr1.1	73400001	73500000	0.4591	chr1.1	73400001	73500000	0.02984	chr1.1	73400001	73500000	0	chr1.1	73400001	73500000	0.08833	chr1.1	73400001	73500000	1.36127	chr1.2	50343617	50352312	-3.15022	chr1.1	49354736	49363443	-3.15022	chr1.1	51326487	51328133	-11.5129	chr1.1	14621432	14622241	-0.849385	chr6.1	35944	4177545	chr6.3	50156	4552476
chr1.1	73500001	73600000	0.0873	chr1.1	73500001	73600000	0.16051	chr1.1	73500001	73600000	0.05877	chr1.1	73500001	73600000	0.00228	chr1.1	73500001	73600000	0.13619	chr1.1	73500001	73600000	13.5235	chr1.2	50360577	50365819	-1.99257	chr1.1	49393466	49398708	-1.99257	chr1.1	51366891	51371369	-11.5129	chr1.1	14624271	14625790	-0.14473	chr6.1	4246741	14763376	chr6.3	14129628	24997095
chr1.1	73600001	73700000	0.0918	chr1.1	73600001	73700000	0.24838	chr1.1	73600001	73700000	0.03113	chr1.1	73600001	73700000	0	chr1.1	73600001	73700000	0.05024	chr1.1	73600001	73700000	2.6327	chr1.2	50531363	50534156	-2.28199	chr1.1	49429104	49431925	-2.28199	chr1.1	51372545	51374271	-11.5129	chr1.1	14633242	14639040	-2.73089	chr6.1	14597850	16720606	chr6.3	25807554	27713735
chr1.1	73700001	73800000	0.14915	chr1.1	73700001	73800000	0.09939	chr1.1	73700001	73800000	0.03495	chr1.1	73700001	73800000	0.00239	chr1.1	73700001	73800000	0.08027	chr1.1	73700001	73800000	4.83319	chr1.2	50539308	50545946	-0.00294203	chr1.1	49437287	49448343	-0.00294203	chr1.1	51385923	51391113	-0.59202	chr1.1	14643085	14645067	-3.12808	chr6.1	16919176	17830335	chr6.3	29161971	30366817
chr1.1	73800001	73900000	0.03632	chr1.1	73800001	73900000	0.04067	chr1.1	73800001	73900000	0.06545	chr1.1	73800001	73900000	0.00051	chr1.1	73800001	73900000	0.17163	chr1.1	73800001	73900000	21.5615	chr1.2	50575878	50577121	-11.5129	chr1.1	49459191	49460436	-11.5129	chr1.1	51480596	51485329	-11.5129	chr1.1	14857250	14858097	-0.090233	chr6.1	19314811	28832559	chr6.3	30430729	42212359
chr1.1	73900001	74000000	0.07046	chr1.1	73900001	74000000	0.0377	chr1.1	73900001	74000000	0.03781	chr1.1	73900001	74000000	0.00181	chr1.1	73900001	74000000	0.0905	chr1.1	73900001	74000000	4.47464	chr1.2	50592788	50594339	6.51235	chr1.1	49482212	49483502	6.51235	chr1.1	51501241	51501807	-2.41581	chr1.1	14880179	14881486	-11.5129	chr6.1	38106167	40260750	chr6.3	51667340	53186994
chr1.1	74000001	74100000	0.11184	chr1.1	74000001	74100000	0.32198	chr1.1	74000001	74100000	0.04064	chr1.1	74000001	74100000	0.00119	chr1.1	74000001	74100000	0.06804	chr1.1	74000001	74100000	11.7454	chr1.2	50600949	50603003	5.24346	chr1.1	49490375	49492429	5.24346	chr1.1	51593251	51594621	-2.27154	chr1.1	14966185	14975504	-2.30354	chr6.1	41628850	42753328	chr6.3	49610762	51102570
chr1.1	74100001	74200000	0.06396	chr1.1	74100001	74200000	0.20106	chr1.1	74100001	74200000	0.01991	chr1.1	74100001	74200000	0.00218	chr1.1	74100001	74200000	0.07152	chr1.1	74100001	74200000	0.503469	chr1.2	50608402	50609043	-11.5129	chr1.1	49496220	49496861	-11.5129	chr1.1	51598125	51603768	-11.5129	chr1.1	15000151	15000389	-11.5129	chr6.1	42947639	44042025	chr6.3	46854099	48020565
chr1.1	74200001	74300000	0.06485	chr1.1	74200001	74300000	0.17255	chr1.1	74200001	74300000	0.0963	chr1.1	74200001	74300000	0.00225	chr1.1	74200001	74300000	0.0785	chr1.1	74200001	74300000	0.0116407	chr1.2	50612620	50615495	-0.224338	chr1.1	49500170	49503271	-0.224338	chr1.1	51639809	51645624	-11.5129	chr1.1	15015797	15019501	-0.294528	chr6.1	47516456	49090231	chr6.3	53220675	54852292
chr1.1	74300001	74400000	0.03897	chr1.1	74300001	74400000	0.2592	chr1.1	74300001	74400000	0.02755	chr1.1	74300001	74400000	0.00062	chr1.1	74300001	74400000	0.08941	chr1.1	74300001	74400000	4.28088	chr1.2	50657199	50658518	-11.5129	chr1.1	49545192	49546511	-11.5129	chr1.1	51648734	51650182	-1.04982	chr1.1	15037636	15038968	-11.5129	chr6.1	50597158	58227256	chr6.3	55762768	62382488
chr1.1	74400001	74500000	0.08835	chr1.1	74400001	74500000	0.48836	chr1.1	74400001	74500000	0.00907	chr1.1	74400001	74500000	0	chr1.1	74400001	74500000	0.03198	chr1.1	74400001	74500000	0.853491	chr1.2	50860632	50861245	-1.37772	chr1.1	49612603	49613216	-1.37772	chr1.1	51653285	51663026	-11.5129	chr1.1	15044175	15049667	-1.10241	chr6.1	59852836	76997742	chr6.3	63486934	81531754
chr1.1	74500001	74600000	0.09288	chr1.1	74500001	74600000	0.38744	chr1.1	74500001	74600000	0.02321	chr1.1	74500001	74600000	0.0026	chr1.1	74500001	74600000	0.05242	chr1.1	74500001	74600000	2.57443	chr1.2	50901846	50905203	-11.5129	chr1.1	49646329	49649678	-11.5129	chr1.1	51667213	51671022	-0.176461	chr1.1	15066448	15067848	-0.860478	chr6.1	62196628	62758863	chr6.3	65539096	66127881
chr1.1	74600001	74700000	0.14904	chr1.1	74600001	74700000	0.2604	chr1.1	74600001	74700000	0.02113	chr1.1	74600001	74700000	0	chr1.1	74600001	74700000	0.10068	chr1.1	74600001	74700000	3.57147	chr1.2	50905359	50907739	-2.31195	chr1.1	49649834	49652213	-2.31195	chr1.1	51673014	51676823	-0.105639	chr1.1	15072541	15073549	-1.36958	chr6.1	77417083	79841857	chr6.3	81518756	84348534
chr1.1	74700001	74800000	0.04993	chr1.1	74700001	74800000	0.09261	chr1.1	74700001	74800000	0.0295	chr1.1	74700001	74800000	0.00055	chr1.1	74700001	74800000	0.10601	chr1.1	74700001	74800000	3.96318	chr1.2	50933906	50934398	-11.5129	chr1.1	49688099	49688589	-11.5129	chr1.1	51698914	51704631	-1.46534	chr1.1	15123817	15125109	0.606774	chr6.1	6989684	11989511	chr6.4	24082	4445680
chr1.1	74800001	74900000	0.12735	chr1.1	74800001	74900000	0.09439	chr1.1	74800001	74900000	0.02839	chr1.1	74800001	74900000	0.00373	chr1.1	74800001	74900000	0.08825	chr1.1	74800001	74900000	8.69197	chr1.2	50946437	50951298	-11.5129	chr1.1	49693704	49698500	-11.5129	chr1.1	51706709	51708546	-11.5129	chr1.1	15148535	15150003	0.639752	chr6.1	12233956	13903036	chr6.4	5044530	6885056
chr1.1	74900001	75000000	0.06507	chr1.1	74900001	75000000	0.11843	chr1.1	74900001	75000000	0.03053	chr1.1	74900001	75000000	0.00063	chr1.1	74900001	75000000	0.10746	chr1.1	74900001	75000000	18.2393	chr1.2	50966135	50967495	-11.5129	chr1.1	49733650	49735010	-11.5129	chr1.1	51908287	51908625	-11.5129	chr1.1	15255237	15256560	-1.94202	chr6.1	14999671	16615440	chr6.4	7068862	8849985
chr1.1	75000001	75100000	0.07553	chr1.1	75000001	75100000	0.36744	chr1.1	75000001	75100000	0.06442	chr1.1	75000001	75100000	0	chr1.1	75000001	75100000	0.06031	chr1.1	75000001	75100000	2.92558	chr1.2	50977897	50983770	1.49999e-05	chr1.1	49739985	49744659	1.49999e-05	chr1.1	51911870	51913019	-11.5129	chr1.1	15262772	15264391	-0.45844	chr6.1	17033682	18536204	chr6.4	9777285	11783643
chr1.1	75100001	75200000	0.13957	chr1.1	75100001	75200000	0.04958	chr1.1	75100001	75200000	0.02728	chr1.1	75100001	75200000	0.00057	chr1.1	75100001	75200000	0.06183	chr1.1	75100001	75200000	4.70972	chr1.2	51014977	51020153	-11.5129	chr1.1	49843914	49850491	-11.5129	chr1.1	51964479	51966820	0.730671	chr1.1	15348058	15351809	-1.71852	chr6.1	19311771	22591383	chr6.4	12082275	15190039
chr1.1	75200001	75300000	0.09803	chr1.1	75200001	75300000	0.08748	chr1.1	75200001	75300000	0.03369	chr1.1	75200001	75300000	0	chr1.1	75200001	75300000	0.11239	chr1.1	75200001	75300000	1.56873	chr1.2	51071884	51077316	-0.145684	chr1.1	49950062	49953011	-0.145684	chr1.1	51991065	51996274	-0.782813	chr1.1	15422469	15431509	1.49999e-05	chr6.1	23627088	27669265	chr6.4	15732154	19838852
chr1.1	75300001	75400000	0.0996	chr1.1	75300001	75400000	0.13314	chr1.1	75300001	75400000	0.04677	chr1.1	75300001	75400000	0.0011	chr1.1	75300001	75400000	0.0856	chr1.1	75300001	75400000	4.05162	chr1.2	51134326	51137974	4.25769	chr1.1	49984908	49988557	4.25769	chr1.1	52024357	52026834	0.296207	chr1.1	15725153	15728631	-1.87862	chr6.1	30266762	31310358	chr6.4	20424322	20990730
chr1.1	75400001	75500000	0.09662	chr1.1	75400001	75500000	0.05506	chr1.1	75400001	75500000	0.02738	chr1.1	75400001	75500000	0	chr1.1	75400001	75500000	0.11439	chr1.1	75400001	75500000	5.87601	chr1.2	51168733	51169142	6.68596	chr1.1	50008857	50009266	6.68596	chr1.1	52142647	52144263	-11.5129	chr1.1	15729588	15730127	-2.16383	chr6.1	33004911	33269180	chr6.4	20788870	20990730
chr1.1	75500001	75600000	0.14218	chr1.1	75500001	75600000	0.15707	chr1.1	75500001	75600000	0.04694	chr1.1	75500001	75600000	0.00353	chr1.1	75500001	75600000	0.09622	chr1.1	75500001	75600000	1.665	chr1.2	51180429	51180848	-11.5129	chr1.1	50020969	50021388	-11.5129	chr1.1	52229195	52229854	-11.5129	chr1.1	15743851	15744438	-0.680675	chr6.1	33034720	37361775	chr6.4	20955344	26357505
chr1.1	75600001	75700000	0.15481	chr1.1	75600001	75700000	0.27694	chr1.1	75600001	75700000	0.00992	chr1.1	75600001	75700000	0	chr1.1	75600001	75700000	0.08785	chr1.1	75600001	75700000	4.9609	chr1.2	51199363	51200358	-11.5129	chr1.1	50044531	50047842	-11.5129	chr1.1	52345901	52346488	0.350416	chr1.1	15747737	15748324	-0.671068	chr6.1	38106167	46633050	chr6.4	27534308	34423131
chr1.1	75700001	75800000	0.04919	chr1.1	75700001	75800000	0.40979	chr1.1	75700001	75800000	0.0259	chr1.1	75700001	75800000	0	chr1.1	75700001	75800000	0.0666	chr1.1	75700001	75800000	0.601696	chr1.2	51215682	51217263	-11.5129	chr1.1	50049552	50050437	-11.5129	chr1.1	52376163	52379267	-1.03833	chr1.1	15761897	15762876	0.345996	chr6.1	47679796	58095316	chr6.4	34481183	43992636
chr1.1	75800001	75900000	0.0582	chr1.1	75800001	75900000	0.38366	chr1.1	75800001	75900000	0.03321	chr1.1	75800001	75900000	0	chr1.1	75800001	75900000	0.07222	chr1.1	75800001	75900000	0.576291	chr1.2	51321679	51322011	-11.5129	chr1.1	50116693	50117274	-11.5129	chr1.1	52384327	52389944	-0.66219	chr1.1	15814957	15815289	-2.8525	chr6.1	59225421	69179430	chr6.4	44190560	52717604
chr1.1	75900001	76000000	0.11802	chr1.1	75900001	76000000	0.2113	chr1.1	75900001	76000000	0.02191	chr1.1	75900001	76000000	0	chr1.1	75900001	76000000	0.09086	chr1.1	75900001	76000000	1.36516	chr1.2	51332876	51333539	7.20048	chr1.1	50128483	50129231	7.20048	chr1.1	52391956	52396535	-2.3439	chr1.1	15910585	15913693	-1.21845	chr6.1	62048202	62878953	chr6.4	46457175	47217399
chr1.1	76000001	76100000	0.07602	chr1.1	76000001	76100000	0.21979	chr1.1	76000001	76100000	0.03249	chr1.1	76000001	76100000	0.00239	chr1.1	76000001	76100000	0.06963	chr1.1	76000001	76100000	4.11981	chr1.2	51340227	51345454	-1.19124	chr1.1	50134279	50139509	-1.19124	chr1.1	52436230	52438689	-2.39019	chr1.1	15929659	15931821	-1.10356	chr6.1	68899640	69059758	chr6.4	52382086	52542225
chr1.1	76100001	76200000	0.0893	chr1.1	76100001	76200000	0.1801	chr1.1	76100001	76200000	0.01475	chr1.1	76100001	76200000	0.00058	chr1.1	76100001	76200000	0.0808	chr1.1	76100001	76200000	11.1179	chr1.2	51357880	51365110	5.30434	chr1.1	50154826	50162309	5.30434	chr1.1	52461981	52463742	-1.66015	chr1.1	16218990	16222199	-11.5129	chr6.1	69323329	69749436	chr6.4	52871837	53324729
chr1.1	76200001	76300000	0.09289	chr1.1	76200001	76300000	0.04538	chr1.1	76200001	76300000	0.0166	chr1.1	76200001	76300000	0.00058	chr1.1	76200001	76300000	0.09969	chr1.1	76200001	76300000	3.78532	chr1.2	51368158	51374158	-11.5129	chr1.1	50165339	50172103	-11.5129	chr1.1	52486680	52492190	-0.531026	chr1.1	16258068	16258392	0.167995	chr6.1	69614250	70563253	chr6.4	53125970	53796849
chr1.1	76300001	76400000	0.07469	chr1.1	76300001	76400000	0.04167	chr1.1	76300001	76400000	0.06223	chr1.1	76300001	76400000	0.00184	chr1.1	76300001	76400000	0.06782	chr1.1	76300001	76400000	3.35704	chr1.2	51413698	51419991	-0.510916	chr1.1	50193555	50196603	-0.510916	chr1.1	52517533	52522167	-11.5129	chr1.1	16288477	16289885	-11.5129	chr6.1	71839495	72854323	chr6.4	54368093	56197978
chr1.1	76400001	76500000	0.13617	chr1.1	76400001	76500000	0.09531	chr1.1	76400001	76500000	0.03421	chr1.1	76400001	76500000	0	chr1.1	76400001	76500000	0.09412	chr1.1	76400001	76500000	8.37562	chr1.2	51443993	51444403	-11.5129	chr1.1	50225105	50225515	-11.5129	chr1.1	52569027	52570707	-11.5129	chr1.1	16294856	16297134	-1.97256	chr6.1	73089064	80204968	chr6.4	57376650	64232180
chr1.1	76500001	76600000	0.11358	chr1.1	76500001	76600000	0.01676	chr1.1	76500001	76600000	0.02855	chr1.1	76500001	76600000	0.00177	chr1.1	76500001	76600000	0.08045	chr1.1	76500001	76600000	17.1582	chr1.2	51463613	51464236	-0.259361	chr1.1	50238010	50239095	-0.259361	chr1.1	52737839	52738211	-11.5129	chr1.1	16313292	16317808	6.48467	chr6.2	26029390	29062259	chr6.2	29116389	31121715
chr1.1	76600001	76700000	0.10735	chr1.1	76600001	76700000	0.02535	chr1.1	76600001	76700000	0.10431	chr1.1	76600001	76700000	0.00187	chr1.1	76600001	76700000	0.12035	chr1.1	76600001	76700000	17.7005	chr1.2	51470839	51472318	-11.5129	chr1.1	50245681	50247160	-11.5129	chr1.1	52747582	52747941	-11.5129	chr1.1	16351285	16351866	-11.5129	chr6.2	6748	25154416	chr6.3	40646	24997095
chr1.1	76700001	76800000	0.11285	chr1.1	76700001	76800000	0.1932	chr1.1	76700001	76800000	0.02765	chr1.1	76700001	76800000	0	chr1.1	76700001	76800000	0.09251	chr1.1	76700001	76800000	2.36611	chr1.2	51476174	51488327	-0.637239	chr1.1	50250706	50262823	-0.637239	chr1.1	52785286	52786824	-2.14786	chr1.1	16367978	16369075	-2.42971	chr6.2	26330996	28876594	chr6.3	27811962	30366817
chr1.1	76800001	76900000	0.14756	chr1.1	76800001	76900000	0.17196	chr1.1	76800001	76900000	0.02064	chr1.1	76800001	76900000	0	chr1.1	76800001	76900000	0.14177	chr1.1	76800001	76900000	4.8038	chr1.2	51532283	51533428	5.42256	chr1.1	50278007	50279152	5.42256	chr1.1	52796837	52799747	-0.794942	chr1.1	16403347	16404713	-2.07275	chr6.2	29578909	31256095	chr6.3	27421176	29118020
chr1.1	76900001	77000000	0.03978	chr1.1	76900001	77000000	0.29648	chr1.1	76900001	77000000	0.06894	chr1.1	76900001	77000000	0.0003	chr1.1	76900001	77000000	0.16422	chr1.1	76900001	77000000	15.3708	chr1.2	51575271	51577020	-2.62494	chr1.1	50345963	50347713	-2.62494	chr1.1	52805327	52810807	-11.5129	chr1.1	16455821	16460002	-11.5129	chr6.2	31555426	33276044	chr6.3	30379282	32183588
chr1.1	77000001	77100000	0.13941	chr1.1	77000001	77100000	0.10007	chr1.1	77000001	77100000	0.10581	chr1.1	77000001	77100000	0.00096	chr1.1	77000001	77100000	0.1602	chr1.1	77000001	77100000	1.19869	chr1.2	51587873	51588955	7.0265	chr1.1	50355655	50356407	7.0265	chr1.1	52814432	52815961	-2.90757	chr1.1	16532926	16534183	-11.5129	chr6.2	33466005	38098000	chr6.3	32171550	37282158
chr1.1	77100001	77200000	0.13974	chr1.1	77100001	77200000	0.06526	chr1.1	77100001	77200000	0.0132	chr1.1	77100001	77200000	0	chr1.1	77100001	77200000	0.15686	chr1.1	77100001	77200000	13.2151	chr1.2	51589889	51590551	-2.0531	chr1.1	50357342	50358004	-2.0531	chr1.1	52825868	52830191	-0.901164	chr1.1	16557455	16559928	-11.5129	chr6.2	38654297	39334134	chr6.3	38269448	39461516
chr1.1	77200001	77300000	0.06201	chr1.1	77200001	77300000	0.21579	chr1.1	77200001	77300000	0.01284	chr1.1	77200001	77300000	0.00218	chr1.1	77200001	77300000	0.10467	chr1.1	77200001	77300000	9.91335	chr1.2	51703195	51705723	-1.638	chr1.1	50425165	50427683	-1.638	chr1.1	52835206	52839838	-11.5129	chr1.1	16561823	16581917	-0.676838	chr6.2	39953736	42373853	chr6.3	40391286	42890823
chr1.1	77300001	77400000	0.12804	chr1.1	77300001	77400000	0.15239	chr1.1	77300001	77400000	0.03705	chr1.1	77300001	77400000	0.00108	chr1.1	77300001	77400000	0.0571	chr1.1	77300001	77400000	3.22931	chr1.2	51709900	51724535	4.62488	chr1.1	50432371	50447386	4.62488	chr1.1	52881630	52883454	-2.06249	chr1.1	16583280	16585644	-0.823227	chr6.2	45323867	47546263	chr6.3	43541763	44963718
chr1.1	77400001	77500000	0.07062	chr1.1	77400001	77500000	0.07076	chr1.1	77400001	77500000	0.01666	chr1.1	77400001	77500000	0	chr1.1	77400001	77500000	0.1042	chr1.1	77400001	77500000	6.82124	chr1.2	51736621	51738692	-0.252096	chr1.1	50471388	50475014	-0.252096	chr1.1	52885345	52889055	-1.23599	chr1.1	16587302	16588309	-11.5129	chr6.2	49571763	50742504	chr6.3	46912890	48041900
chr1.1	77500001	77600000	0.17013	chr1.1	77500001	77600000	0.01024	chr1.1	77500001	77600000	0.026	chr1.1	77500001	77600000	0	chr1.1	77500001	77600000	0.09361	chr1.1	77500001	77600000	5.08787	chr1.2	51746166	51747521	6.55145	chr1.1	50477948	50478586	6.55145	chr1.1	52896565	52913614	-1.9333	chr1.1	16684849	16687289	-1.93968	chr6.2	50927568	51335148	chr6.3	49402136	49677878
chr1.1	77600001	77700000	0.13851	chr1.1	77600001	77700000	0.08482	chr1.1	77600001	77700000	0.0383	chr1.1	77600001	77700000	0.00058	chr1.1	77600001	77700000	0.04721	chr1.1	77600001	77700000	8.86477	chr1.2	51819594	51819953	-11.5129	chr1.1	50564864	50565232	-11.5129	chr1.1	52922528	52923318	-11.5129	chr1.1	16754602	16756537	-0.956291	chr6.2	52834205	64806105	chr6.3	50551633	61391196
chr1.1	77700001	77800000	0.10011	chr1.1	77700001	77800000	0.18839	chr1.1	77700001	77800000	0.04691	chr1.1	77700001	77800000	0.00058	chr1.1	77700001	77800000	0.12117	chr1.1	77700001	77800000	3.68259	chr1.2	51861462	51861962	-11.5129	chr1.1	50587860	50588360	-11.5129	chr1.1	53011778	53017023	-11.5129	chr1.1	16989520	16995716	-0.959694	chr6.2	66372905	66819394	chr6.3	62112591	62560496
chr1.1	77800001	77900000	0.10717	chr1.1	77800001	77900000	0.06097	chr1.1	77800001	77900000	0.02218	chr1.1	77800001	77900000	0.00156	chr1.1	77800001	77900000	0.1324	chr1.1	77800001	77900000	11.4999	chr1.2	51863843	51868844	-11.5129	chr1.1	50590241	50595242	-11.5129	chr1.1	53059471	53060052	-2.87758	chr1.1	17005156	17006979	-2.48406	chr6.2	68775560	78029258	chr6.3	63506426	72551117
chr1.1	77900001	78000000	0.08021	chr1.1	77900001	78000000	0.04493	chr1.1	77900001	78000000	0.02976	chr1.1	77900001	78000000	0	chr1.1	77900001	78000000	0.10712	chr1.1	77900001	78000000	1.8864	chr1.2	51870405	51873987	4.48236	chr1.1	50596798	50600405	4.48236	chr1.1	53101458	53106820	-1.83259	chr1.1	17007928	17009682	-11.5129	chr6.2	77983882	85438520	chr6.3	72719329	80583531
chr1.1	78000001	78100000	0.08008	chr1.1	78000001	78100000	0.14271	chr1.1	78000001	78100000	0.02542	chr1.1	78000001	78100000	0.00065	chr1.1	78000001	78100000	0.09158	chr1.1	78000001	78100000	11.2453	chr1.2	51886778	51894153	-11.5129	chr1.1	50617639	50625117	-11.5129	chr1.1	53141116	53145553	-11.5129	chr1.1	17017066	17018185	-11.5129	chr6.2	86069543	87541843	chr6.3	81075245	82104548
chr1.1	78100001	78200000	0.06526	chr1.1	78100001	78200000	0.04559	chr1.1	78100001	78200000	0.02286	chr1.1	78100001	78200000	0	chr1.1	78100001	78200000	0.15582	chr1.1	78100001	78200000	7.24442	chr1.2	51958965	51961600	-2.26298	chr1.1	50679147	50681744	-2.26298	chr1.1	53207551	53212370	-3.07984	chr1.1	17020755	17037401	-2.62714	chr6.2	87586578	89448845	chr6.3	82869808	84620745
chr1.1	78200001	78300000	0.03108	chr1.1	78200001	78300000	0.13829	chr1.1	78200001	78300000	0.09292	chr1.1	78200001	78300000	0	chr1.1	78200001	78300000	0.12034	chr1.1	78200001	78300000	6.84392	chr1.2	51984791	51988790	-11.5129	chr1.1	50720516	50724427	-11.5129	chr1.1	53218135	53221577	-11.5129	chr1.1	17057928	17061231	-0.43322	chr6.2	16890061	21828953	chr6.4	47275	4741632
chr1.1	78300001	78400000	0.1329	chr1.1	78300001	78400000	0.27001	chr1.1	78300001	78400000	0.09857	chr1.1	78300001	78400000	0	chr1.1	78300001	78400000	0.08255	chr1.1	78300001	78400000	0.971731	chr1.2	52053609	52054684	-11.5129	chr1.1	50816013	50817088	-11.5129	chr1.1	53223596	53225986	-11.5129	chr1.1	17076496	17077152	-0.45708	chr6.2	21553600	24287979	chr6.4	5025123	6805720
chr1.1	78400001	78500000	0.11095	chr1.1	78400001	78500000	0.09872	chr1.1	78400001	78500000	0.08192	chr1.1	78400001	78500000	0	chr1.1	78400001	78500000	0.12389	chr1.1	78400001	78500000	11.5597	chr1.2	52056208	52058499	-11.5129	chr1.1	50818613	50820914	-11.5129	chr1.1	53228421	53229564	-0.188189	chr1.1	17078884	17083896	-1.19754	chr6.2	25190898	29187888	chr6.4	7068862	11669017
chr1.1	78500001	78600000	0.14578	chr1.1	78500001	78600000	0.05653	chr1.1	78500001	78600000	0.02871	chr1.1	78500001	78600000	0.0019	chr1.1	78500001	78600000	0.05288	chr1.1	78500001	78600000	6.01873	chr1.2	52206280	52210819	-2.53313	chr1.1	50971898	50976438	-2.53313	chr1.1	53239340	53243185	6.05784	chr1.1	17097288	17102533	-11.5129	chr6.2	28886821	30473662	chr6.4	9777285	11895419
chr1.1	78600001	78700000	0.10305	chr1.1	78600001	78700000	0.15391	chr1.1	78600001	78700000	0.02514	chr1.1	78600001	78700000	0.00054	chr1.1	78600001	78700000	0.04933	chr1.1	78600001	78700000	5.64861	chr1.2	52217035	52222031	-11.5129	chr1.1	50989100	50994912	-11.5129	chr1.1	53363370	53364737	-11.5129	chr1.1	17173555	17176174	0.236668	chr6.2	30690171	31223370	chr6.4	8631197	9267278
chr1.1	78700001	78800000	0.17007	chr1.1	78700001	78800000	0.10704	chr1.1	78700001	78800000	0.0474	chr1.1	78700001	78800000	0	chr1.1	78700001	78800000	0.08937	chr1.1	78700001	78800000	2.38816	chr1.2	52229639	52236530	-11.5129	chr1.1	51014081	51020828	-11.5129	chr1.1	53447817	53450634	-11.5129	chr1.1	17201295	17204263	-11.5129	chr6.2	31592185	33144865	chr6.4	12004373	13509104
chr1.1	78800001	78900000	0.09795	chr1.1	78800001	78900000	0.28549	chr1.1	78800001	78900000	0.06505	chr1.1	78800001	78900000	0.00058	chr1.1	78800001	78900000	0.06834	chr1.1	78800001	78900000	0.081467	chr1.2	52397625	52403058	-1.81946	chr1.1	51050236	51055657	-1.81946	chr1.1	53494013	53496945	-11.5129	chr1.1	17250511	17253686	-2.82255	chr6.2	33923971	40063347	chr6.4	13312680	19151915
chr1.1	78900001	79000000	0.03981	chr1.1	78900001	79000000	0.21205	chr1.1	78900001	79000000	0.08006	chr1.1	78900001	79000000	0.00224	chr1.1	78900001	79000000	0.06679	chr1.1	78900001	79000000	25.8373	chr1.2	52408920	52410969	-11.5129	chr1.1	51061610	51063686	-11.5129	chr1.1	53507568	53510480	-0.919019	chr1.1	17254738	17257961	-0.254454	chr6.2	43691168	48707256	chr6.4	20463207	24700251
chr1.1	79000001	79100000	0.11018	chr1.1	79000001	79100000	0.0063	chr1.1	79000001	79100000	0.01984	chr1.1	79000001	79100000	0.00051	chr1.1	79000001	79100000	0.11777	chr1.1	79000001	79100000	22.9205	chr1.2	52417931	52418258	-11.5129	chr1.1	51082275	51082602	-11.5129	chr1.1	53529664	53533834	-0.00849693	chr1.1	17264135	17265632	-1.33822	chr6.2	49133064	66482129	chr6.4	28140516	44046866
chr1.1	79100001	79200000	0.14561	chr1.1	79100001	79200000	0.28561	chr1.1	79100001	79200000	0.07477	chr1.1	79100001	79200000	0	chr1.1	79100001	79200000	0.09893	chr1.1	79100001	79200000	1.29911	chr1.2	52423679	52427883	0.169791	chr1.1	51088557	51092761	0.169791	chr1.1	53544514	53549181	4.83518	chr1.1	17267247	17269196	-1.03678	chr6.2	67992314	78109046	chr6.4	44190560	52946242
chr1.1	79200001	79300000	0.13432	chr1.1	79200001	79300000	0.09779	chr1.1	79200001	79300000	0.07144	chr1.1	79200001	79300000	0.00287	chr1.1	79200001	79300000	0.11394	chr1.1	79200001	79300000	3.05535	chr1.2	52445427	52448212	-0.0294768	chr1.1	51098095	51109525	-0.0294768	chr1.1	53570439	53587133	1.49999e-05	chr1.1	17293531	17302068	6.54457	chr6.2	77786963	78131554	chr6.4	52871837	53328111
chr1.1	79300001	79400000	0.1386	chr1.1	79300001	79400000	0.17859	chr1.1	79300001	79400000	0.04604	chr1.1	79300001	79400000	0.00377	chr1.1	79300001	79400000	0.05662	chr1.1	79300001	79400000	9.87855	chr1.2	52470543	52478924	-1.17719	chr1.1	51147197	51155325	-1.17719	chr1.1	53620647	53627306	-1.28242	chr1.1	17310174	17312135	-1.2044	chr6.2	77983882	81641495	chr6.4	53195453	56788225
chr1.1	79400001	79500000	0.09192	chr1.1	79400001	79500000	0.15348	chr1.1	79400001	79500000	0.02594	chr1.1	79400001	79500000	0.00057	chr1.1	79400001	79500000	0.1112	chr1.1	79400001	79500000	9.17344	chr1.2	52506561	52508408	4.23729	chr1.1	51181917	51183767	4.23729	chr1.1	53637414	53641198	-0.661939	chr1.1	17328624	17329289	-0.636042	chr6.2	82001616	85419009	chr6.4	57537712	60350539
chr1.1	79500001	79600000	0.06327	chr1.1	79500001	79600000	0.19384	chr1.1	79500001	79600000	0.03559	chr1.1	79500001	79600000	0	chr1.1	79500001	79600000	0.07836	chr1.1	79500001	79600000	19.1124	chr1.2	52523769	52526901	5.37765	chr1.1	51195019	51198160	5.37765	chr1.1	53674327	53674922	-11.5129	chr1.1	17351548	17352144	-2.29721	chr6.2	85906315	87541843	chr6.4	60723164	61567166
chr1.1	79600001	79700000	0.05184	chr1.1	79600001	79700000	0.23866	chr1.1	79600001	79700000	0.17447	chr1.1	79600001	79700000	0	chr1.1	79600001	79700000	0.04999	chr1.1	79600001	79700000	0	chr1.2	52557415	52558629	-11.5129	chr1.1	51230098	51231312	-11.5129	chr1.1	53688308	53701734	-1.92635	chr1.1	17357027	17359674	-1.9066	chr6.2	87657175	89147950	chr6.4	62189078	64214812
chr1.1	79700001	79800000	0.14199	chr1.1	79700001	79800000	0.01445	chr1.1	79700001	79800000	0.08781	chr1.1	79700001	79800000	0.00097	chr1.1	79700001	79800000	0.14539	chr1.1	79700001	79800000	6.7569	chr1.2	52561584	52567247	0.0338517	chr1.1	51235945	51241872	0.0338517	chr1.1	53718279	53720048	-11.5129	chr1.1	17362056	17371576	-11.5129	chr6.2	89157412	89365664	chr6.4	63800986	64192898
chr1.1	79800001	79900000	0.12588	chr1.1	79800001	79900000	0.14793	chr1.1	79800001	79900000	0.01819	chr1.1	79800001	79900000	0.00178	chr1.1	79800001	79900000	0.07359	chr1.1	79800001	79900000	3.18081	chr1.2	52571901	52572188	-11.5129	chr1.1	51250406	51250693	-11.5129	chr1.1	53771465	53778302	-11.5129	chr1.1	17441996	17443426	-0.831976	chr6.3	16701958	21604156	chr6.4	39297	4747616
chr1.1	79900001	80000000	0.11403	chr1.1	79900001	80000000	0.04004	chr1.1	79900001	80000000	0.03764	chr1.1	79900001	80000000	0.00183	chr1.1	79900001	80000000	0.08691	chr1.1	79900001	80000000	13.4545	chr1.2	52662999	52663466	-11.5129	chr1.1	51299758	51300225	-11.5129	chr1.1	53807370	53808041	-0.200181	chr1.1	17486891	17494503	-11.5129	chr6.3	22006728	24067389	chr6.4	5091437	6877443
chr1.1	80000001	80100000	0.11259	chr1.1	80000001	80100000	0.05341	chr1.1	80000001	80100000	0.03702	chr1.1	80000001	80100000	0.00058	chr1.1	80000001	80100000	0.11501	chr1.1	80000001	80100000	1.67838	chr1.2	52669531	52671038	-11.5129	chr1.1	51326487	51328133	-11.5129	chr1.1	53816677	53818200	-11.5129	chr1.1	17662021	17663445	0.113155	chr6.3	25975998	33204121	chr6.4	7091388	13588243
chr1.1	80100001	80200000	0.17093	chr1.1	80100001	80200000	0.14211	chr1.1	80100001	80200000	0.01648	chr1.1	80100001	80200000	0.00134	chr1.1	80100001	80200000	0.0578	chr1.1	80100001	80200000	19.2502	chr1.2	52718751	52720448	-11.5129	chr1.1	51372545	51374271	-11.5129	chr1.1	53927078	53927722	0.0264503	chr1.1	17753760	17757947	-0.471699	chr6.3	34238059	40902687	chr6.4	14366620	19637250
chr1.1	80200001	80300000	0.15137	chr1.1	80200001	80300000	0.03232	chr1.1	80200001	80300000	0.00168	chr1.1	80200001	80300000	0.0059	chr1.1	80200001	80300000	0.281	chr1.1	80200001	80300000	1.91146	chr1.2	52746317	52749602	-1.8903	chr1.1	51397817	51401081	-1.8903	chr1.1	54249604	54251252	-11.5129	chr1.1	17764369	17768642	0.245038	chr6.3	43604789	46761524	chr6.4	22156603	24989210
chr1.1	80300001	80400000	0.15635	chr1.1	80300001	80400000	0.05256	chr1.1	80300001	80400000	0.00803	chr1.1	80300001	80400000	0.00197	chr1.1	80300001	80400000	0.11336	chr1.1	80300001	80400000	10.2548	chr1.2	52762499	52762969	-1.57262	chr1.1	51415680	51416150	-1.57262	chr1.1	54262382	54263616	-2.28068	chr1.1	17795761	17799223	-2.05505	chr6.3	46987267	49219195	chr6.4	27610917	29475824
chr1.1	80400001	80500000	0.16368	chr1.1	80400001	80500000	0.01885	chr1.1	80400001	80500000	0.03051	chr1.1	80400001	80500000	0.00118	chr1.1	80400001	80500000	0.07658	chr1.1	80400001	80500000	3.29837	chr1.2	52787382	52788531	-11.5129	chr1.1	51490450	51491598	-11.5129	chr1.1	54379272	54383915	-0.512112	chr1.1	17806341	17808317	-0.660299	chr6.3	49457349	62203185	chr6.4	29702747	44036691
chr1.1	80500001	80600000	0.09069	chr1.1	80500001	80600000	0.28775	chr1.1	80500001	80600000	0.03925	chr1.1	80500001	80600000	0.00082	chr1.1	80500001	80600000	0.03592	chr1.1	80500001	80600000	0.706701	chr1.2	52791439	52792173	-2.95209	chr1.1	51494338	51495117	-2.95209	chr1.1	54430513	54431775	-11.5129	chr1.1	17863747	17863902	-0.806251	chr6.3	63478138	72080177	chr6.4	44635707	52753527
chr1.1	80600001	80700000	0.08445	chr1.1	80600001	80700000	0.27391	chr1.1	80600001	80700000	0.12365	chr1.1	80600001	80700000	0.0014	chr1.1	80600001	80700000	0.06101	chr1.1	80600001	80700000	0.0180282	chr1.2	52805637	52806203	-1.86987	chr1.1	51583382	51583948	-1.86987	chr1.1	54492764	54495297	1.49999e-05	chr1.1	17887378	17888262	-1.08639	chr6.3	72130702	72901489	chr6.4	52827592	53356564
chr1.1	80700001	80800000	0.07098	chr1.1	80700001	80800000	0.09198	chr1.1	80700001	80800000	0.07109	chr1.1	80700001	80800000	0.00072	chr1.1	80700001	80800000	0.06247	chr1.1	80700001	80800000	1.50905	chr1.2	52818650	52824289	-11.5129	chr1.1	51598125	51603768	-11.5129	chr1.1	54534591	54536048	-11.5129	chr1.1	17973564	17979402	-0.80493	chr6.3	74228008	77405565	chr6.4	53864119	57411062
chr1.1	80800001	80900000	0.1497	chr1.1	80800001	80900000	0.00458	chr1.1	80800001	80900000	0.0177	chr1.1	80800001	80900000	0.00264	chr1.1	80800001	80900000	0.09706	chr1.1	80800001	80900000	3.36395	chr1.2	52844664	52846193	-1.04565	chr1.1	51631726	51633255	-1.04565	chr1.1	54537012	54545209	-1.20143	chr1.1	17992756	17998399	-0.522768	chr6.3	78165716	84358502	chr6.4	57944773	63892773
chr1.1	80900001	81000000	0.10383	chr1.1	80900001	81000000	0.04144	chr1.1	80900001	81000000	0.03922	chr1.1	80900001	81000000	0.00121	chr1.1	80900001	81000000	0.09652	chr1.1	80900001	81000000	10.9244	chr1.2	52854514	52858116	-11.5129	chr1.1	51635230	51638848	-11.5129	chr1.1	54622437	54629294	-1.6876	chr1.1	18047275	18051266	-1.98243	chr6.3	84101174	84516859	chr6.4	63768998	64214812
chr1.1	81000001	81100000	0.064	chr1.1	81000001	81100000	0.40044	chr1.1	81000001	81100000	0.01437	chr1.1	81000001	81100000	0	chr1.1	81000001	81100000	0.08501	chr1.1	81000001	81100000	2.07305	chr1.2	52859084	52865643	-11.5129	chr1.1	51639809	51645624	-11.5129	chr1.1	54684983	54689455	-1.65012	chr1.1	18052968	18053900	6.02124	chr7.1	15421033	15604749	chr7.1	15685027	15983614
chr1.1	81100001	81200000	0.15015	chr1.1	81100001	81200000	0.03495	chr1.1	81100001	81200000	0.03402	chr1.1	81100001	81200000	0.00284	chr1.1	81100001	81200000	0.12913	chr1.1	81100001	81200000	3.50199	chr1.2	52891711	52895852	-0.173834	chr1.1	51667213	51671022	-0.173834	chr1.1	54690791	54697531	-2.27245	chr1.1	18061494	18065028	-2.02314	chr7.1	71157099	71335574	chr7.1	71566786	71680995
chr1.1	81200001	81300000	0.05592	chr1.1	81200001	81300000	0.21138	chr1.1	81200001	81300000	0.04509	chr1.1	81200001	81300000	0	chr1.1	81200001	81300000	0.1128	chr1.1	81200001	81300000	36.4483	chr1.2	52897931	52901758	4.97756	chr1.1	51673014	51676823	4.97756	chr1.1	54717712	54718578	-11.5129	chr1.1	18082406	18085778	-1.23146	chr7.1	52029	3858625	chr7.2	69552	4643189
chr1.1	81300001	81400000	0.1026	chr1.1	81300001	81400000	0.07023	chr1.1	81300001	81400000	0.04458	chr1.1	81300001	81400000	0.00117	chr1.1	81300001	81400000	0.09583	chr1.1	81300001	81400000	26.0804	chr1.2	52939867	52947876	-1.12472	chr1.1	51722552	51730727	-1.12472	chr1.1	54778735	54783317	0.153538	chr1.1	18126890	18130753	-2.45206	chr7.1	4319849	4479090	chr7.2	4739725	4952591
chr1.1	81400001	81500000	0.08907	chr1.1	81400001	81500000	0.21677	chr1.1	81400001	81500000	0.02791	chr1.1	81400001	81500000	0.00105	chr1.1	81400001	81500000	0.1149	chr1.1	81400001	81500000	4.25209	chr1.2	53046662	53047000	-11.5129	chr1.1	51908287	51908625	-11.5129	chr1.1	54796075	54815265	-1.63575	chr1.1	18139429	18142632	-1.14407	chr7.1	4535241	4683193	chr7.2	6190872	6340818
chr1.1	81500001	81600000	0.09747	chr1.1	81500001	81600000	0.04411	chr1.1	81500001	81600000	0.02726	chr1.1	81500001	81600000	0	chr1.1	81500001	81600000	0.12417	chr1.1	81500001	81600000	4.13957	chr1.2	53050245	53051380	-11.5129	chr1.1	51911870	51913019	-11.5129	chr1.1	54836501	54839727	-11.5129	chr1.1	18156141	18159588	-1.01095	chr7.1	4705640	5022471	chr7.2	5381804	5639579
chr1.1	81600001	81700000	0.14603	chr1.1	81600001	81700000	0.07536	chr1.1	81600001	81700000	0.02363	chr1.1	81600001	81700000	0.0005	chr1.1	81600001	81700000	0.07318	chr1.1	81600001	81700000	10.0716	chr1.2	53102445	53105190	-11.5129	chr1.1	51960015	51962783	-11.5129	chr1.1	54846815	54858394	-11.5129	chr1.1	18201115	18201657	-2.42679	chr7.1	5186069	5766314	chr7.2	6459724	6693810
chr1.1	81700001	81800000	0.14004	chr1.1	81700001	81800000	0.16465	chr1.1	81700001	81800000	0.03287	chr1.1	81700001	81800000	0.00127	chr1.1	81700001	81800000	0.07232	chr1.1	81700001	81800000	17.3366	chr1.2	53111543	53117064	5.35524	chr1.1	51969061	51973600	5.35524	chr1.1	54861117	54864105	-0.116475	chr1.1	18202974	18210867	-3.49446	chr7.1	5874097	6928551	chr7.2	7043399	8238615
chr1.1	81800001	81900000	0.09675	chr1.1	81800001	81900000	0.33855	chr1.1	81800001	81900000	0.01128	chr1.1	81800001	81900000	0	chr1.1	81800001	81900000	0.0892	chr1.1	81800001	81900000	7.56252	chr1.2	53134790	53136141	-11.5129	chr1.1	51986307	51987632	-11.5129	chr1.1	54866505	54868259	4.97491	chr1.1	18218049	18220131	0.0239689	chr7.1	7020270	7810416	chr7.2	11485067	12225415
chr1.1	81900001	82000000	0.08433	chr1.1	81900001	82000000	0.37551	chr1.1	81900001	82000000	0.02641	chr1.1	81900001	82000000	0.00056	chr1.1	81900001	82000000	0.1312	chr1.1	81900001	82000000	6.11065	chr1.2	53138703	53154815	-11.5129	chr1.1	52017476	52021233	-11.5129	chr1.1	54949088	54954455	-2.72395	chr1.1	18319212	18319734	6.81879	chr7.1	8054568	9843663	chr7.2	9442662	11717369
chr1.1	82000001	82100000	0.14844	chr1.1	82000001	82100000	0.02606	chr1.1	82000001	82100000	0.04642	chr1.1	82000001	82100000	0	chr1.1	82000001	82100000	0.06603	chr1.1	82000001	82100000	14.1348	chr1.2	53186498	53191700	0.0116189	chr1.1	52108666	52111483	0.0116189	chr1.1	54962507	54963902	-11.5129	chr1.1	18326058	18327137	-0.810785	chr7.1	9934024	17270780	chr7.2	12568371	18650740
chr1.1	82100001	82200000	0.16632	chr1.1	82100001	82200000	0.12924	chr1.1	82100001	82200000	0.0188	chr1.1	82100001	82200000	0	chr1.1	82100001	82200000	0.0752	chr1.1	82100001	82200000	4.38106	chr1.2	53192970	53197417	5.49768	chr1.1	52117445	52122106	5.49768	chr1.1	55037083	55048176	-0.829538	chr1.1	18340320	18341378	0.146178	chr7.1	15553857	15967400	chr7.2	17324792	17698588
chr1.1	82200001	82300000	0.14824	chr1.1	82200001	82300000	0.01604	chr1.1	82200001	82300000	0.08213	chr1.1	82200001	82300000	0	chr1.1	82200001	82300000	0.06194	chr1.1	82200001	82300000	33.6782	chr1.2	53200235	53201851	-11.5129	chr1.1	52142647	52144263	-11.5129	chr1.1	55064284	55065631	-1.33052	chr1.1	18358389	18360959	-0.272659	chr7.1	17295088	17646856	chr7.2	19351433	19534869
chr1.1	82300001	82400000	0.09086	chr1.1	82300001	82400000	0.33797	chr1.1	82300001	82400000	0.03713	chr1.1	82300001	82400000	0.00186	chr1.1	82300001	82400000	0.10663	chr1.1	82300001	82400000	15.1935	chr1.2	53205477	53206181	0.067908	chr1.1	52151650	52152221	0.067908	chr1.1	55077202	55088540	-2.52104	chr1.1	18446012	18449531	-11.5129	chr7.1	17704392	23573845	chr7.2	20171260	25536795
chr1.1	82400001	82459472	0.0252388	chr1.1	82400001	82459472	0.513822	chr1.1	82400001	82459472	0.00193368	chr1.1	82400001	82459472	0	chr1.1	82400001	82459472	0.0810634	chr1.1	82400001	82500000	0.743622	chr1.2	53269546	53270205	-11.5129	chr1.1	52229195	52229854	-11.5129	chr1.1	55099578	55101110	0.314132	chr1.1	18547017	18547934	0.500682	chr7.1	24090101	30245053	chr7.2	25591609	32285074
chr1.2	1	100000	0.09384	chr1.2	1	100000	0.36704	chr1.2	1	100000	0.04683	chr1.2	1	100000	0.00174	chr1.2	1	100000	0.04534	chr1.2	1	100000	2.77591	chr1.2	53286605	53287282	-2.01916	chr1.1	52250352	52251032	-2.01916	chr1.1	55144807	55150997	-1.5347	chr1.1	18561235	18563375	-0.541171	chr7.1	31556259	34390147	chr7.2	33050578	36290663
chr1.2	100001	200000	0.15102	chr1.2	100001	200000	0.12219	chr1.2	100001	200000	0.08535	chr1.2	100001	200000	0	chr1.2	100001	200000	0.05373	chr1.2	100001	200000	6.69202	chr1.2	53305631	53306305	-2.03433	chr1.1	52275906	52276580	-2.03433	chr1.1	55155895	55158375	0.387587	chr1.1	18633550	18634200	-2.10967	chr7.1	34391862	40127999	chr7.2	39585447	45689202
chr1.2	200001	300000	0.08625	chr1.2	200001	300000	0.24934	chr1.2	200001	300000	0.04115	chr1.2	200001	300000	0.00296	chr1.2	200001	300000	0.10267	chr1.2	200001	300000	1.30264	chr1.2	53314847	53315491	-1.47215	chr1.1	52305647	52306291	-1.47215	chr1.1	55168222	55174289	-0.768732	chr1.1	18641538	18642188	-0.507032	chr7.1	40471764	41234006	chr7.2	38542158	39326542
chr1.2	300001	400000	0.09656	chr1.2	300001	400000	0.21181	chr1.2	300001	400000	0.02986	chr1.2	300001	400000	0	chr1.2	300001	400000	0.04966	chr1.2	300001	400000	2.45275	chr1.2	53335027	53335647	-0.394028	chr1.1	52339527	52340060	-0.394028	chr1.1	55465413	55466165	-11.5129	chr1.1	18646333	18646997	-2.05597	chr7.1	42249622	43681225	chr7.2	36462136	37754684
chr1.2	400001	500000	0.04044	chr1.2	400001	500000	0.23225	chr1.2	400001	500000	0.07414	chr1.2	400001	500000	0.00144	chr1.2	400001	500000	0.13049	chr1.2	400001	500000	1.76763	chr1.2	53344451	53345056	-0.540639	chr1.1	52345901	52346488	-0.540639	chr1.1	55586841	55587221	-11.5129	chr1.1	18649700	18650129	-1.89568	chr7.1	43916520	45994588	chr7.2	45766243	48611968
chr1.2	500001	600000	0.19362	chr1.2	500001	600000	0.02015	chr1.2	500001	600000	0.12083	chr1.2	500001	600000	0.00387	chr1.2	500001	600000	0.05058	chr1.2	500001	600000	14.5992	chr1.2	53381860	53382300	6.39145	chr1.1	52360092	52360532	6.39145	chr1.1	55627579	55630101	-11.5129	chr1.1	18656731	18657658	-1.12097	chr7.1	47159477	62898445	chr7.2	48631467	64369900
chr1.2	600001	700000	0.05643	chr1.2	600001	700000	0.1516	chr1.2	600001	700000	0.0447	chr1.2	600001	700000	0.00058	chr1.2	600001	700000	0.05434	chr1.2	600001	700000	2.25069	chr1.2	53421777	53427057	-11.5129	chr1.1	52384327	52389944	-11.5129	chr1.1	55659870	55660775	-1.28512	chr1.1	18697606	18698428	-0.396603	chr7.1	63912005	67278446	chr7.2	65279753	68537776
chr1.2	700001	800000	0.0839	chr1.2	700001	800000	0.21977	chr1.2	700001	800000	0.08835	chr1.2	700001	800000	0.0012	chr1.2	700001	800000	0.10388	chr1.2	700001	800000	1.11981	chr1.2	53429060	53433639	4.81404	chr1.1	52391956	52396535	4.81404	chr1.1	55723428	55723583	-11.5129	chr1.1	18706036	18706686	-1.20028	chr7.1	67080936	84176573	chr7.2	69557956	85662050
chr1.2	800001	900000	0.04688	chr1.2	800001	900000	0.33297	chr1.2	800001	900000	0.02986	chr1.2	800001	900000	0	chr1.2	800001	900000	0.04767	chr1.2	800001	900000	1.27848	chr1.2	53477855	53480027	-3.73307	chr1.1	52452944	52455395	-3.73307	chr1.1	55753123	55753755	-11.5129	chr1.1	18707198	18707653	5.61829	chr7.1	76918241	77177185	chr7.2	77860934	78192939
chr1.2	900001	1000000	0.09196	chr1.2	900001	1000000	0.23659	chr1.2	900001	1000000	0.02848	chr1.2	900001	1000000	0	chr1.2	900001	1000000	0.0981	chr1.2	900001	1000000	3.64331	chr1.2	53494340	53495359	-3.13396	chr1.1	52465265	52466278	-3.13396	chr1.1	56000387	56001993	-11.5129	chr1.1	18717926	18720130	-0.417525	chr7.1	84005114	87711103	chr7.2	85926228	92298646
chr1.2	1000001	1100000	0.15406	chr1.2	1000001	1100000	0.23421	chr1.2	1000001	1100000	0.00983	chr1.2	1000001	1100000	0.00185	chr1.2	1000001	1100000	0.08469	chr1.2	1000001	1100000	4.14393	chr1.2	53497830	53500894	-1.21588	chr1.1	52468743	52471946	-1.21588	chr1.1	56122710	56124893	0.150368	chr1.1	18732620	18733057	-1.39566	chr7.1	87967667	88394302	chr7.2	93008925	93501962
chr1.2	1100001	1200000	0.02598	chr1.2	1100001	1200000	0.22065	chr1.2	1100001	1200000	0.08593	chr1.2	1100001	1200000	0	chr1.2	1100001	1200000	0.10613	chr1.2	1100001	1200000	0	chr1.2	53569721	53574363	-0.2095	chr1.1	52517533	52522167	-0.2095	chr1.1	56159545	56164182	-1.99194	chr1.1	18767279	18767722	-11.5129	chr7.1	58746	2270928	chr7.3	105686	2338260
chr1.2	1200001	1300000	0.08118	chr1.2	1200001	1300000	0.21224	chr1.2	1200001	1300000	0.05507	chr1.2	1200001	1300000	0.00058	chr1.2	1200001	1300000	0.06008	chr1.2	1200001	1300000	0.746104	chr1.2	53577902	53578444	-1.34247	chr1.1	52525719	52526261	-1.34247	chr1.1	56165527	56168554	-11.5129	chr1.1	18794959	18796101	-11.5129	chr7.1	2423219	3979417	chr7.3	2839450	4603552
chr1.2	1300001	1400000	0.15435	chr1.2	1300001	1400000	0.18866	chr1.2	1300001	1400000	0.03614	chr1.2	1300001	1400000	0.00057	chr1.2	1300001	1400000	0.0785	chr1.2	1300001	1400000	2.97471	chr1.2	53632353	53634036	-0.494084	chr1.1	52569027	52570707	-0.494084	chr1.1	56180469	56181718	-11.5129	chr1.1	18929528	18932047	-1.33169	chr7.1	4421636	4637000	chr7.3	4669229	5135100
chr1.2	1400001	1500000	0.11974	chr1.2	1400001	1500000	0.02901	chr1.2	1400001	1500000	0.01046	chr1.2	1400001	1500000	0.00102	chr1.2	1400001	1500000	0.09959	chr1.2	1400001	1500000	21.726	chr1.2	53649003	53651356	-1.27483	chr1.1	52584512	52586643	-1.27483	chr1.1	56184298	56184840	-11.5129	chr1.1	19172385	19173288	-2.78735	chr7.1	4727707	5134566	chr7.3	5505011	5966175
chr1.2	1500001	1600000	0.194	chr1.2	1500001	1600000	0.17337	chr1.2	1500001	1600000	0.03469	chr1.2	1500001	1600000	0	chr1.2	1500001	1600000	0.12855	chr1.2	1500001	1600000	1.96331	chr1.2	53666018	53669223	-0.715402	chr1.1	52595313	52599033	-0.715402	chr1.1	56237846	56241121	-11.5129	chr1.1	19181688	19183175	-0.594478	chr7.1	5987570	6236419	chr7.3	6522271	6996776
chr1.2	1600001	1700000	0.09207	chr1.2	1600001	1700000	0.30078	chr1.2	1600001	1700000	0.01073	chr1.2	1600001	1700000	0.00273	chr1.2	1600001	1700000	0.06001	chr1.2	1600001	1700000	2.98964	chr1.2	53724093	53737648	-1.21713	chr1.1	52638618	52652816	-1.21713	chr1.1	56246620	56251315	5.2368	chr1.1	19226342	19227457	-1.75763	chr7.1	6245108	6649564	chr7.3	7480506	8280555
chr1.2	1700001	1800000	0.03804	chr1.2	1700001	1800000	0.11998	chr1.2	1700001	1800000	0.05352	chr1.2	1700001	1800000	0.00058	chr1.2	1700001	1800000	0.12012	chr1.2	1700001	1800000	89.2244	chr1.2	53797653	53798025	-11.5129	chr1.1	52737839	52738211	-11.5129	chr1.1	56257715	56261166	-1.622	chr1.1	19242931	19248861	-0.5798	chr7.1	6655270	6948610	chr7.3	9424804	9892305
chr1.2	1800001	1900000	0.17364	chr1.2	1800001	1900000	0.02005	chr1.2	1800001	1900000	0.01527	chr1.2	1800001	1900000	0.00083	chr1.2	1800001	1900000	0.07316	chr1.2	1800001	1900000	18.3937	chr1.2	53865704	53872270	0.958021	chr1.1	52805327	52810807	0.958021	chr1.1	56263430	56269245	-1.32096	chr1.1	19267622	19269373	-1.83609	chr7.1	6973535	7504097	chr7.3	12487987	12888948
chr1.2	1900001	2000000	0.06198	chr1.2	1900001	2000000	0.25667	chr1.2	1900001	2000000	0.03675	chr1.2	1900001	2000000	0	chr1.2	1900001	2000000	0.05892	chr1.2	1900001	2000000	9.49154	chr1.2	53914748	53916262	-2.43364	chr1.1	52820821	52822335	-2.43364	chr1.1	56269888	56282706	-0.781292	chr1.1	19272443	19275521	-0.329674	chr7.1	7776271	8078561	chr7.3	12188496	12415121
chr1.2	2000001	2100000	0.02802	chr1.2	2000001	2100000	0.37224	chr1.2	2000001	2100000	0.0165	chr1.2	2000001	2100000	0	chr1.2	2000001	2100000	0.05747	chr1.2	2000001	2100000	1.49364	chr1.2	53924333	53928344	-11.5129	chr1.1	52825868	52830191	-11.5129	chr1.1	56328899	56333386	-1.39625	chr1.1	19301385	19303079	-1.63652	chr7.1	8103353	9854875	chr7.3	10784895	12402012
chr1.2	2100001	2200000	0.09627	chr1.2	2100001	2200000	0.1784	chr1.2	2100001	2200000	0.03986	chr1.2	2100001	2200000	0.00402	chr1.2	2100001	2200000	0.14351	chr1.2	2100001	2200000	19.7809	chr1.2	53933345	53937977	-1.19162	chr1.1	52835206	52839838	-1.19162	chr1.1	56353164	56357292	-1.39291	chr1.1	19311691	19313631	5.54593	chr7.1	9862481	14571607	chr7.3	13265879	17601103
chr1.2	2200001	2300000	0.10377	chr1.2	2200001	2300000	0.29809	chr1.2	2200001	2300000	0.04409	chr1.2	2200001	2300000	0.00251	chr1.2	2200001	2300000	0.06272	chr1.2	2200001	2300000	2.95634	chr1.2	53962804	53969749	2.54689	chr1.1	52885345	52889055	2.54689	chr1.1	56397308	56401007	5.31107	chr1.1	19333923	19334762	-11.5129	chr7.1	14664755	14764826	chr7.3	61729896	61819371
chr1.2	2300001	2400000	0.08523	chr1.2	2300001	2400000	0.18209	chr1.2	2300001	2400000	0.03469	chr1.2	2300001	2400000	0.00235	chr1.2	2300001	2400000	0.07504	chr1.2	2300001	2400000	1.90797	chr1.2	53972919	53987678	-0.834807	chr1.1	52896565	52913614	-0.834807	chr1.1	56411500	56412019	-11.5129	chr1.1	19338771	19342408	-1.70189	chr7.1	16157699	17144629	chr7.3	17757117	18964084
chr1.2	2400001	2500000	0.12538	chr1.2	2400001	2500000	0.11856	chr1.2	2400001	2500000	0.04319	chr1.2	2400001	2500000	0.00049	chr1.2	2400001	2500000	0.09595	chr1.2	2400001	2500000	4.54732	chr1.2	53996478	53997260	-1.81629	chr1.1	52922528	52923318	-1.81629	chr1.1	56416072	56416635	0.66066	chr1.1	19462914	19463482	-1.29486	chr7.1	17326132	17666214	chr7.3	20341858	20472880
chr1.2	2500001	2600000	0.17177	chr1.2	2500001	2600000	0.04022	chr1.2	2500001	2600000	0.08172	chr1.2	2500001	2600000	0.00178	chr1.2	2500001	2600000	0.07876	chr1.2	2500001	2600000	5.78671	chr1.2	54074198	54074779	-1.48537	chr1.1	53063444	53064025	-1.48537	chr1.1	56428770	56430772	-0.505717	chr1.1	19551860	19554255	-11.5129	chr7.1	17719933	21366682	chr7.3	20861373	24734629
chr1.2	2600001	2700000	0.09023	chr1.2	2600001	2700000	0.18365	chr1.2	2600001	2700000	0.01146	chr1.2	2600001	2700000	0.0015	chr1.2	2600001	2700000	0.11227	chr1.2	2600001	2700000	2.46073	chr1.2	54084944	54092836	-0.444553	chr1.1	53079216	53081789	-0.444553	chr1.1	56441989	56450537	0.350084	chr1.1	19560077	19565566	-11.5129	chr7.1	21907996	25338928	chr7.3	24806086	28436160
chr1.2	2700001	2800000	0.06378	chr1.2	2700001	2800000	0.22978	chr1.2	2700001	2800000	0.06188	chr1.2	2700001	2800000	0.00051	chr1.2	2700001	2800000	0.09443	chr1.2	2700001	2800000	1.38369	chr1.2	54106816	54112552	-1.19339	chr1.1	53089351	53095241	-1.19339	chr1.1	56458813	56460177	-2.28919	chr1.1	19569596	19578504	-11.5129	chr7.1	25996680	26147103	chr7.3	29050212	29261441
chr1.2	2800001	2900000	0.13077	chr1.2	2800001	2900000	0.07275	chr1.2	2800001	2900000	0.03874	chr1.2	2800001	2900000	0	chr1.2	2800001	2900000	0.09011	chr1.2	2800001	2900000	3.99475	chr1.2	54114547	54115602	-11.5129	chr1.1	53097237	53098287	-11.5129	chr1.1	56503499	56505743	0.741018	chr1.1	19630343	19632049	-1.88229	chr7.1	26351616	26540543	chr7.3	29282458	29500332
chr1.2	2900001	3000000	0.10137	chr1.2	2900001	3000000	0.27343	chr1.2	2900001	3000000	0.00977	chr1.2	2900001	3000000	0.0005	chr1.2	2900001	3000000	0.10455	chr1.2	2900001	3000000	10.338	chr1.2	54155650	54160088	-2.94746	chr1.1	53141116	53145553	-2.94746	chr1.1	56535107	56537207	0.0955706	chr1.1	19743067	19743471	0.136838	chr7.1	26950036	45430986	chr7.3	29540578	48321329
chr1.2	3000001	3100000	0.05172	chr1.2	3000001	3100000	0.43395	chr1.2	3000001	3100000	0.03037	chr1.2	3000001	3100000	0	chr1.2	3000001	3100000	0.05252	chr1.2	3000001	3100000	1.26348	chr1.2	54224064	54227519	-11.5129	chr1.1	53218135	53221577	-11.5129	chr1.1	56579382	56581314	-11.5129	chr1.1	20104186	20104755	-1.03883	chr7.1	45681072	45952008	chr7.3	48987579	49277934
chr1.2	3100001	3200000	0.03561	chr1.2	3100001	3200000	0.215	chr1.2	3100001	3200000	0.01868	chr1.2	3100001	3200000	0.00074	chr1.2	3100001	3200000	0.07203	chr1.2	3100001	3200000	9.64138	chr1.2	54248099	54250990	-0.119235	chr1.1	53239340	53243185	-0.119235	chr1.1	56632139	56634208	-2.49291	chr1.1	28336648	28344327	1.49999e-05	chr7.1	47150683	51556629	chr7.3	49308371	53839892
chr1.2	3200001	3300000	0.02686	chr1.2	3200001	3300000	0.54277	chr1.2	3200001	3300000	0.00146	chr1.2	3200001	3300000	0.00724	chr1.2	3200001	3300000	0.05077	chr1.2	3200001	3300000	5.07834	chr1.2	54274383	54278942	-1.8868	chr1.1	53247959	53254441	-1.8868	chr1.1	56638515	56641814	-1.97815	chr1.1	28363919	28370371	0.289606	chr7.1	52424043	76617393	chr7.3	54014538	77383872
chr1.2	3300001	3400000	0.04005	chr1.2	3300001	3400000	0.17201	chr1.2	3300001	3400000	0.04859	chr1.2	3300001	3400000	0.00365	chr1.2	3300001	3400000	0.03571	chr1.2	3300001	3400000	0.972674	chr1.2	54293968	54295195	-1.49138	chr1.1	53267330	53268567	-1.49138	chr1.1	56643520	56644753	-11.5129	chr1.1	28374740	28375561	-0.191027	chr7.1	54626315	55190093	chr7.3	57072102	57585205
chr1.2	3400001	3500000	0.03799	chr1.2	3400001	3500000	0.17647	chr1.2	3400001	3500000	0.00793	chr1.2	3400001	3500000	0.00365	chr1.2	3400001	3500000	0.08235	chr1.2	3400001	3500000	0.928267	chr1.2	54373478	54374861	-11.5129	chr1.1	53363370	53364737	-11.5129	chr1.1	56645825	56648717	-1.29608	chr1.1	28419471	28420313	-0.695839	chr7.1	70117367	71147893	chr7.3	73133591	74061305
chr1.2	3500001	3600000	0.10361	chr1.2	3500001	3600000	0.12315	chr1.2	3500001	3600000	0.06804	chr1.2	3500001	3600000	0.00069	chr1.2	3500001	3600000	0.15417	chr1.2	3500001	3600000	18.7984	chr1.2	54440798	54443699	-2.32776	chr1.1	53507568	53510480	-2.32776	chr1.1	56650959	56652375	-11.5129	chr1.1	28460671	28468984	-2.70132	chr7.1	76697240	79934051	chr7.3	77922152	81760666
chr1.2	3600001	3700000	0.07875	chr1.2	3600001	3700000	0.20435	chr1.2	3600001	3700000	0.03245	chr1.2	3600001	3700000	0.0018	chr1.2	3600001	3700000	0.08654	chr1.2	3600001	3700000	1.15331	chr1.2	54536079	54536965	-0.06114	chr1.1	53529664	53533834	-0.06114	chr1.1	56722906	56724589	-1.27256	chr1.1	28686361	28692780	0.488095	chr7.1	80934004	84225823	chr7.3	82476708	86206165
chr1.2	3700001	3800000	0.11601	chr1.2	3700001	3800000	0.04895	chr1.2	3700001	3800000	0.03794	chr1.2	3700001	3800000	0	chr1.2	3700001	3800000	0.11649	chr1.2	3700001	3800000	10.3786	chr1.2	54622155	54622868	-11.5129	chr1.1	53637414	53641198	-11.5129	chr1.1	56737866	56743055	-1.7741	chr1.1	29084480	29085484	-0.773211	chr7.1	84249092	87517636	chr7.3	86825047	91406670
chr1.2	3800001	3900000	0.08256	chr1.2	3800001	3900000	0.14008	chr1.2	3800001	3900000	0.07334	chr1.2	3800001	3900000	0.00014	chr1.2	3800001	3900000	0.11929	chr1.2	3800001	3900000	9.69977	chr1.2	54662286	54662881	-11.5129	chr1.1	53674327	53674922	-11.5129	chr1.1	56746225	56756247	-2.88572	chr1.1	29202837	29205114	-0.481117	chr7.1	87886143	88158884	chr7.3	81858601	82158132
chr1.2	3900001	4000000	0.05976	chr1.2	3900001	4000000	0.17471	chr1.2	3900001	4000000	0.03923	chr1.2	3900001	4000000	0.00306	chr1.2	3900001	4000000	0.12853	chr1.2	3900001	4000000	0.517937	chr1.2	54767608	54774458	-11.5129	chr1.1	53771465	53778302	-11.5129	chr1.1	56785387	56785743	-1.24324	chr1.1	29210576	29211877	-1.53691	chr7.1	97049	2520221	chr7.4	65031	2846796
chr1.2	4000001	4100000	0.12283	chr1.2	4000001	4100000	0.12957	chr1.2	4000001	4100000	0.02298	chr1.2	4000001	4100000	0	chr1.2	4000001	4100000	0.1094	chr1.2	4000001	4100000	1.17628	chr1.2	54846212	54848606	0.0635703	chr1.1	53886625	53889033	0.0635703	chr1.1	56805821	56811206	-0.205385	chr1.1	29245014	29245697	-2.09222	chr7.1	2386727	2514004	chr7.4	2848417	3024787
chr1.2	4100001	4200000	0.0835	chr1.2	4100001	4200000	0.06494	chr1.2	4100001	4200000	0.04641	chr1.2	4100001	4200000	0	chr1.2	4100001	4200000	0.14129	chr1.2	4100001	4200000	11.1733	chr1.2	54954109	54954948	-0.861514	chr1.1	54170310	54171149	-0.861514	chr1.1	56826824	56831144	0.146262	chr1.1	29257218	29261412	-11.5129	chr7.1	2910191	3855044	chr7.4	3236422	4423831
chr1.2	4200001	4300000	0.10599	chr1.2	4200001	4300000	0.11286	chr1.2	4200001	4300000	0.03257	chr1.2	4200001	4300000	0.00479	chr1.2	4200001	4300000	0.10773	chr1.2	4200001	4300000	4.51241	chr1.2	55015010	55015471	-11.5129	chr1.1	54231251	54231712	-11.5129	chr1.1	56853926	56859747	-2.55979	chr1.1	29278997	29279464	0.399298	chr7.1	3999018	4211909	chr7.4	4862413	5063029
chr1.2	4300001	4400000	0.05049	chr1.2	4300001	4400000	0.13206	chr1.2	4300001	4400000	0.02335	chr1.2	4300001	4400000	0	chr1.2	4300001	4400000	0.07137	chr1.2	4300001	4400000	9.5943	chr1.2	55096978	55097700	-11.5129	chr1.1	54321023	54321745	-11.5129	chr1.1	56942666	56946123	-11.5129	chr1.1	29298377	29299026	-0.115094	chr7.1	4054915	4669501	chr7.4	4985043	5562705
chr1.2	4400001	4500000	0.11157	chr1.2	4400001	4500000	0.10001	chr1.2	4400001	4500000	0.04758	chr1.2	4400001	4500000	0.00221	chr1.2	4400001	4500000	0.07962	chr1.2	4400001	4500000	1.09217	chr1.2	55146752	55148423	-11.5129	chr1.1	54368507	54370157	-11.5129	chr1.1	56981536	56999170	-1.41001	chr1.1	29316963	29328544	-0.559051	chr7.1	4719192	5141560	chr7.4	5926025	6274464
chr1.2	4500001	4600000	0.06783	chr1.2	4500001	4600000	0.10491	chr1.2	4500001	4600000	0.02235	chr1.2	4500001	4600000	0.00344	chr1.2	4500001	4600000	0.11181	chr1.2	4500001	4600000	25.1422	chr1.2	55155091	55159746	-0.789077	chr1.1	54379272	54383915	-0.789077	chr1.1	57072297	57076200	-3.40856	chr1.1	29331028	29334825	-11.5129	chr7.1	7007009	9697016	chr7.4	8084288	10520773
chr1.2	4600001	4700000	0.03759	chr1.2	4600001	4700000	0.19987	chr1.2	4600001	4700000	0.03989	chr1.2	4600001	4700000	0	chr1.2	4600001	4700000	0.11504	chr1.2	4600001	4700000	14.5667	chr1.2	55178123	55179183	-1.27276	chr1.1	54425144	54426207	-1.27276	chr1.1	57084173	57087573	-1.06825	chr1.1	29366533	29367222	-11.5129	chr7.1	7350754	7981415	chr7.4	9585169	10159005
chr1.2	4700001	4800000	0.11637	chr1.2	4700001	4800000	0.03029	chr1.2	4700001	4800000	0.04811	chr1.2	4700001	4800000	0	chr1.2	4700001	4800000	0.08203	chr1.2	4700001	4800000	5.50957	chr1.2	55207150	55208751	1.49999e-05	chr1.1	54492764	54495297	1.49999e-05	chr1.1	57092059	57094695	-11.5129	chr1.1	29368072	29369593	-2.09896	chr7.1	9862481	17270780	chr7.4	11408935	18813447
chr1.2	4800001	4900000	0.07764	chr1.2	4800001	4900000	0.13367	chr1.2	4800001	4900000	0.05441	chr1.2	4800001	4900000	0.00308	chr1.2	4800001	4900000	0.08075	chr1.2	4800001	4900000	0.142838	chr1.2	55240836	55243178	-2.17708	chr1.1	54527648	54530598	-2.17708	chr1.1	57146824	57156648	-1.52172	chr1.1	29475796	29477537	-0.842363	chr7.1	14768051	15417180	chr7.4	16183065	17214383
chr1.2	4900001	5000000	0.11114	chr1.2	4900001	5000000	0.14646	chr1.2	4900001	5000000	0.02305	chr1.2	4900001	5000000	0.0024	chr1.2	4900001	5000000	0.05862	chr1.2	4900001	5000000	15.1449	chr1.2	55247363	55248814	-11.5129	chr1.1	54534591	54536048	-11.5129	chr1.1	57170476	57172321	-11.5129	chr1.1	29522567	29531778	-2.20012	chr7.1	17704392	38747823	chr7.4	19773424	40971665
chr1.2	5000001	5100000	0.07437	chr1.2	5000001	5100000	0.25242	chr1.2	5000001	5100000	0.03246	chr1.2	5000001	5100000	0	chr1.2	5000001	5100000	0.11478	chr1.2	5000001	5100000	1.94187	chr1.2	55249774	55257830	-1.90955	chr1.1	54537012	54545209	-1.90955	chr1.1	57177778	57186250	-1.07222	chr1.1	29539176	29545986	-0.842971	chr7.1	39129704	45607802	chr7.4	41315494	47433160
chr1.2	5100001	5200000	0.14883	chr1.2	5100001	5200000	0.09202	chr1.2	5100001	5200000	0.01097	chr1.2	5100001	5200000	0.00205	chr1.2	5100001	5200000	0.07913	chr1.2	5100001	5200000	3.92688	chr1.2	55309669	55310973	-1.7814	chr1.1	54631779	54633083	-1.7814	chr1.1	57234619	57235932	-3.76183	chr1.1	29576132	29584587	-0.104671	chr7.1	45850596	46006954	chr7.4	48402970	48647122
chr1.2	5200001	5300000	0.04539	chr1.2	5200001	5300000	0.10811	chr1.2	5200001	5300000	0.05572	chr1.2	5200001	5300000	0.00097	chr1.2	5200001	5300000	0.14602	chr1.2	5200001	5300000	8.56396	chr1.2	55318590	55321223	-1.74523	chr1.1	54654686	54660423	-1.74523	chr1.1	57301423	57303438	-11.5129	chr1.1	29594914	29596794	-1.36496	chr7.1	47631770	56679465	chr7.4	49010778	59396409
chr1.2	5300001	5400000	0.14883	chr1.2	5300001	5400000	0.04026	chr1.2	5300001	5400000	0.02433	chr1.2	5300001	5400000	0	chr1.2	5300001	5400000	0.09739	chr1.2	5300001	5400000	3.22431	chr1.2	55418921	55420102	-11.5129	chr1.1	54774726	54775907	-11.5129	chr1.1	57313488	57316055	-0.239072	chr1.1	29610954	29614066	0.2616	chr7.1	57047140	64872581	chr7.4	60243110	69368326
chr1.2	5400001	5500000	0.05996	chr1.2	5400001	5500000	0.15095	chr1.2	5400001	5500000	0.02071	chr1.2	5400001	5500000	0	chr1.2	5400001	5500000	0.13404	chr1.2	5400001	5500000	21.6007	chr1.2	55422917	55427439	-0.945259	chr1.1	54778735	54783317	-0.945259	chr1.1	57420754	57425371	-11.5129	chr1.1	29662729	29664131	-1.73596	chr7.1	65405100	67081799	chr7.4	69726532	71423762
chr1.2	5500001	5600000	0.05154	chr1.2	5500001	5600000	0.0498	chr1.2	5500001	5600000	0.07823	chr1.2	5500001	5600000	0.00069	chr1.2	5500001	5600000	0.09162	chr1.2	5500001	5600000	48.8916	chr1.2	55444445	55445721	1.49999e-05	chr1.1	54796075	54815265	1.49999e-05	chr1.1	57464887	57466971	-1.84069	chr1.1	29751811	29754415	-3.23453	chr7.1	66963504	71866937	chr7.4	71618089	75190519
chr1.2	5600001	5700000	0.02899	chr1.2	5600001	5700000	0.08827	chr1.2	5600001	5700000	0.07427	chr1.2	5600001	5700000	0	chr1.2	5600001	5700000	0.17566	chr1.2	5600001	5700000	14.5398	chr1.2	55485448	55489354	-1.8856	chr1.1	54836501	54839727	-1.8856	chr1.1	57512545	57513978	-2.03164	chr1.1	29757392	29757637	-1.18375	chr7.1	71964595	77521262	chr7.4	75916628	80778246
chr1.2	5700001	5800000	0.0093	chr1.2	5700001	5800000	0.21481	chr1.2	5700001	5800000	0.08627	chr1.2	5700001	5800000	0	chr1.2	5700001	5800000	0.10981	chr1.2	5700001	5800000	0.220009	chr1.2	55504824	55515574	-1.78698	chr1.1	54846815	54858394	-1.78698	chr1.1	57540838	57545703	-1.29096	chr1.1	29815251	29816135	0.449777	chr7.1	76918241	77220582	chr7.4	79987313	80502546
chr1.2	5800001	5900000	0.10026	chr1.2	5800001	5900000	0.15564	chr1.2	5800001	5900000	0.05509	chr1.2	5800001	5900000	0.00221	chr1.2	5800001	5900000	0.1137	chr1.2	5800001	5900000	8.31547	chr1.2	55585587	55607022	-1.65038	chr1.1	54924157	54946732	-1.65038	chr1.1	70878382	70881326	-11.5129	chr1.1	29844530	29844958	-2.10578	chr7.1	78178804	88394302	chr7.4	81557808	94621771
chr1.2	5900001	6000000	0.10495	chr1.2	5900001	6000000	0.02747	chr1.2	5900001	6000000	0.09362	chr1.2	5900001	6000000	0.00152	chr1.2	5900001	6000000	0.06626	chr1.2	5900001	6000000	17.3775	chr1.2	55610123	55616367	-3.69406	chr1.1	54949088	54954455	-3.69406	chr1.1	70901346	70909625	-0.236375	chr1.1	29889502	29889849	5.98582	chr7.2	8663612	8801531	chr7.2	8860078	9014654
chr1.2	6000001	6100000	0.08522	chr1.2	6000001	6100000	0.10935	chr1.2	6000001	6100000	0.02285	chr1.2	6000001	6100000	0	chr1.2	6000001	6100000	0.13805	chr1.2	6000001	6100000	4.63973	chr1.2	55702746	55711170	-0.783636	chr1.1	55037083	55048176	-0.783636	chr1.1	70932318	70939856	4.27875	chr1.1	30193383	30196972	1.3747	chr7.2	19597377	19859747	chr7.2	19909888	20146155
chr1.2	6100001	6200000	0.06168	chr1.2	6100001	6200000	0.26481	chr1.2	6100001	6200000	0.04339	chr1.2	6100001	6200000	0	chr1.2	6100001	6200000	0.07052	chr1.2	6100001	6200000	2.96959	chr1.2	55757746	55760810	-11.5129	chr1.1	55069873	55073344	-11.5129	chr1.1	70953935	70954126	0.426111	chr1.1	30268138	30274048	-11.5129	chr7.2	76201	2577466	chr7.3	105686	2419245
chr1.2	6200001	6300000	0.13369	chr1.2	6200001	6300000	0.27167	chr1.2	6200001	6300000	0.02369	chr1.2	6200001	6300000	0	chr1.2	6200001	6300000	0.04314	chr1.2	6200001	6300000	12.7693	chr1.2	55764115	55775586	-1.57692	chr1.1	55077202	55088540	-1.57692	chr1.1	70973317	70975184	-0.0593727	chr1.1	30352228	30352975	-0.0751496	chr7.2	3051542	4952591	chr7.3	2524431	4944642
chr1.2	6300001	6400000	0.06481	chr1.2	6300001	6400000	0.30964	chr1.2	6300001	6400000	0.02123	chr1.2	6300001	6400000	0	chr1.2	6300001	6400000	0.076	chr1.2	6300001	6400000	0.213747	chr1.2	55831580	55834079	-2.60084	chr1.1	55155895	55158375	-2.60084	chr1.1	70995307	70996303	-1.0112	chr1.1	30455245	30459748	-11.5129	chr7.2	4806685	4886438	chr7.3	4669229	4772695
chr1.2	6400001	6500000	0.111	chr1.2	6400001	6500000	0.09373	chr1.2	6400001	6500000	0.02233	chr1.2	6400001	6500000	0.00283	chr1.2	6400001	6500000	0.09984	chr1.2	6400001	6500000	0.687979	chr1.2	55860956	55865307	-11.5129	chr1.1	55195379	55198543	-11.5129	chr1.1	71044645	71047082	-11.5129	chr1.1	30536401	30544120	-0.0535337	chr7.2	4999832	6316845	chr7.3	5037367	6297889
chr1.2	6500001	6600000	0.05544	chr1.2	6500001	6600000	0.10963	chr1.2	6500001	6600000	0.00864	chr1.2	6500001	6600000	0.00081	chr1.2	6500001	6600000	0.11183	chr1.2	6500001	6600000	0.943916	chr1.2	56038751	56040817	-1.6568	chr1.1	55454041	55455823	-1.6568	chr1.1	71071153	71073687	-2.00483	chr1.1	30605588	30606687	5.94458	chr7.2	6391894	6456353	chr7.3	6334230	6401527
chr1.2	6600001	6700000	0.1059	chr1.2	6600001	6700000	0.01993	chr1.2	6600001	6700000	0.04034	chr1.2	6600001	6700000	0.00081	chr1.2	6600001	6700000	0.08766	chr1.2	6600001	6700000	1.72923	chr1.2	56310465	56311217	-11.5129	chr1.1	55465413	55466165	-11.5129	chr1.1	71089064	71091994	-0.841308	chr1.1	30943669	30947429	0.185527	chr7.2	7037673	7766951	chr7.3	6455427	8069333
chr1.2	6700001	6800000	0.09144	chr1.2	6700001	6800000	0.38837	chr1.2	6700001	6800000	0.0304	chr1.2	6700001	6800000	0.00168	chr1.2	6700001	6800000	0.06688	chr1.2	6700001	6800000	1.16048	chr1.2	56786789	56788239	-1.93246	chr1.1	55595140	55596592	-1.93246	chr1.1	71117631	71118983	-2.08814	chr1.1	30960862	30963054	-11.5129	chr7.2	7785361	12408803	chr7.3	8893693	12982418
chr1.2	6800001	6900000	0.05973	chr1.2	6800001	6900000	0.25413	chr1.2	6800001	6900000	0.0562	chr1.2	6800001	6900000	0.00114	chr1.2	6800001	6900000	0.07654	chr1.2	6800001	6900000	9.38624	chr1.2	56806628	56807690	-1.6487	chr1.1	55614256	55615321	-1.6487	chr1.1	71134556	71141892	-1.20287	chr1.1	30965294	30967616	-1.93308	chr7.2	8454234	8536432	chr7.3	10018508	10114718
chr1.2	6900001	7000000	0.01844	chr1.2	6900001	7000000	0.18613	chr1.2	6900001	7000000	0.03159	chr1.2	6900001	7000000	0.00111	chr1.2	6900001	7000000	0.18129	chr1.2	6900001	7000000	2.01259	chr1.2	56826721	56835399	-2.10884	chr1.1	55645034	55653731	-2.10884	chr1.1	71147414	71148673	-11.5129	chr1.1	30968995	30972230	-11.5129	chr7.2	12597661	16308492	chr7.3	13509123	17601103
chr1.2	7000001	7100000	0.04806	chr1.2	7000001	7100000	0.20384	chr1.2	7000001	7100000	0.04447	chr1.2	7000001	7100000	0	chr1.2	7000001	7100000	0.06901	chr1.2	7000001	7100000	2.48776	chr1.2	56848634	56852284	-1.47651	chr1.1	55663442	55667067	-1.47651	chr1.1	71150661	71155053	-11.5129	chr1.1	31162683	31185451	-2.1101	chr7.2	17485517	23665410	chr7.3	17667591	24734629
chr1.2	7100001	7200000	0.1497	chr1.2	7100001	7200000	0.10274	chr1.2	7100001	7200000	0.11951	chr1.2	7100001	7200000	0	chr1.2	7100001	7200000	0.07753	chr1.2	7100001	7200000	0.654916	chr1.2	56878109	56878399	-0.939191	chr1.1	55678679	55678966	-0.939191	chr1.1	71158061	71158660	-0.498882	chr1.1	31306441	31309063	-0.136375	chr7.2	24148292	25536795	chr7.3	24760553	26341790
chr1.2	7200001	7300000	0.05337	chr1.2	7200001	7300000	0.1983	chr1.2	7200001	7300000	0.05229	chr1.2	7200001	7300000	0	chr1.2	7200001	7300000	0.07631	chr1.2	7200001	7300000	6.19298	chr1.2	28384125	28385900	-1.6479	chr1.1	28531754	28533521	-1.6479	chr1.1	71164295	71164906	-11.5129	chr1.1	31313144	31314052	-1.35085	chr7.2	25546624	27407336	chr7.3	27130832	28891855
chr1.2	7300001	7400000	0.11367	chr1.2	7300001	7400000	0.03434	chr1.2	7300001	7400000	0.04787	chr1.2	7300001	7400000	0.00113	chr1.2	7300001	7400000	0.08344	chr1.2	7300001	7400000	7.85521	chr1.2	28388342	28395215	-1.17468	chr1.1	28559919	28566666	-1.17468	chr1.1	71166679	71176356	-0.438017	chr1.1	31316407	31317390	-1.78937	chr7.2	28914117	36283017	chr7.3	29276604	37648099
chr1.2	7400001	7500000	0.12033	chr1.2	7400001	7500000	0.26543	chr1.2	7400001	7500000	0.03835	chr1.2	7400001	7500000	0.00058	chr1.2	7400001	7500000	0.11777	chr1.2	7400001	7500000	0.218515	chr1.2	28410113	28412512	-2.64011	chr1.1	28574278	28576677	-2.64011	chr1.1	71325567	71339285	-0.795706	chr1.1	31325258	31328505	-11.5129	chr7.2	36746854	38361539	chr7.3	44821485	46509497
chr1.2	7500001	7600000	0.06129	chr1.2	7500001	7600000	0.10401	chr1.2	7500001	7600000	0.05719	chr1.2	7500001	7600000	0	chr1.2	7500001	7600000	0.0872	chr1.2	7500001	7600000	4.41652	chr1.2	28438845	28439105	-11.5129	chr1.1	28593221	28593481	-11.5129	chr1.1	71399609	71402273	-0.0665076	chr1.1	31418691	31421957	-1.0026	chr7.2	38542158	39517292	chr7.3	44124604	44736329
chr1.2	7600001	7700000	0.0723	chr1.2	7600001	7700000	0.11596	chr1.2	7600001	7700000	0.08714	chr1.2	7600001	7700000	0.00178	chr1.2	7600001	7700000	0.07292	chr1.2	7600001	7700000	6.64427	chr1.2	28770597	28771605	-0.563779	chr1.1	28686361	28692780	-0.563779	chr1.1	71450252	71451931	-1.17449	chr1.1	31540107	31541611	0.895279	chr7.2	39218612	45689202	chr7.3	37786166	44360925
chr1.2	7700001	7800000	0.05967	chr1.2	7700001	7800000	0.22697	chr1.2	7700001	7800000	0.15961	chr1.2	7700001	7800000	0	chr1.2	7700001	7800000	0.07089	chr1.2	7700001	7800000	0	chr1.2	28802018	28802203	-11.5129	chr1.1	28724771	28724956	-11.5129	chr1.1	71533586	71539783	-1.23557	chr1.1	31569284	31569826	-0.368666	chr7.2	45777691	50451481	chr7.3	47515412	51174034
chr1.2	7800001	7900000	0.07587	chr1.2	7800001	7900000	0.11149	chr1.2	7800001	7900000	0.04644	chr1.2	7800001	7900000	0.0006	chr1.2	7800001	7900000	0.11256	chr1.2	7800001	7900000	7.52	chr1.2	28806508	28807151	-11.5129	chr1.1	28728586	28729812	-11.5129	chr1.1	71560256	71561781	0.330923	chr1.1	31622670	31626014	-1.08782	chr7.2	50519973	50670079	chr7.3	52490673	52725395
chr1.2	7900001	8000000	0.09321	chr1.2	7900001	8000000	0.2816	chr1.2	7900001	8000000	0.06051	chr1.2	7900001	8000000	0	chr1.2	7900001	8000000	0.08322	chr1.2	7900001	8000000	2.14366	chr1.2	28840726	28843419	-0.0240684	chr1.1	28758780	28762378	-0.0240684	chr1.1	71607164	71610856	-0.286608	chr1.1	31635328	31635663	-11.5129	chr7.2	50658649	52209412	chr7.3	52490673	53874088
chr1.2	8000001	8100000	0.08348	chr1.2	8000001	8100000	0.00791	chr1.2	8000001	8100000	0.02449	chr1.2	8000001	8100000	0.00657	chr1.2	8000001	8100000	0.06328	chr1.2	8000001	8100000	1.63942	chr1.2	28851605	28853582	1.49999e-05	chr1.1	28771096	28771516	1.49999e-05	chr1.1	71651683	71654061	5.39153	chr1.1	31686366	31686688	-1.46068	chr7.2	52844041	57006437	chr7.3	54028287	58506900
chr1.2	8100001	8200000	0.07625	chr1.2	8100001	8200000	0.16256	chr1.2	8100001	8200000	0.05986	chr1.2	8100001	8200000	0.00058	chr1.2	8100001	8200000	0.05899	chr1.2	8100001	8200000	4.96282	chr1.2	28865928	28867232	-1.5389	chr1.1	28854756	28856056	-1.5389	chr1.1	71657723	71659741	-11.5129	chr1.1	31810292	31816210	1.58763	chr7.2	60630639	69012488	chr7.3	61912443	70951190
chr1.2	8200001	8300000	0.0702	chr1.2	8200001	8300000	0.045	chr1.2	8200001	8300000	0.10205	chr1.2	8200001	8300000	0	chr1.2	8200001	8300000	0.04021	chr1.2	8200001	8300000	0	chr1.2	28967635	28968057	-11.5129	chr1.1	28954171	28954593	-11.5129	chr1.1	71736096	71737925	4.97811	chr1.1	31828289	31830471	-1.2951	chr7.2	71185948	81200806	chr7.3	71715706	81843381
chr1.2	8300001	8400000	0.05715	chr1.2	8300001	8400000	0.20092	chr1.2	8300001	8400000	0.06323	chr1.2	8300001	8400000	0	chr1.2	8300001	8400000	0.05318	chr1.2	8300001	8400000	0	chr1.2	29105528	29110737	-0.773607	chr1.1	29114445	29119471	-0.773607	chr1.1	71746902	71749316	5.09551	chr1.1	31842501	31844447	-0.133966	chr7.2	82317504	91953576	chr7.3	82509269	91398710
chr1.2	8400001	8500000	0.1269	chr1.2	8400001	8500000	0.40631	chr1.2	8400001	8500000	0.0294	chr1.2	8400001	8500000	0.00164	chr1.2	8400001	8500000	0.0491	chr1.2	8400001	8500000	0.143875	chr1.2	29126689	29127990	-0.881395	chr1.1	29210576	29211877	-0.881395	chr1.1	71756054	71757346	-2.63955	chr1.1	31877673	31878710	-4.28451	chr7.2	92930642	93501962	chr7.3	81871503	82328413
chr1.2	8500001	8600000	0.10617	chr1.2	8500001	8600000	0.03267	chr1.2	8500001	8600000	0.05778	chr1.2	8500001	8600000	0.00308	chr1.2	8500001	8600000	0.09347	chr1.2	8500001	8600000	0.792424	chr1.2	29221377	29221817	-1.44493	chr1.1	29274666	29275106	-1.44493	chr1.1	71796969	71799924	-11.5129	chr1.1	31901733	31923832	-3.09832	chr7.2	96164	2322760	chr7.4	54664	2514838
chr1.2	8600001	8700000	0.13128	chr1.2	8600001	8700000	0.01536	chr1.2	8600001	8700000	0.04658	chr1.2	8600001	8700000	0.0028	chr1.2	8600001	8700000	0.10622	chr1.2	8600001	8700000	34.123	chr1.2	29283963	29284652	-3.74004	chr1.1	29366533	29367222	-3.74004	chr1.1	71806136	71808182	-0.167517	chr1.1	32067417	32071152	-0.10231	chr7.2	3095719	3394167	chr7.4	2837261	3189031
chr1.2	8700001	8800000	0.11496	chr1.2	8700001	8800000	0.08997	chr1.2	8700001	8800000	0.0238	chr1.2	8700001	8800000	0.0008	chr1.2	8700001	8800000	0.07736	chr1.2	8700001	8800000	10.548	chr1.2	29343124	29343885	-0.3665	chr1.1	29471530	29471796	-0.3665	chr1.1	71814613	71814928	-11.5129	chr1.1	32543178	32544403	-0.574193	chr7.2	3743980	4643189	chr7.4	3249347	4427406
chr1.2	8800001	8900000	0.12358	chr1.2	8800001	8900000	0.05324	chr1.2	8800001	8900000	0.07435	chr1.2	8800001	8900000	0	chr1.2	8800001	8900000	0.06213	chr1.2	8800001	8900000	5.04006	chr1.2	29347536	29349273	-0.558514	chr1.1	29475796	29477537	-0.558514	chr1.1	71815889	71816140	-11.5129	chr1.1	32789079	32789727	-0.231961	chr7.2	4657741	4988170	chr7.4	5158145	5431397
chr1.2	8900001	9000000	0.05099	chr1.2	8900001	9000000	0.17373	chr1.2	8900001	9000000	0.0646	chr1.2	8900001	9000000	0	chr1.2	8900001	9000000	0.10724	chr1.2	8900001	9000000	0	chr1.2	29360677	29363440	-1.86129	chr1.1	29488028	29491106	-1.86129	chr1.1	71838257	71840317	-0.979558	chr1.1	32951395	32955248	-0.980217	chr7.2	5019183	6344600	chr7.4	5434058	6475289
chr1.2	9000001	9100000	0.1248	chr1.2	9000001	9100000	0.23771	chr1.2	9000001	9100000	0.10015	chr1.2	9000001	9100000	0.00232	chr1.2	9000001	9100000	0.05642	chr1.2	9000001	9100000	2.83071	chr1.2	29414502	29415468	-0.537536	chr1.1	29534558	29539175	-0.537536	chr1.1	71850605	71852649	5.61257	chr1.1	33096132	33101098	-2.09739	chr7.2	8113244	9099612	chr7.4	6625771	7713565
chr1.2	9100001	9200000	0.05787	chr1.2	9100001	9200000	0.38298	chr1.2	9100001	9200000	0.02195	chr1.2	9100001	9200000	0.00229	chr1.2	9100001	9200000	0.07973	chr1.2	9100001	9200000	0.523909	chr1.2	29423525	29424037	-0.700298	chr1.1	29546323	29547688	-0.700298	chr1.1	71889818	71892124	-1.21955	chr1.1	33149876	33150490	-1.63909	chr7.2	8663612	8888295	chr7.4	6790198	6993126
chr1.2	9200001	9300000	0.1482	chr1.2	9200001	9300000	0.026	chr1.2	9200001	9300000	0.0243	chr1.2	9200001	9300000	0.0032	chr1.2	9200001	9300000	0.13192	chr1.2	9200001	9300000	5.07483	chr1.2	29442010	29443231	-11.5129	chr1.1	29559533	29560757	-11.5129	chr1.1	71895851	71905477	-0.0218614	chr1.1	33303961	33307669	-1.11911	chr7.2	9291585	9694599	chr7.4	7807361	7954171
chr1.2	9300001	9400000	0.07587	chr1.2	9300001	9400000	0.1825	chr1.2	9300001	9400000	0.00803	chr1.2	9300001	9400000	0.00306	chr1.2	9300001	9400000	0.08614	chr1.2	9300001	9400000	10.0156	chr1.2	29454142	29462209	-0.821115	chr1.1	29576132	29584587	-0.821115	chr1.1	71945935	71949487	-11.5129	chr1.1	33736469	33737113	7.62543	chr7.2	9343816	12225415	chr7.4	7921886	10508697
chr1.2	9400001	9500000	0.19383	chr1.2	9400001	9500000	0.26496	chr1.2	9400001	9500000	0.01814	chr1.2	9400001	9500000	0.00266	chr1.2	9400001	9500000	0.07118	chr1.2	9400001	9500000	1.25854	chr1.2	29465881	29471086	-11.5129	chr1.1	29591334	29591807	-11.5129	chr1.1	71973823	71974571	-11.5129	chr1.1	33746049	33749316	-2.36182	chr7.2	12568371	16842162	chr7.4	11604367	16479132
chr1.2	9500001	9600000	0.07146	chr1.2	9500001	9600000	0.12714	chr1.2	9500001	9600000	0.1014	chr1.2	9500001	9600000	0	chr1.2	9500001	9600000	0.09884	chr1.2	9500001	9600000	4.93797	chr1.2	29537220	29537474	-11.5129	chr1.1	29610954	29614066	-11.5129	chr1.1	71981626	71984633	0.0960287	chr1.1	33763776	33767400	-0.962088	chr7.2	17095499	19058585	chr7.4	17102851	19549116
chr1.2	9600001	9700000	0.13206	chr1.2	9600001	9700000	0.08938	chr1.2	9600001	9700000	0.07446	chr1.2	9600001	9700000	0	chr1.2	9600001	9700000	0.06329	chr1.2	9600001	9700000	1.54825	chr1.2	29589686	29589862	-11.5129	chr1.1	29629296	29629472	-11.5129	chr1.1	71986212	71986577	0.333391	chr1.1	33778366	33780131	-0.835179	chr7.2	20163822	20729975	chr7.4	19814145	20351491
chr1.2	9700001	9800000	0.11869	chr1.2	9700001	9800000	0.30603	chr1.2	9700001	9800000	0.1358	chr1.2	9700001	9800000	0	chr1.2	9700001	9800000	0.04866	chr1.2	9700001	9800000	1.00115	chr1.2	29590010	29591431	-11.5129	chr1.1	29629620	29631041	-11.5129	chr1.1	72012745	72015414	-1.08584	chr1.1	33785324	33787437	-11.5129	chr7.2	20977509	25536795	chr7.4	20899815	25228639
chr1.2	9800001	9900000	0.04356	chr1.2	9800001	9900000	0.43932	chr1.2	9800001	9900000	0.0301	chr1.2	9800001	9900000	0.00019	chr1.2	9800001	9900000	0.03914	chr1.2	9800001	9900000	0.0280115	chr1.2	29623301	29624901	-1.60448	chr1.1	29662729	29664131	-1.60448	chr1.1	72073678	72077859	-2.62518	chr1.1	33830616	33832010	-11.5129	chr7.2	25546624	27530454	chr7.4	25897540	28198136
chr1.2	9900001	10000000	0.08347	chr1.2	9900001	10000000	0.1462	chr1.2	9900001	10000000	0.0752	chr1.2	9900001	10000000	0.0015	chr1.2	9900001	10000000	0.09397	chr1.2	9900001	10000000	3.04168	chr1.2	29635097	29635534	0.0908704	chr1.1	29672881	29674127	0.0908704	chr1.1	72079832	72085090	-11.5129	chr1.1	33952169	33953512	-1.70746	chr7.2	28141026	36348023	chr7.4	28398515	36185905
chr1.2	10000001	10100000	0.08376	chr1.2	10000001	10100000	0.32233	chr1.2	10000001	10100000	0.02615	chr1.2	10000001	10100000	0	chr1.2	10000001	10100000	0.09087	chr1.2	10000001	10100000	1.43203	chr1.2	29740044	29742647	-11.5129	chr1.1	29751811	29754415	-11.5129	chr1.1	72092763	72095571	-0.80624	chr1.1	34030764	34032462	-1.62205	chr7.2	36746854	38369028	chr7.4	43224985	45093207
chr1.2	10100001	10200000	0.1278	chr1.2	10100001	10200000	0.11852	chr1.2	10100001	10200000	0.03451	chr1.2	10100001	10200000	0	chr1.2	10100001	10200000	0.05932	chr1.2	10100001	10200000	7.95262	chr1.2	29745684	29745929	-11.5129	chr1.1	29757392	29757637	-11.5129	chr1.1	72101617	72106655	-0.321972	chr1.1	34067632	34069363	-0.248284	chr7.2	38906063	39517292	chr7.4	42800148	43598588
chr1.2	10200001	10300000	0.05997	chr1.2	10200001	10300000	0.09826	chr1.2	10200001	10300000	0.06316	chr1.2	10200001	10300000	0	chr1.2	10200001	10300000	0.08523	chr1.2	10200001	10300000	0.016438	chr1.2	29775119	29777412	-0.371438	chr1.1	29833940	29834821	-0.371438	chr1.1	72108660	72114057	-1.47531	chr1.1	34078014	34079180	-2.24172	chr7.2	39636551	45747384	chr7.4	36189165	42405723
chr1.2	10300001	10400000	0.11241	chr1.2	10300001	10400000	0.13991	chr1.2	10300001	10400000	0.0423	chr1.2	10300001	10400000	0	chr1.2	10300001	10400000	0.06315	chr1.2	10300001	10400000	7.81651	chr1.2	30020619	30022451	-0.0151834	chr1.1	30193383	30196972	-0.0151834	chr1.1	72117672	72125451	-1.20933	chr1.1	34100855	34101358	-0.662676	chr7.2	45766243	50312657	chr7.4	45530934	50141456
chr1.2	10400001	10500000	0.10815	chr1.2	10400001	10500000	0.05123	chr1.2	10400001	10500000	0.01865	chr1.2	10400001	10500000	0.00297	chr1.2	10400001	10500000	0.08145	chr1.2	10400001	10500000	2.01259	chr1.2	30185324	30185894	-0.708225	chr1.1	30388245	30388815	-0.708225	chr1.1	72150745	72153577	-1.11288	chr1.1	34161497	34162074	-1.50987	chr7.2	51012242	52416928	chr7.4	50626300	52480216
chr1.2	10500001	10600000	0.07611	chr1.2	10500001	10600000	0.34303	chr1.2	10500001	10600000	0.12057	chr1.2	10500001	10600000	0	chr1.2	10500001	10600000	0.0979	chr1.2	10500001	10600000	1.6147	chr1.2	30569200	30569739	-11.5129	chr1.1	30895084	30895623	-11.5129	chr1.1	72201089	72201970	-11.5129	chr1.1	34197829	34199683	-0.957376	chr7.2	52508512	57571105	chr7.4	53074663	60650693
chr1.2	10600001	10700000	0.15753	chr1.2	10600001	10700000	0.10791	chr1.2	10600001	10700000	0.0497	chr1.2	10600001	10700000	0.00357	chr1.2	10600001	10700000	0.08519	chr1.2	10600001	10700000	7.84828	chr1.2	30755608	30757952	-11.5129	chr1.1	30960862	30963054	-11.5129	chr1.1	72204248	72208653	-1.48379	chr1.1	34368003	34368704	-3.54774	chr7.2	58431775	65646147	chr7.4	61791584	68668546
chr1.2	10700001	10800000	0.14634	chr1.2	10700001	10800000	0.16297	chr1.2	10700001	10800000	0.07774	chr1.2	10700001	10800000	0	chr1.2	10700001	10800000	0.13089	chr1.2	10700001	10800000	1.36577	chr1.2	30776301	30776633	-11.5129	chr1.1	31061028	31061360	-11.5129	chr1.1	72277555	72293268	-0.242111	chr1.1	34552906	34556923	-0.234103	chr7.2	66161176	68074925	chr7.4	68832527	70702480
chr1.2	10800001	10900000	0.06651	chr1.2	10800001	10900000	0.49391	chr1.2	10800001	10900000	0.00246	chr1.2	10800001	10900000	0.00055	chr1.2	10800001	10900000	0.05808	chr1.2	10800001	10900000	1.12597	chr1.2	30960956	30978322	-2.05384	chr1.1	31162683	31185451	-2.05384	chr1.1	72317733	72326046	-1.03265	chr1.1	34574707	34576680	-0.723926	chr7.2	68580821	69061634	chr7.4	71899235	72366330
chr1.2	10900001	11000000	0.02991	chr1.2	10900001	11000000	0.23879	chr1.2	10900001	11000000	0.10036	chr1.2	10900001	11000000	0.00234	chr1.2	10900001	11000000	0.07789	chr1.2	10900001	11000000	1.96303	chr1.2	31054216	31057309	0.476405	chr1.1	31310406	31311927	0.476405	chr1.1	72334681	72335847	-2.21169	chr1.1	34591856	34594168	-1.8358	chr7.2	70011032	93501962	chr7.4	72479723	94621771
chr1.2	11000001	11100000	0.07542	chr1.2	11000001	11100000	0.22675	chr1.2	11000001	11100000	0.06362	chr1.2	11000001	11100000	0.00117	chr1.2	11000001	11100000	0.06188	chr1.2	11000001	11100000	4.70506	chr1.2	31058527	31059435	-1.25362	chr1.1	31313144	31314052	-1.25362	chr1.1	72420652	72423158	-11.5129	chr1.1	34691191	34694029	-1.27895	chr7.3	6157487	6218316	chr7.3	6255048	6322566
chr1.2	11100001	11200000	0.06948	chr1.2	11100001	11200000	0.04041	chr1.2	11100001	11200000	0.04664	chr1.2	11100001	11200000	0.00118	chr1.2	11100001	11200000	0.09676	chr1.2	11100001	11200000	2.03083	chr1.2	31066030	31067091	-11.5129	chr1.1	31320987	31322048	-11.5129	chr1.1	72429426	72435722	-11.5129	chr1.1	34720544	34722901	-2.24292	chr7.3	54473	2404051	chr7.4	28853	2579298
chr1.2	11200001	11300000	0.15169	chr1.2	11200001	11300000	0.04061	chr1.2	11200001	11300000	0.07016	chr1.2	11200001	11300000	0	chr1.2	11200001	11300000	0.08662	chr1.2	11200001	11300000	1.65726	chr1.2	31072607	31075854	-11.5129	chr1.1	31325258	31328505	-11.5129	chr1.1	72489526	72491664	-1.16055	chr1.1	34777583	34779634	0.0737532	chr7.3	2686503	2924484	chr7.4	2859405	3189031
chr1.2	11300001	11400000	0.07653	chr1.2	11300001	11400000	0.3578	chr1.2	11300001	11400000	0.08324	chr1.2	11300001	11400000	0	chr1.2	11300001	11400000	0.04167	chr1.2	11300001	11400000	0.640437	chr1.2	31081503	31084538	-0.130762	chr1.1	31351064	31353701	-0.130762	chr1.1	72633219	72634192	-1.3161	chr1.1	34811992	34817700	-3.13506	chr7.3	3499625	4481873	chr7.4	3236422	4627757
chr1.2	11400001	11500000	0.13073	chr1.2	11400001	11500000	0.07501	chr1.2	11400001	11500000	0.07999	chr1.2	11400001	11500000	0	chr1.2	11400001	11500000	0.07453	chr1.2	11400001	11500000	2.94183	chr1.2	31085249	31085566	-11.5129	chr1.1	31354320	31354637	-11.5129	chr1.1	72636971	72639101	5.28771	chr1.1	34819042	34819800	-0.891765	chr7.3	4606353	6188894	chr7.4	5047065	6558696
chr1.2	11500001	11600000	0.0669	chr1.2	11500001	11600000	0.12095	chr1.2	11500001	11600000	0.08263	chr1.2	11500001	11600000	0.00234	chr1.2	11500001	11600000	0.10819	chr1.2	11500001	11600000	5.02543	chr1.2	31088183	31093975	-11.5129	chr1.1	31356897	31362683	-11.5129	chr1.1	72676080	72677632	5.50473	chr1.1	34831294	34836316	-0.975687	chr7.3	9717822	10066175	chr7.4	7281406	7740923
chr1.2	11600001	11700000	0.12875	chr1.2	11600001	11700000	0.03238	chr1.2	11600001	11700000	0.02127	chr1.2	11600001	11700000	0.00116	chr1.2	11600001	11700000	0.07977	chr1.2	11600001	11700000	0.742869	chr1.2	31113233	31113550	-11.5129	chr1.1	31381951	31383625	-11.5129	chr1.1	72679066	72679686	-3.04339	chr1.1	34838614	34840289	-0.827168	chr7.3	10562476	17601103	chr7.4	7956622	15934168
chr1.2	11700001	11800000	0.02576	chr1.2	11700001	11800000	0.31818	chr1.2	11700001	11800000	0.04918	chr1.2	11700001	11800000	0	chr1.2	11700001	11800000	0.03552	chr1.2	11700001	11800000	1.0291	chr1.2	31115986	31126286	-2.06934	chr1.1	31391687	31403292	-2.06934	chr1.1	72901689	72906798	-2.1179	chr1.1	34926458	34926898	-1.32736	chr7.3	10609906	10793824	chr7.4	7833014	7973283
chr1.2	11800001	11900000	0.04518	chr1.2	11800001	11900000	0.32486	chr1.2	11800001	11900000	0.03315	chr1.2	11800001	11900000	0.00149	chr1.2	11800001	11900000	0.058	chr1.2	11800001	11900000	7.0733	chr1.2	31289651	31290838	-0.266788	chr1.1	31540107	31541611	-0.266788	chr1.1	72909881	72915201	-0.598834	chr1.1	34928878	34935593	-2.10594	chr7.3	17634117	20226924	chr7.4	17475419	19416988
chr1.2	11900001	12000000	0.07257	chr1.2	11900001	12000000	0.2423	chr1.2	11900001	12000000	0.04307	chr1.2	11900001	12000000	0.00322	chr1.2	11900001	12000000	0.05354	chr1.2	11900001	12000000	7.65465	chr1.2	31371723	31375420	0.115793	chr1.1	31663078	31664366	0.115793	chr1.1	72917744	72921637	-2.60553	chr1.1	34946654	34949713	-11.5129	chr7.3	20781328	24701544	chr7.4	19814145	23305645
chr1.2	12000001	12100000	0.02106	chr1.2	12000001	12100000	0.44904	chr1.2	12000001	12100000	0.02636	chr1.2	12000001	12100000	0.00161	chr1.2	12000001	12100000	0.11651	chr1.2	12000001	12100000	0.501931	chr1.2	31528352	31529475	-0.22817	chr1.1	31793133	31794256	-0.22817	chr1.1	72963503	72965803	0.483111	chr1.1	34955877	34965846	-0.947466	chr7.3	24793013	29269447	chr7.4	23754561	28605531
chr1.2	12100001	12200000	0.02595	chr1.2	12100001	12200000	0.17688	chr1.2	12100001	12200000	0.06685	chr1.2	12100001	12200000	0.00232	chr1.2	12100001	12200000	0.22727	chr1.2	12100001	12200000	0.570921	chr1.2	31568252	31570253	-1.24411	chr1.1	31842501	31844447	-1.24411	chr1.1	73003858	73004460	-11.5129	chr1.1	34969434	34972491	-1.11778	chr7.3	29302572	29518708	chr7.4	28882846	29027981
chr1.2	12200001	12300000	0.03048	chr1.2	12200001	12300000	0.1588	chr1.2	12200001	12300000	0.04967	chr1.2	12200001	12300000	0.00327	chr1.2	12200001	12300000	0.08679	chr1.2	12200001	12300000	1.4944	chr1.2	31596561	31597967	-1.11117	chr1.1	31877673	31878710	-1.11117	chr1.1	73020365	73022783	-11.5129	chr1.1	35167955	35169790	5.35225	chr7.3	29540578	51749952	chr7.4	29238482	50463092
chr1.2	12300001	12400000	0.08748	chr1.2	12300001	12400000	0.3483	chr1.2	12300001	12400000	0.07511	chr1.2	12300001	12400000	0	chr1.2	12300001	12400000	0.06659	chr1.2	12300001	12400000	0.0917942	chr1.2	31656656	31662451	-1.28341	chr1.1	31959857	31964315	-1.28341	chr1.1	73049015	73051303	-11.5129	chr1.1	35232042	35233292	-1.35079	chr7.3	52792066	53889863	chr7.4	50649748	52228590
chr1.2	12400001	12500000	0.07089	chr1.2	12400001	12500000	0.43413	chr1.2	12400001	12500000	0.05321	chr1.2	12400001	12500000	0	chr1.2	12400001	12500000	0.04972	chr1.2	12400001	12500000	1.6175	chr1.2	32011918	32013391	-0.195183	chr1.1	32760401	32761720	-0.195183	chr1.1	73071919	73073280	-2.56405	chr1.1	35245836	35249227	-0.118538	chr7.3	54000959	56677098	chr7.4	53218330	56590328
chr1.2	12500001	12600000	0.01848	chr1.2	12500001	12600000	0.44354	chr1.2	12500001	12600000	0.01359	chr1.2	12500001	12600000	0.00433	chr1.2	12500001	12600000	0.03585	chr1.2	12500001	12600000	0.582031	chr1.2	32070484	32072182	0.329009	chr1.1	32829185	32832310	0.329009	chr1.1	73142822	73143364	-11.5129	chr1.1	35291608	35292706	0.244698	chr7.3	57418958	71515403	chr7.4	57652607	72968170
chr1.2	12600001	12700000	0.0297	chr1.2	12600001	12700000	0.27877	chr1.2	12600001	12700000	0.09276	chr1.2	12600001	12700000	0	chr1.2	12600001	12700000	0.01149	chr1.2	12600001	12700000	0	chr1.2	32122530	32123993	-1.48729	chr1.1	32879083	32880546	-1.48729	chr1.1	73156014	73158645	-11.5129	chr1.1	35468710	35469536	-11.5129	chr7.3	61668579	61819371	chr7.4	15898131	16101452
chr1.2	12700001	12800000	0.05724	chr1.2	12700001	12800000	0.21734	chr1.2	12700001	12800000	0.10381	chr1.2	12700001	12800000	0	chr1.2	12700001	12800000	0.08209	chr1.2	12700001	12800000	0.0118383	chr1.2	32159201	32160313	0.277884	chr1.1	32907560	32908699	0.277884	chr1.1	73277044	73279303	4.1749	chr1.1	35471814	35485031	-11.5129	chr7.3	72195585	73489970	chr7.4	73474442	74820342
chr1.2	12800001	12900000	0.13317	chr1.2	12800001	12900000	0.25484	chr1.2	12800001	12900000	0.05916	chr1.2	12800001	12900000	0.00089	chr1.2	12800001	12900000	0.10446	chr1.2	12800001	12900000	29.9026	chr1.2	32174809	32183918	-1.16893	chr1.1	32922193	32931475	-1.16893	chr1.1	73288538	73291549	-11.5129	chr1.1	35496372	35503546	-1.40188	chr7.3	74210629	81830531	chr7.4	74934667	83342665
chr1.2	12900001	13000000	0.13944	chr1.2	12900001	13000000	0.04929	chr1.2	12900001	13000000	0.03173	chr1.2	12900001	13000000	0.00211	chr1.2	12900001	13000000	0.12295	chr1.2	12900001	13000000	9.77274	chr1.2	32513443	32516472	-0.152949	chr1.1	33795829	33798138	-0.152949	chr1.1	73294696	73297474	-2.12656	chr1.1	35506174	35509539	0.434258	chr7.3	81876995	82328413	chr7.4	93748526	94621771
chr1.2	13000001	13100000	0.2	chr1.2	13000001	13100000	0.04969	chr1.2	13000001	13100000	0.10952	chr1.2	13000001	13100000	0.00066	chr1.2	13000001	13100000	0.07864	chr1.2	13000001	13100000	5.56566	chr1.2	32692443	32695438	-1.13181	chr1.1	34044938	34047948	-1.13181	chr1.1	73323963	73330014	-11.5129	chr1.1	35534187	35536148	-11.5129	chr7.3	82462291	91441275	chr7.4	83917070	92801927
chr1.2	13100001	13200000	0.10255	chr1.2	13100001	13200000	0.27657	chr1.2	13100001	13200000	0.02605	chr1.2	13100001	13200000	0	chr1.2	13100001	13200000	0.07786	chr1.2	13100001	13200000	0.164609	chr1.2	32716755	32717966	-1.84635	chr1.1	34078014	34079180	-1.84635	chr1.1	73331702	73339114	4.41724	chr1.1	35548425	35549604	-11.5129	chr7.4	466175	529066	chr7.4	556614	615469
chr1.2	13200001	13300000	0.10199	chr1.2	13200001	13300000	0.25371	chr1.2	13200001	13300000	0.0124	chr1.2	13200001	13300000	0.00447	chr1.2	13200001	13300000	0.05901	chr1.2	13200001	13300000	0.0842445	chr1.2	32722557	32731077	-11.5129	chr1.1	34082396	34092702	-11.5129	chr1.1	73361485	73361913	0.615579	chr1.1	35553964	35555058	0.322449	chr8.1	4024589	4086137	chr8.1	4202120	4260789
chr1.2	13300001	13400000	0.12245	chr1.2	13300001	13400000	0.48852	chr1.2	13300001	13400000	0.0159	chr1.2	13300001	13400000	0	chr1.2	13300001	13400000	0.07417	chr1.2	13300001	13400000	0	chr1.2	32830409	32832159	-2.30361	chr1.1	34197829	34199683	-2.30361	chr1.1	73362958	73363977	-11.5129	chr1.1	35816196	35823790	-2.35293	chr8.1	15223275	15392880	chr8.1	15483301	15629325
chr1.2	13400001	13500000	0.11963	chr1.2	13400001	13500000	0.52699	chr1.2	13400001	13500000	0.01476	chr1.2	13400001	13500000	0	chr1.2	13400001	13500000	0.04635	chr1.2	13400001	13500000	0.41501	chr1.2	32934826	32936772	0.402832	chr1.1	34295089	34297276	0.402832	chr1.1	73380517	73382162	-1.62644	chr1.1	35836998	35857749	-2.71367	chr8.1	33904	2202429	chr8.2	36127	3406950
chr1.2	13500001	13600000	0.12344	chr1.2	13500001	13600000	0.31305	chr1.2	13500001	13600000	0.06312	chr1.2	13500001	13600000	0.00206	chr1.2	13500001	13600000	0.12668	chr1.2	13500001	13600000	0.713847	chr1.2	33177087	33185191	2.11584	chr1.1	34485218	34486414	2.11584	chr1.1	73565335	73573198	-1.76097	chr1.1	36080602	36080928	7.62662	chr8.1	1879569	1965422	chr8.2	1909591	2182167
chr1.2	13600001	13700000	0.03086	chr1.2	13600001	13700000	0.59866	chr1.2	13600001	13700000	0.05514	chr1.2	13600001	13700000	0	chr1.2	13600001	13700000	0.04493	chr1.2	13600001	13700000	0	chr1.2	33211550	33219990	-0.554899	chr1.1	34517337	34524800	-0.554899	chr1.1	73574709	73575785	-11.5129	chr1.1	36082658	36083293	-1.3636	chr8.1	2106707	2515789	chr8.2	3459184	4059046
chr1.2	13700001	13800000	0.01746	chr1.2	13700001	13800000	0.57575	chr1.2	13700001	13800000	0.00059	chr1.2	13700001	13800000	0.00134	chr1.2	13700001	13800000	0.04763	chr1.2	13700001	13800000	0.076028	chr1.2	33318812	33322563	-1.52279	chr1.1	34547949	34551753	-1.52279	chr1.1	73579606	73583316	-11.5129	chr1.1	36110154	36115423	0.0929952	chr8.1	2321603	2360810	chr8.2	3676529	3729298
chr1.2	13800001	13900000	0.07272	chr1.2	13800001	13900000	0.48554	chr1.2	13800001	13900000	0.06688	chr1.2	13800001	13900000	0	chr1.2	13800001	13900000	0.05583	chr1.2	13800001	13900000	0.141804	chr1.2	33325372	33329415	-1.49895	chr1.1	34552906	34556923	-1.49895	chr1.1	73661355	73664250	-11.5129	chr1.1	36251435	36253556	-0.0836942	chr8.1	3343465	4077820	chr8.2	4852267	5563147
chr1.2	13900001	14000000	0.08414	chr1.2	13900001	14000000	0.43147	chr1.2	13900001	14000000	0.03318	chr1.2	13900001	14000000	0	chr1.2	13900001	14000000	0.02925	chr1.2	13900001	14000000	0.195745	chr1.2	33329619	33334616	-3.56618	chr1.1	34557155	34562471	-3.56618	chr1.1	73671041	73673479	-11.5129	chr1.1	36416143	36416804	0.366246	chr8.1	4851244	5351717	chr8.2	5630029	6003363
chr1.2	14000001	14100000	0.06055	chr1.2	14000001	14100000	0.5368	chr1.2	14000001	14100000	0.01742	chr1.2	14000001	14100000	0	chr1.2	14000001	14100000	0.05989	chr1.2	14000001	14100000	0.214565	chr1.2	33340790	33344010	-2.29406	chr1.1	34578427	34581473	-2.29406	chr1.1	73790152	73791065	-11.5129	chr1.1	36661159	36664481	-0.343445	chr8.1	5950866	6476044	chr8.2	6633047	7090735
chr1.2	14100001	14200000	0.07106	chr1.2	14100001	14200000	0.50567	chr1.2	14100001	14200000	0.03895	chr1.2	14100001	14200000	0	chr1.2	14100001	14200000	0.01997	chr1.2	14100001	14200000	0.352002	chr1.2	33468237	33470788	-11.5129	chr1.1	34652656	34655207	-11.5129	chr1.1	73960660	73965585	-1.8232	chr1.1	37069794	37070861	0.152373	chr8.1	5996342	7314918	chr8.2	6469474	8313118
chr1.2	14200001	14300000	0.07177	chr1.2	14200001	14300000	0.59147	chr1.2	14200001	14300000	0.01169	chr1.2	14200001	14300000	0	chr1.2	14200001	14300000	0.03346	chr1.2	14200001	14300000	1.53629	chr1.2	33474528	33474710	-11.5129	chr1.1	34658943	34659125	-11.5129	chr1.1	74014537	74015103	-11.5129	chr1.1	37173622	37174803	1.41135	chr8.1	7370373	7977077	chr8.2	10148680	10748394
chr1.2	14300001	14400000	0	chr1.2	14300001	14400000	0.98587	chr1.2	14300001	14400000	0	chr1.2	14300001	14400000	0	chr1.2	14300001	14400000	0.00231	chr1.2	14300001	14400000	0	chr1.2	33497994	33500206	-1.81744	chr1.1	34688514	34689371	-1.81744	chr1.1	74016251	74022190	-0.987629	chr1.1	37219003	37223514	0.352334	chr8.1	8577705	10719060	chr8.2	10829698	12764693
chr1.2	14400001	14500000	0.06556	chr1.2	14400001	14500000	0.57931	chr1.2	14400001	14500000	0.00382	chr1.2	14400001	14500000	0.00058	chr1.2	14400001	14500000	0.02333	chr1.2	14400001	14500000	0.284578	chr1.2	33542333	33546817	-1.17055	chr1.1	34728129	34732508	-1.17055	chr1.1	74032658	74033980	-0.625773	chr1.1	37233501	37237441	-1.62499	chr8.1	11093660	11339036	chr8.2	12834399	12970190
chr1.2	14500001	14600000	0.095	chr1.2	14500001	14600000	0.24748	chr1.2	14500001	14600000	0.04698	chr1.2	14500001	14600000	0.0013	chr1.2	14500001	14600000	0.06589	chr1.2	14500001	14600000	4.92448	chr1.2	33549448	33552451	-2.43651	chr1.1	34733719	34737051	-2.43651	chr1.1	74038104	74039747	0.194134	chr1.1	37364569	37366776	-0.124744	chr8.1	11483666	13067059	chr8.2	13707011	14845835
chr1.2	14600001	14700000	0.05199	chr1.2	14600001	14700000	0.06068	chr1.2	14600001	14700000	0.08818	chr1.2	14600001	14700000	0.00358	chr1.2	14600001	14700000	0.1069	chr1.2	14600001	14700000	5.08481	chr1.2	33568464	33569708	-1.99494	chr1.1	34753499	34754743	-1.99494	chr1.1	74068999	74071671	-0.127468	chr1.1	37392580	37396112	-0.585291	chr8.1	13040197	13795239	chr8.2	15225890	15743109
chr1.2	14700001	14800000	0.05173	chr1.2	14700001	14800000	0.13644	chr1.2	14700001	14800000	0.0719	chr1.2	14700001	14800000	0.00115	chr1.2	14700001	14800000	0.07446	chr1.2	14700001	14800000	0.0989181	chr1.2	33607179	33609246	0.0675629	chr1.1	34777583	34779634	0.0675629	chr1.1	74376179	74378897	-1.93398	chr1.1	37427658	37430424	6.46165	chr8.1	15631604	16361765	chr8.2	15902341	16584751
chr1.2	14800001	14900000	0.01328	chr1.2	14800001	14900000	0.27957	chr1.2	14800001	14900000	0.00245	chr1.2	14800001	14900000	0	chr1.2	14800001	14900000	0.04126	chr1.2	14800001	14900000	0	chr1.2	33648407	33654054	-0.945201	chr1.1	34831294	34836316	-0.945201	chr1.1	74673640	74681101	-0.874141	chr1.1	37434690	37442226	-11.5129	chr8.1	16421225	17041313	chr8.2	17059524	17835243
chr1.2	14900001	15000000	0.10737	chr1.2	14900001	15000000	0.23011	chr1.2	14900001	15000000	0.03382	chr1.2	14900001	15000000	0	chr1.2	14900001	15000000	0.10461	chr1.2	14900001	15000000	0.13635	chr1.2	33663432	33671571	-2.30071	chr1.1	34893946	34900956	-2.30071	chr1.1	74692928	74695285	-11.5129	chr1.1	37443963	37445039	-11.5129	chr8.1	17471631	17672496	chr8.2	19304849	19539958
chr1.2	15000001	15100000	0.05242	chr1.2	15000001	15100000	0.1294	chr1.2	15000001	15100000	0.06786	chr1.2	15000001	15100000	0.00117	chr1.2	15000001	15100000	0.12252	chr1.2	15000001	15100000	0.672574	chr1.2	33707719	33723139	-1.08198	chr1.1	34908580	34920327	-1.08198	chr1.1	74698098	74701316	-3.37578	chr1.1	37451348	37454145	4.41469	chr8.1	18619193	19448963	chr8.2	18671999	19242151
chr1.2	15100001	15200000	0.05185	chr1.2	15100001	15200000	0.32095	chr1.2	15100001	15200000	0.06481	chr1.2	15100001	15200000	0.00057	chr1.2	15100001	15200000	0.06928	chr1.2	15100001	15200000	0.445544	chr1.2	33743128	33749292	-1.62136	chr1.1	34936671	34942436	-1.62136	chr1.1	74756639	74759516	-0.0515292	chr1.1	37455285	37455918	-11.5129	chr8.1	19691863	25052406	chr8.2	19832924	24592460
chr1.2	15200001	15300000	0.10708	chr1.2	15200001	15300000	0.04043	chr1.2	15200001	15300000	0.08318	chr1.2	15200001	15300000	0	chr1.2	15200001	15300000	0.05062	chr1.2	15200001	15300000	0.773648	chr1.2	33850068	33851732	-1.6454	chr1.1	34999085	35000731	-1.6454	chr1.1	75128073	75130951	-0.237503	chr1.1	37457255	37457929	-11.5129	chr8.1	25833001	26864140	chr8.2	24664810	25583379
chr1.2	15300001	15400000	0.06837	chr1.2	15300001	15400000	0.32994	chr1.2	15300001	15400000	0.02259	chr1.2	15300001	15400000	0	chr1.2	15300001	15400000	0.15192	chr1.2	15300001	15400000	6.21298	chr1.2	34024287	34026600	6.47945	chr1.1	35206536	35208601	6.47945	chr1.1	75135601	75143963	-11.5129	chr1.1	37461718	37462217	5.77932	chr8.1	27855524	29039257	chr8.2	26003203	27055950
chr1.2	15400001	15500000	0.12432	chr1.2	15400001	15500000	0.08283	chr1.2	15400001	15500000	0.04395	chr1.2	15400001	15500000	0.00307	chr1.2	15400001	15500000	0.13139	chr1.2	15400001	15500000	3.23289	chr1.2	34095004	34097177	-1.53943	chr1.1	35241290	35243459	-1.53943	chr1.1	75154523	75157971	-1.20773	chr1.1	37463245	37464087	-11.5129	chr8.1	30194475	30980586	chr8.2	27834287	28646526
chr1.2	15500001	15600000	0.15078	chr1.2	15500001	15600000	0.0813	chr1.2	15500001	15600000	0.02166	chr1.2	15500001	15600000	0.00102	chr1.2	15500001	15600000	0.08052	chr1.2	15500001	15600000	9.62165	chr1.2	34121928	34124132	-0.978344	chr1.1	35255932	35258137	-0.978344	chr1.1	75170089	75171063	-11.5129	chr1.1	37487750	37488897	-11.5129	chr8.1	31212856	32402350	chr8.2	29094967	30429292
chr1.2	15600001	15700000	0.09954	chr1.2	15600001	15700000	0.21468	chr1.2	15600001	15700000	0.05322	chr1.2	15600001	15700000	0.00313	chr1.2	15600001	15700000	0.11024	chr1.2	15600001	15700000	4.07581	chr1.2	34142807	34147411	-0.830311	chr1.1	35282609	35285615	-0.830311	chr1.1	75172139	75173113	-1.22352	chr1.1	37490599	37491870	4.98607	chr8.1	32434192	33061367	chr8.2	31004194	31520709
chr1.2	15700001	15800000	0.07173	chr1.2	15700001	15800000	0.17559	chr1.2	15700001	15800000	0.13018	chr1.2	15700001	15800000	0.00059	chr1.2	15700001	15800000	0.06431	chr1.2	15700001	15800000	4.88057	chr1.2	34212059	34212885	-1.08462	chr1.1	35468710	35469536	-1.08462	chr1.1	75175146	75175484	-11.5129	chr1.1	37494793	37498779	0.96161	chr8.1	33225430	33481995	chr8.2	31633769	31867452
chr1.2	15800001	15900000	0.05892	chr1.2	15800001	15900000	0.28816	chr1.2	15800001	15900000	0.07075	chr1.2	15800001	15900000	0.0023	chr1.2	15800001	15900000	0.07393	chr1.2	15800001	15900000	0.997647	chr1.2	34266663	34267260	-0.474937	chr1.1	35506174	35509539	-0.474937	chr1.1	75183237	75183605	-1.44986	chr1.1	37503991	37521794	-1.3231	chr8.1	33388641	35474833	chr8.2	31741629	33540312
chr1.2	15900001	16000000	0.15412	chr1.2	15900001	16000000	0.02336	chr1.2	15900001	16000000	0.04624	chr1.2	15900001	16000000	0.00122	chr1.2	15900001	16000000	0.10218	chr1.2	15900001	16000000	2.92742	chr1.2	34273490	34278723	-1.67775	chr1.1	35516598	35521797	-1.67775	chr1.1	75189507	75190100	-0.107762	chr1.1	37533441	37538458	-2.7089	chr8.1	35739836	36347402	chr8.2	33616154	34161290
chr1.2	16000001	16100000	0.0193	chr1.2	16000001	16100000	0.07299	chr1.2	16000001	16100000	0.04198	chr1.2	16000001	16100000	0	chr1.2	16000001	16100000	0.12549	chr1.2	16000001	16100000	0.0648665	chr1.2	34281889	34289432	-0.0608381	chr1.1	35524956	35529588	-0.0608381	chr1.1	75209534	75210019	5.54699	chr1.1	37546918	37549982	0.12453	chr8.1	36403726	36509327	chr8.2	34408325	34492700
chr1.2	16100001	16200000	0.07359	chr1.2	16100001	16200000	0.12101	chr1.2	16100001	16200000	0.07152	chr1.2	16100001	16200000	0.00223	chr1.2	16100001	16200000	0.0812	chr1.2	16100001	16200000	6.52949	chr1.2	34300231	34302157	-11.5129	chr1.1	35534187	35536148	-11.5129	chr1.1	75213453	75214135	-11.5129	chr1.1	37693569	37694925	6.03908	chr8.1	36905905	39394243	chr8.2	34881867	37652991
chr1.2	16200001	16300000	0.03279	chr1.2	16200001	16300000	0.30974	chr1.2	16200001	16300000	0.0259	chr1.2	16200001	16300000	0.00309	chr1.2	16200001	16300000	0.08998	chr1.2	16200001	16300000	0.088748	chr1.2	34313010	34314593	-11.5129	chr1.1	35548425	35549604	-11.5129	chr1.1	75218659	75219633	-1.18697	chr1.1	64237384	64238519	-11.5129	chr8.1	39608291	39840705	chr8.2	37947533	38149405
chr1.2	16300001	16400000	0.11358	chr1.2	16300001	16400000	0.16425	chr1.2	16300001	16400000	0.03648	chr1.2	16300001	16400000	0.00125	chr1.2	16300001	16400000	0.08746	chr1.2	16300001	16400000	3.92505	chr1.2	34480276	34481952	0.681552	chr1.1	35756447	35758123	0.681552	chr1.1	75225358	75226959	-11.5129	chr1.1	64250160	64251293	-0.849453	chr8.1	43127261	43217527	chr8.2	38976604	39120202
chr1.2	16400001	16500000	0.06408	chr1.2	16400001	16500000	0.49936	chr1.2	16400001	16500000	0.01498	chr1.2	16400001	16500000	0	chr1.2	16400001	16500000	0.0478	chr1.2	16400001	16500000	2.13411	chr1.2	34527015	34534595	-1.93387	chr1.1	35816196	35823790	-1.93387	chr1.1	75228145	75234850	-1.20056	chr1.1	64282071	64290437	-0.233245	chr8.1	43314456	43844657	chr8.2	39110618	39474887
chr1.2	16500001	16600000	0.166	chr1.2	16500001	16600000	0.16984	chr1.2	16500001	16600000	0.01613	chr1.2	16500001	16600000	0.00193	chr1.2	16500001	16600000	0.06328	chr1.2	16500001	16600000	10.0645	chr1.2	34539668	34540459	-0.495659	chr1.1	35828409	35829200	-0.495659	chr1.1	75253387	75258692	4.82998	chr1.1	64346544	64348928	-11.5129	chr8.1	44871975	45097281	chr8.2	40407901	40601318
chr1.2	16600001	16700000	0.2	chr1.2	16600001	16700000	0.02384	chr1.2	16600001	16700000	0.07972	chr1.2	16600001	16700000	0.00303	chr1.2	16600001	16700000	0.07145	chr1.2	16600001	16700000	5.90778	chr1.2	34585217	34590867	-2.31634	chr1.1	35889608	35895270	-2.31634	chr1.1	75268978	75269991	-1.32841	chr1.1	64403020	64405307	-2.67001	chr8.1	45429647	47527817	chr8.2	40768997	43244807
chr1.2	16700001	16800000	0.10074	chr1.2	16700001	16800000	0.10653	chr1.2	16700001	16800000	0.05574	chr1.2	16700001	16800000	0.00551	chr1.2	16700001	16800000	0.11124	chr1.2	16700001	16800000	13.202	chr1.2	34592693	34597935	-0.896449	chr1.1	35897061	35900050	-0.896449	chr1.1	75282586	75283623	-11.5129	chr1.1	64433787	64434533	-11.5129	chr8.1	49562190	50076809	chr8.2	45715207	46148736
chr1.2	16800001	16900000	0.07836	chr1.2	16800001	16900000	0.24872	chr1.2	16800001	16900000	0.04063	chr1.2	16800001	16900000	0.00062	chr1.2	16800001	16900000	0.07441	chr1.2	16800001	16900000	0	chr1.2	34602469	34603857	-0.738582	chr1.1	35905635	35907560	-0.738582	chr1.1	75306079	75310880	4.20729	chr1.1	64454901	64455788	-0.921507	chr8.1	51926843	52704217	chr8.2	46300378	47179355
chr1.2	16900001	17000000	0.10488	chr1.2	16900001	17000000	0.32422	chr1.2	16900001	17000000	0.0138	chr1.2	16900001	17000000	0.0025	chr1.2	16900001	17000000	0.06329	chr1.2	16900001	17000000	5.15262	chr1.2	34616843	34618045	-0.881262	chr1.1	36069660	36070754	-0.881262	chr1.1	75321270	75323895	-11.5129	chr1.1	64457051	64458514	-1.1834	chr8.1	53165669	53897712	chr8.2	48137883	48801351
chr1.2	17000001	17100000	0.13976	chr1.2	17000001	17100000	0.02279	chr1.2	17000001	17100000	0.02522	chr1.2	17000001	17100000	0.00315	chr1.2	17000001	17100000	0.09593	chr1.2	17000001	17100000	2.4054	chr1.2	34626264	34630303	-0.522138	chr1.1	36085393	36089431	-0.522138	chr1.1	75324477	75325624	-11.5129	chr1.1	64471035	64474776	-2.27804	chr8.1	55177585	61140074	chr8.2	51431279	57629535
chr1.2	17100001	17200000	0.2	chr1.2	17100001	17200000	0.11773	chr1.2	17100001	17200000	0.01371	chr1.2	17100001	17200000	0.00117	chr1.2	17100001	17200000	0.10285	chr1.2	17100001	17200000	2.28994	chr1.2	34635538	34643829	-0.364416	chr1.1	36094198	36103431	-0.364416	chr1.1	75349910	75350980	-1.22576	chr1.1	64507853	64516702	-1.73992	chr8.1	61419895	68564603	chr8.2	58120389	64639349
chr1.2	17200001	17300000	0	chr1.2	17200001	17300000	0.55891	chr1.2	17200001	17300000	0.01809	chr1.2	17200001	17300000	0	chr1.2	17200001	17300000	0.02321	chr1.2	17200001	17300000	0	chr1.2	34665271	34671490	-0.257798	chr1.1	36126501	36130661	-0.257798	chr1.1	75359326	75368662	-11.5129	chr1.1	64594163	64600086	-1.44767	chr8.1	69452707	70608072	chr8.2	65222538	66465170
chr1.2	17300001	17400000	0.06945	chr1.2	17300001	17400000	0.16337	chr1.2	17300001	17400000	0.01883	chr1.2	17300001	17400000	0	chr1.2	17300001	17400000	0.3	chr1.2	17300001	17400000	0.779111	chr1.2	34715314	34716009	5.93084	chr1.1	36258640	36259335	5.93084	chr1.1	75373839	75375994	-11.5129	chr1.1	64611114	64613641	-3.06534	chr8.1	71265298	77541869	chr8.2	66815452	72716193
chr1.2	17400001	17500000	0.09762	chr1.2	17400001	17500000	0.12171	chr1.2	17400001	17500000	0.03255	chr1.2	17400001	17500000	0.0013	chr1.2	17400001	17500000	0.10737	chr1.2	17400001	17500000	0.367652	chr1.2	34768086	34768747	6.81797	chr1.1	36416143	36416804	6.81797	chr1.1	75384856	75385891	-11.5129	chr1.1	64626684	64627988	-11.5129	chr8.1	77655061	83588344	chr8.2	73214302	79255953
chr1.2	17500001	17600000	0.13077	chr1.2	17500001	17600000	0.20067	chr1.2	17500001	17600000	0.03529	chr1.2	17500001	17600000	0.00116	chr1.2	17500001	17600000	0.07243	chr1.2	17500001	17600000	0.152022	chr1.2	34997848	34999971	-0.910353	chr1.1	36515413	36517536	-0.910353	chr1.1	75391737	75393627	0.0313456	chr1.1	64658287	64660483	-0.732348	chr8.1	84638139	85669688	chr8.2	79797540	81008918
chr1.2	17600001	17700000	0.08052	chr1.2	17600001	17700000	0.13881	chr1.2	17600001	17700000	0.07768	chr1.2	17600001	17700000	0.00259	chr1.2	17600001	17700000	0.04171	chr1.2	17600001	17700000	1.12172	chr1.2	35149016	35152342	-0.569044	chr1.1	36661159	36664481	-0.569044	chr1.1	75395229	75397108	-0.404592	chr1.1	64668669	64676951	-2.25895	chr8.1	85822565	87186175	chr8.2	81971548	83399313
chr1.2	17700001	17800000	0.04323	chr1.2	17700001	17800000	0.40405	chr1.2	17700001	17800000	0.05628	chr1.2	17700001	17800000	0.00113	chr1.2	17700001	17800000	0.05086	chr1.2	17700001	17800000	0.0120698	chr1.2	35456641	35457555	-1.54178	chr1.1	36860184	36861101	-1.54178	chr1.1	75406513	75407544	-11.5129	chr1.1	64704874	64705224	0.708576	chr8.1	1364633	1454993	chr8.3	1167336	1255236
chr1.2	17800001	17900000	0.03117	chr1.2	17800001	17900000	0.29641	chr1.2	17800001	17900000	0.07251	chr1.2	17800001	17900000	0.00193	chr1.2	17800001	17900000	0.0991	chr1.2	17800001	17900000	1.88047	chr1.2	35462599	35463366	-0.568442	chr1.1	36863684	36864463	-0.568442	chr1.1	75417907	75419548	-3.12533	chr1.1	64706847	64710619	-1.17545	chr8.1	3155578	3377367	chr8.3	1607449	1914906
chr1.2	17900001	18000000	0.02151	chr1.2	17900001	18000000	0.72932	chr1.2	17900001	18000000	0.01644	chr1.2	17900001	18000000	0	chr1.2	17900001	18000000	0.01005	chr1.2	17900001	18000000	1.95952	chr1.2	35470256	35476708	-0.227046	chr1.1	36879859	36886419	-0.227046	chr1.1	75444304	75446432	-2.45056	chr1.1	64713474	64716885	-3.14431	chr8.1	3694632	4077820	chr8.3	2389274	2705663
chr1.2	18000001	18100000	0.0504	chr1.2	18000001	18100000	0.40398	chr1.2	18000001	18100000	0.02103	chr1.2	18000001	18100000	0	chr1.2	18000001	18100000	0.11568	chr1.2	18000001	18100000	3.26047	chr1.2	35761701	35768330	0.339291	chr1.1	37141922	37148271	0.339291	chr1.1	75449333	75452430	-11.5129	chr1.1	64737907	64739944	-11.5129	chr8.1	4202120	4607307	chr8.3	2649101	3039637
chr1.2	18100001	18200000	0.09291	chr1.2	18100001	18200000	0.0883	chr1.2	18100001	18200000	0.03359	chr1.2	18100001	18200000	0.00028	chr1.2	18100001	18200000	0.1638	chr1.2	18100001	18200000	3.41488	chr1.2	35807992	35808933	6.78949	chr1.1	37173622	37174803	6.78949	chr1.1	75491431	75495526	-11.5129	chr1.1	64742220	64744598	-2.82536	chr8.1	4840598	5351717	chr8.3	3180143	3695501
chr1.2	18200001	18300000	0.04338	chr1.2	18200001	18300000	0.35101	chr1.2	18200001	18300000	0.07414	chr1.2	18200001	18300000	0	chr1.2	18200001	18300000	0.06626	chr1.2	18200001	18300000	0.0818155	chr1.2	35816387	35819421	-0.510154	chr1.1	37182827	37185861	-0.510154	chr1.1	75499772	75502521	-0.505712	chr1.1	64809139	64812041	-1.98352	chr8.1	5737759	5890291	chr8.3	3706219	3837284
chr1.2	18300001	18400000	0.0651	chr1.2	18300001	18400000	0.25638	chr1.2	18300001	18400000	0.01842	chr1.2	18300001	18400000	0	chr1.2	18300001	18400000	0.07528	chr1.2	18300001	18400000	0.0194706	chr1.2	35876796	35880893	-1.30954	chr1.1	37233501	37237441	-1.30954	chr1.1	75504178	75507734	-11.5129	chr1.1	64863368	64863823	-11.5129	chr8.1	6519618	7055375	chr8.3	4425136	4856649
chr1.2	18400001	18500000	0.08466	chr1.2	18400001	18500000	0.08602	chr1.2	18400001	18500000	0.12287	chr1.2	18400001	18500000	0.00056	chr1.2	18400001	18500000	0.07456	chr1.2	18400001	18500000	1.86283	chr1.2	36017274	36019259	-1.2668	chr1.1	37387187	37389133	-1.2668	chr1.1	75550642	75551337	-1.59496	chr1.1	64909902	64916022	-11.5129	chr8.1	7370373	8447899	chr8.3	5189027	6156804
chr1.2	18500001	18600000	0.08193	chr1.2	18500001	18600000	0.40747	chr1.2	18500001	18600000	0.05955	chr1.2	18500001	18600000	0.00115	chr1.2	18500001	18600000	0.05743	chr1.2	18500001	18600000	1.281	chr1.2	36037447	36055777	-0.630426	chr1.1	37503991	37521794	-0.630426	chr1.1	75556084	75558664	0.320046	chr1.1	64922003	64923099	-0.845347	chr8.1	8036551	8133750	chr8.3	5959369	6030231
chr1.2	18600001	18700000	0.12906	chr1.2	18600001	18700000	0.08257	chr1.2	18600001	18700000	0.04421	chr1.2	18600001	18700000	0.00057	chr1.2	18600001	18700000	0.04961	chr1.2	18600001	18700000	3.39772	chr1.2	36344091	36346299	-0.717151	chr1.1	37608147	37610450	-0.717151	chr1.1	75578501	75581493	-1.57125	chr1.1	64932955	64934342	-11.5129	chr8.1	8738794	8955697	chr8.3	7507354	7707544
chr1.2	18700001	18800000	0.05933	chr1.2	18700001	18800000	0.40882	chr1.2	18700001	18800000	0.00955	chr1.2	18700001	18800000	0	chr1.2	18700001	18800000	0.12282	chr1.2	18700001	18800000	5.65815	chr1.2	81667883	81670812	-0.805941	chr1.1	77745813	77747997	-0.805941	chr1.1	75617449	75620303	-11.5129	chr1.1	64954019	64955404	-11.5129	chr8.1	8881009	11070806	chr8.3	7586473	10347051
chr1.2	18800001	18900000	0.04815	chr1.2	18800001	18900000	0.31138	chr1.2	18800001	18900000	0.05326	chr1.2	18800001	18900000	0.00108	chr1.2	18800001	18900000	0.1044	chr1.2	18800001	18900000	3.28138	chr1.2	81922281	81923216	-11.5129	chr1.1	78125684	78126619	-11.5129	chr1.1	75642100	75646371	-0.614161	chr1.1	64967700	64969783	-11.5129	chr8.1	11399052	11560706	chr8.3	12735782	12962418
chr1.2	18900001	19000000	0.05346	chr1.2	18900001	19000000	0.4083	chr1.2	18900001	19000000	0.01729	chr1.2	18900001	19000000	0.00225	chr1.2	18900001	19000000	0.10209	chr1.2	18900001	19000000	1.65616	chr1.2	81933382	81936130	-2.34075	chr1.1	78136471	78139199	-2.34075	chr1.1	75664751	75668329	-1.55029	chr1.1	64982701	64986880	-1.11927	chr8.1	11423954	11709233	chr8.3	12379137	12729792
chr1.2	19000001	19100000	0.0456	chr1.2	19000001	19100000	0.23308	chr1.2	19000001	19100000	0.01676	chr1.2	19000001	19100000	0.00174	chr1.2	19000001	19100000	0.06577	chr1.2	19000001	19100000	0.416704	chr1.2	81953749	81955114	0.0400478	chr1.1	78158413	78160976	0.0400478	chr1.1	75681244	75685919	2.64785	chr1.1	65009691	65011672	1.49999e-05	chr8.1	12158839	12647738	chr8.3	13045549	13399691
chr1.2	19100001	19200000	0.0957	chr1.2	19100001	19200000	0.20094	chr1.2	19100001	19200000	0.05011	chr1.2	19100001	19200000	0	chr1.2	19100001	19200000	0.09441	chr1.2	19100001	19200000	5.32955	chr1.2	81981068	81982003	0.844048	chr1.1	78187511	78190187	0.844048	chr1.1	75699020	75709215	-0.276246	chr1.1	65041646	65042194	-0.0267625	chr8.1	12763601	12925491	chr8.3	13535382	13690795
chr1.2	19200001	19300000	0.10194	chr1.2	19200001	19300000	0.25855	chr1.2	19200001	19300000	0.05515	chr1.2	19200001	19300000	0.00176	chr1.2	19200001	19300000	0.06823	chr1.2	19200001	19300000	2.05399	chr1.2	82058228	82059074	6.30527	chr1.1	78218186	78219032	6.30527	chr1.1	75795682	75800928	-1.61998	chr1.1	65065739	65067602	5.45784	chr8.1	14256170	14747831	chr8.3	14193290	14624102
chr1.2	19300001	19400000	0.03456	chr1.2	19300001	19400000	0.22069	chr1.2	19300001	19400000	0.19599	chr1.2	19300001	19400000	0.00068	chr1.2	19300001	19400000	0.10114	chr1.2	19300001	19400000	12.837	chr1.2	82071656	82072027	-11.5129	chr1.1	78231750	78232121	-11.5129	chr1.1	75831316	75832128	-0.0638676	chr1.1	65083667	65084035	-11.5129	chr8.1	15223275	15424115	chr8.3	14665776	14779017
chr1.2	19400001	19500000	0.07335	chr1.2	19400001	19500000	0.11218	chr1.2	19400001	19500000	0.05101	chr1.2	19400001	19500000	0.00379	chr1.2	19400001	19500000	0.11161	chr1.2	19400001	19500000	0.959353	chr1.2	82124022	82124258	-1.20918	chr1.1	78276340	78276576	-1.20918	chr1.1	75890486	75893379	1.49999e-05	chr1.1	65088979	65089461	-11.5129	chr8.1	15561781	16277950	chr8.3	14730213	15316483
chr1.2	19500001	19600000	0.03381	chr1.2	19500001	19600000	0.25445	chr1.2	19500001	19600000	0.07657	chr1.2	19500001	19600000	0	chr1.2	19500001	19600000	0.0528	chr1.2	19500001	19600000	6.34205	chr1.2	82169884	82171374	-11.5129	chr1.1	78312827	78314317	-11.5129	chr1.1	75922285	75925015	-0.59008	chr1.1	65188278	65188848	-11.5129	chr8.1	16377320	16728021	chr8.3	15511614	15969295
chr1.2	19600001	19700000	0.04647	chr1.2	19600001	19700000	0.21956	chr1.2	19600001	19700000	0.05524	chr1.2	19600001	19700000	0.00191	chr1.2	19600001	19700000	0.0835	chr1.2	19600001	19700000	0.423065	chr1.2	82218413	82220713	-11.5129	chr1.1	78357988	78360279	-11.5129	chr1.1	75984596	75985354	6.23481	chr1.1	65237123	65244760	-0.960189	chr8.1	17247180	17664472	chr8.3	17130658	17487687
chr1.2	19700001	19800000	0.07653	chr1.2	19700001	19800000	0.29697	chr1.2	19700001	19800000	0.02762	chr1.2	19700001	19800000	0.00319	chr1.2	19700001	19800000	0.09506	chr1.2	19700001	19800000	0.136903	chr1.2	82222418	82225000	-1.26915	chr1.1	78361985	78364567	-1.26915	chr1.1	75989540	75991183	-1.39107	chr1.1	65258274	65260722	0.211232	chr8.1	18576871	19147203	chr8.3	16710293	17101210
chr1.2	19800001	19900000	0.0021	chr1.2	19800001	19900000	0.39908	chr1.2	19800001	19900000	0.02246	chr1.2	19800001	19900000	0	chr1.2	19800001	19900000	0.06739	chr1.2	19800001	19900000	0	chr1.2	82228327	82229280	6.52944	chr1.1	78367899	78369023	6.52944	chr1.1	76040148	76044790	-11.5129	chr1.1	65286832	65293355	-1.69344	chr8.1	21597270	22483538	chr8.3	19341781	20476302
chr1.2	19900001	20000000	0.06231	chr1.2	19900001	20000000	0.24162	chr1.2	19900001	20000000	0.00568	chr1.2	19900001	20000000	0	chr1.2	19900001	20000000	0.06364	chr1.2	19900001	20000000	0.00303883	chr1.2	82254985	82255563	-11.5129	chr1.1	78429499	78430077	-11.5129	chr1.1	76057412	76063663	-0.276572	chr1.1	65295293	65308174	-2.10899	chr8.1	24677793	25590465	chr8.3	22081427	22879400
chr1.2	20000001	20100000	0.01714	chr1.2	20000001	20100000	0.30122	chr1.2	20000001	20100000	0.05129	chr1.2	20000001	20100000	0.00184	chr1.2	20000001	20100000	0.07964	chr1.2	20000001	20100000	0	chr1.2	82296704	82300455	-11.5129	chr1.1	78465047	78468802	-11.5129	chr1.1	76078823	76079152	-11.5129	chr1.1	65402997	65403305	-11.5129	chr8.1	26042511	27396756	chr8.3	22973428	24170699
chr1.2	20100001	20200000	0.03075	chr1.2	20100001	20200000	0.47805	chr1.2	20100001	20200000	0.04914	chr1.2	20100001	20200000	0	chr1.2	20100001	20200000	0.04851	chr1.2	20100001	20200000	0	chr1.2	82303539	82305764	-11.5129	chr1.1	78471339	78473470	-11.5129	chr1.1	76091305	76093025	-11.5129	chr1.1	65428964	65429263	-11.5129	chr8.1	29901868	29962869	chr8.3	26392098	26485705
chr1.2	20200001	20300000	0.01622	chr1.2	20200001	20300000	0.56857	chr1.2	20200001	20300000	0.01303	chr1.2	20200001	20300000	0.00058	chr1.2	20200001	20300000	0.03982	chr1.2	20200001	20300000	0	chr1.2	82315323	82318104	0.369469	chr1.1	78483262	78490342	0.369469	chr1.1	76113773	76116687	-1.18897	chr1.1	65576750	65580655	-11.5129	chr8.1	30205961	30972254	chr8.3	26609687	27379152
chr1.2	20300001	20400000	0.04393	chr1.2	20300001	20400000	0.18768	chr1.2	20300001	20400000	0.06575	chr1.2	20300001	20400000	0.00184	chr1.2	20300001	20400000	0.11015	chr1.2	20300001	20400000	0.0424322	chr1.2	82327292	82329633	-0.0159321	chr1.1	78498179	78500530	-0.0159321	chr1.1	76144798	76145967	-0.0638462	chr1.1	65637053	65638585	4.44079	chr8.1	31212856	32171698	chr8.3	27645917	28615861
chr1.2	20400001	20500000	0.10676	chr1.2	20400001	20500000	0.09281	chr1.2	20400001	20500000	0.02149	chr1.2	20400001	20500000	0	chr1.2	20400001	20500000	0.08412	chr1.2	20400001	20500000	0.0290578	chr1.2	82356717	82357704	-11.5129	chr1.1	78509889	78510937	-11.5129	chr1.1	76149528	76151977	-11.5129	chr1.1	65701223	65702674	5.56772	chr8.1	32434192	33205005	chr8.3	29280759	30335190
chr1.2	20500001	20600000	0.04488	chr1.2	20500001	20600000	0.3141	chr1.2	20500001	20600000	0.01699	chr1.2	20500001	20600000	0	chr1.2	20500001	20600000	0.10324	chr1.2	20500001	20600000	0.0362575	chr1.2	82366420	82375776	-1.13026	chr1.1	78519656	78526346	-1.13026	chr1.1	76264363	76270954	-11.5129	chr1.1	65704702	65719942	0.0900442	chr8.1	33225430	33782483	chr8.3	30743724	31382213
chr1.2	20600001	20700000	0.08313	chr1.2	20600001	20700000	0.13938	chr1.2	20600001	20700000	0.06172	chr1.2	20600001	20700000	0.00174	chr1.2	20600001	20700000	0.09253	chr1.2	20600001	20700000	0	chr1.2	82394505	82396296	-2.58348	chr1.1	78548210	78550015	-2.58348	chr1.1	76329504	76330055	-11.5129	chr1.1	65739603	65743650	-11.5129	chr8.1	33851136	34371561	chr8.3	31843535	32238775
chr1.2	20700001	20800000	0.09603	chr1.2	20700001	20800000	0.25411	chr1.2	20700001	20800000	0.03275	chr1.2	20700001	20800000	0.00082	chr1.2	20700001	20800000	0.09018	chr1.2	20700001	20800000	1.4599	chr1.2	82402547	82402846	-0.54996	chr1.1	78556612	78556911	-0.54996	chr1.1	76346837	76350807	-1.09369	chr1.1	65745579	65746646	-11.5129	chr8.1	34523027	36385667	chr8.3	32448525	34460647
chr1.2	20800001	20900000	0.12562	chr1.2	20800001	20900000	0.20685	chr1.2	20800001	20900000	0.1307	chr1.2	20800001	20900000	0.00191	chr1.2	20800001	20900000	0.0777	chr1.2	20800001	20900000	0	chr1.2	82404495	82411768	-11.5129	chr1.1	78558561	78565802	-11.5129	chr1.1	76393748	76394455	-11.5129	chr1.1	65754653	65756035	-1.39006	chr8.1	36735001	38673110	chr8.3	35184804	37251149
chr1.2	20900001	21000000	0.05559	chr1.2	20900001	21000000	0.1782	chr1.2	20900001	21000000	0.1425	chr1.2	20900001	21000000	0.00159	chr1.2	20900001	21000000	0.06952	chr1.2	20900001	21000000	0.0118668	chr1.2	82432994	82433530	-2.31145	chr1.1	78583368	78583895	-2.31145	chr1.1	76397143	76403503	-1.25631	chr1.1	65859886	65860539	-1.385	chr8.1	39839839	40083211	chr8.3	38598524	38757023
chr1.2	21000001	21100000	0.06826	chr1.2	21000001	21100000	0.22785	chr1.2	21000001	21100000	0.07735	chr1.2	21000001	21100000	0	chr1.2	21000001	21100000	0.05427	chr1.2	21000001	21100000	0	chr1.2	82441182	82444730	-0.467891	chr1.1	78592434	78596027	-0.467891	chr1.1	76411832	76414894	-11.5129	chr1.1	65865478	65869518	0.148	chr8.1	40983618	41147366	chr8.3	39153083	39362145
chr1.2	21100001	21200000	0.09612	chr1.2	21100001	21200000	0.28321	chr1.2	21100001	21200000	0.05243	chr1.2	21100001	21200000	0	chr1.2	21100001	21200000	0.10978	chr1.2	21100001	21200000	1.15375	chr1.2	82453648	82455063	-1.12425	chr1.1	78600410	78601822	-1.12425	chr1.1	76418342	76421165	-1.27841	chr1.1	65906438	65909596	0.0378918	chr8.1	44159263	44663766	chr8.3	40722153	41306492
chr1.2	21200001	21300000	0.02709	chr1.2	21200001	21300000	0.51077	chr1.2	21200001	21300000	0.02659	chr1.2	21200001	21300000	0	chr1.2	21200001	21300000	0.02515	chr1.2	21200001	21300000	0	chr1.2	82460984	82465693	0.418528	chr1.1	78605175	78609724	0.418528	chr1.1	76434333	76437973	-3.13895	chr1.1	65912243	65915165	-0.508756	chr8.1	44871975	47527817	chr8.3	41738561	44814205
chr1.2	21300001	21400000	0.02034	chr1.2	21300001	21400000	0.24995	chr1.2	21300001	21400000	0.09779	chr1.2	21300001	21400000	0.00057	chr1.2	21300001	21400000	0.03796	chr1.2	21300001	21400000	0.349656	chr1.2	82480511	82483612	-11.5129	chr1.1	78622402	78625434	-11.5129	chr1.1	76453690	76459655	-11.5129	chr1.1	65917730	65920038	6.62803	chr8.1	49029508	49459957	chr8.3	45161339	45540692
chr1.2	21400001	21500000	0.0261	chr1.2	21400001	21500000	0.36923	chr1.2	21400001	21500000	0.05035	chr1.2	21400001	21500000	0	chr1.2	21400001	21500000	0.05649	chr1.2	21400001	21500000	1.16368	chr1.2	82487810	82492028	-11.5129	chr1.1	78641833	78646617	-11.5129	chr1.1	76461178	76462808	4.84131	chr1.1	65958576	65959926	-1.71494	chr8.1	52897045	64107263	chr8.3	47876440	57773043
chr1.2	21500001	21600000	0.03386	chr1.2	21500001	21600000	0.37948	chr1.2	21500001	21600000	0.00907	chr1.2	21500001	21600000	0	chr1.2	21500001	21600000	0.05799	chr1.2	21500001	21600000	1.96929	chr1.2	82493104	82495745	-1.22307	chr1.1	78651538	78654168	-1.22307	chr1.1	76467042	76468621	-0.63898	chr1.1	65978664	65992237	-0.0446158	chr8.1	64863472	66151605	chr8.3	58117525	59168173
chr1.2	21600001	21700000	0.01662	chr1.2	21600001	21700000	0.62577	chr1.2	21600001	21700000	0.06545	chr1.2	21600001	21700000	0	chr1.2	21600001	21700000	0.03805	chr1.2	21600001	21700000	0	chr1.2	82526389	82528366	-1.01845	chr1.1	78667430	78669526	-1.01845	chr1.1	76473293	76474822	-1.31942	chr1.1	66025796	66028401	-1.70509	chr8.1	66949215	71987233	chr8.3	59524420	64377858
chr1.2	21700001	21800000	0.10251	chr1.2	21700001	21800000	0.38534	chr1.2	21700001	21800000	0.12002	chr1.2	21700001	21800000	0.00228	chr1.2	21700001	21800000	0.05555	chr1.2	21700001	21800000	0.321022	chr1.2	82557308	82559107	-2.20054	chr1.1	78684317	78686116	-2.20054	chr1.1	76488296	76493106	-11.5129	chr1.1	66046863	66050508	-11.5129	chr8.1	72657126	79427445	chr8.3	64489295	71119356
chr1.2	21800001	21900000	0.10699	chr1.2	21800001	21900000	0.16737	chr1.2	21800001	21900000	0.05901	chr1.2	21800001	21900000	0	chr1.2	21800001	21900000	0.11567	chr1.2	21800001	21900000	0.289711	chr1.2	82561909	82563688	-1.67053	chr1.1	78703091	78704860	-1.67053	chr1.1	76512335	76513177	-1.64221	chr1.1	66059829	66063219	-1.0416	chr8.1	79430962	80096108	chr8.3	71759860	72551388
chr1.2	21900001	22000000	0.04225	chr1.2	21900001	22000000	0.61229	chr1.2	21900001	22000000	0.03051	chr1.2	21900001	22000000	0	chr1.2	21900001	22000000	0.02949	chr1.2	21900001	22000000	0.0302262	chr1.2	82565917	82567701	-11.5129	chr1.1	78710151	78711935	-11.5129	chr1.1	76534953	76538516	-2.1431	chr1.1	66063815	66065237	-0.0128878	chr8.1	81420630	83114031	chr8.3	72815765	74338318
chr1.2	22000001	22100000	0.05739	chr1.2	22000001	22100000	0.59478	chr1.2	22000001	22100000	0.01449	chr1.2	22000001	22100000	0	chr1.2	22000001	22100000	0.03494	chr1.2	22000001	22100000	2.4126	chr1.2	82587984	82589777	-3.13482	chr1.1	78729332	78731125	-3.13482	chr1.1	76542635	76543444	-0.121397	chr1.1	66068466	66069650	-2.89226	chr8.1	83196903	84404100	chr8.3	74740968	75986835
chr1.2	22100001	22200000	0.16629	chr1.2	22100001	22200000	0.13027	chr1.2	22100001	22200000	0.07217	chr1.2	22100001	22200000	0.00058	chr1.2	22100001	22200000	0.0518	chr1.2	22100001	22200000	2.80678	chr1.2	82592310	82599759	-1.40921	chr1.1	78733672	78741493	-1.40921	chr1.1	76546247	76552355	-11.5129	chr1.1	66071581	66073925	-11.5129	chr8.1	83983356	84508473	chr8.3	75835896	76392231
chr1.2	22200001	22300000	0.18984	chr1.2	22200001	22300000	0.35972	chr1.2	22200001	22300000	0.02122	chr1.2	22200001	22300000	0.00058	chr1.2	22200001	22300000	0.08111	chr1.2	22200001	22300000	1.02401	chr1.2	82604848	82609101	-0.336898	chr1.1	78743852	78750833	-0.336898	chr1.1	76563420	76564496	-11.5129	chr1.1	66091455	66097791	-3.46432	chr8.1	84853871	85673436	chr8.3	77046517	78313279
chr1.2	22300001	22400000	0.05874	chr1.2	22300001	22400000	0.61722	chr1.2	22300001	22400000	0.0462	chr1.2	22300001	22400000	0	chr1.2	22300001	22400000	0.04024	chr1.2	22300001	22400000	1.50853	chr1.2	82611712	82614630	-1.98901	chr1.1	78754367	78757073	-1.98901	chr1.1	76566236	76567075	-11.5129	chr1.1	66110699	66113676	-2.11027	chr8.1	85808741	87203045	chr8.3	80143246	81493637
chr1.2	22400001	22500000	0.2	chr1.2	22400001	22500000	0.13166	chr1.2	22400001	22500000	0.08596	chr1.2	22400001	22500000	0.00067	chr1.2	22400001	22500000	0.06275	chr1.2	22400001	22500000	0.224769	chr1.2	82677183	82685405	5.16269	chr1.1	78809943	78818166	5.16269	chr1.1	76575140	76577038	-1.21472	chr1.1	66116188	66120496	-1.70675	chr8.1	2209497	2978185	chr8.4	1885564	4067470
chr1.2	22500001	22600000	0.17856	chr1.2	22500001	22600000	0.20736	chr1.2	22500001	22600000	0.03821	chr1.2	22500001	22600000	0.00138	chr1.2	22500001	22600000	0.09862	chr1.2	22500001	22600000	0.476733	chr1.2	82688223	82689899	-2.00555	chr1.1	78820976	78822652	-2.00555	chr1.1	76583607	76586372	-0.00032378	chr1.1	66134766	66137234	-0.557397	chr8.1	2832173	2948857	chr8.4	3762284	3955111
chr1.2	22600001	22700000	0.19812	chr1.2	22600001	22700000	0.2407	chr1.2	22600001	22700000	0.02262	chr1.2	22600001	22700000	0.00677	chr1.2	22600001	22700000	0.03696	chr1.2	22600001	22700000	1.9192	chr1.2	82708464	82712830	0.40951	chr1.1	78829726	78833363	0.40951	chr1.1	76621114	76623178	-11.5129	chr1.1	66149676	66160575	-1.21966	chr8.1	3168540	3543500	chr8.4	5006359	5399074
chr1.2	22700001	22800000	0.01834	chr1.2	22700001	22800000	0.32367	chr1.2	22700001	22800000	0.09195	chr1.2	22700001	22800000	0.00058	chr1.2	22700001	22800000	0.20244	chr1.2	22700001	22800000	0.082554	chr1.2	82714962	82717241	-11.5129	chr1.1	78841136	78841723	-11.5129	chr1.1	76636324	76638272	-11.5129	chr1.1	66202711	66203019	-11.5129	chr8.1	3633908	3913352	chr8.4	5563666	5858816
chr1.2	22800001	22900000	0.01155	chr1.2	22800001	22900000	0.72748	chr1.2	22800001	22900000	0.04656	chr1.2	22800001	22900000	0.00058	chr1.2	22800001	22900000	0.01006	chr1.2	22800001	22900000	0	chr1.2	82744801	82749050	-11.5129	chr1.1	78894354	78897782	-11.5129	chr1.1	76678587	76678976	-11.5129	chr1.1	66212428	66213480	-2.26951	chr8.1	4260268	4607307	chr8.4	5869891	6139833
chr1.2	22900001	23000000	0.02139	chr1.2	22900001	23000000	0.32686	chr1.2	22900001	23000000	0.0489	chr1.2	22900001	23000000	0.00058	chr1.2	22900001	23000000	0.14658	chr1.2	22900001	23000000	0	chr1.2	82800494	82802062	-11.5129	chr1.1	78945794	78947350	-11.5129	chr1.1	76696796	76700538	-11.5129	chr1.1	66246960	66249447	-1.68455	chr8.1	4985902	5936776	chr8.4	6685775	7747810
[truncated: 37,930 more rows]

## Sheet: Figure 4c
Figure 4c	BstUⅠ restriction endonuclease

## Sheet: Figure 4f
Figure 4f	BstUⅠ restriction endonuclease

## Sheet: Figure 4h
Figure 4h	Primer pairs: Ca-F/R; Hp-F/R
